# Supplementary material for: In Vitro Study of Licorice on IL-1β-Induced Chondrocytes and In Silico Approach for Osteoarthritis
Source: Pharmaceuticals (Basel). 2021 Dec 20;14(12):1337. doi: 10.3390/ph14121337 (PMC8709290; doi:10.3390/ph14121337)
Supplement: Supplementary file 1 [file pharmaceuticals-14-01337-s001.zip › Table_S10.xlsx]

## Sheet: HDAC4
Table S10 Docking energy between active compounds and each residues of HDAC4
Compound	H-M-MET-18	H-M-LYS-20	H-M-HIS-21	H-M-SER-30	H-M-HIS-31	H-M-ALA-35	H-M-ARG-37	H-S-ARG-37	H-M-ILE-38	H-M-GLN-39	H-S-ARG-44	H-S-GLU-47	H-S-HIS-122	H-M-GLY-125	H-S-ARG-154	H-S-HIS-158	H-S-HIS-159	H-M-GLY-167	H-S-CYS-169	H-S-ASP-196	H-S-HIS-198	H-M-ASP-260	H-M-ALA-261	H-S-GLU-262	H-M-ARG-268	H-S-ASP-290	H-S-ASN-303	H-M-ALA-306	H-M-ARG-307	H-S-ARG-307	H-M-GLY-331	H-S-HIS-332	H-S-CYS-338	H-S-ASP-339	H-S-SER-346	H-M-GLU-352	H-S-ASP-354	H-S-GLN-363	H-S-SER-381	H-M-CYS-386	H-M-THR-393	V-S-LYS-20	V-M-SER-27	V-M-SER-28	V-M-SER-29	V-S-GLU-33	V-M-ALA-35	V-M-GLY-36	V-M-ARG-37
17-Hydroxy-11-Deoxy-Corticosterone	0	0	0	-3.5	-3.43814	0	0	0	0	0	-16.9444	-2.5	0	0	0	0	0	0	0	0	0	0	0	0	0	0	0	0	0	0	0	0	-2.69796	0	0	0	0	0	0	0	0	0	-9.4577	-7.41232	-4.78947	-4.50774	-0.396044	-0.171048	0
quercetin	0	0	0	0	0	0	0	-2.89165	0	0	0	0	0	0	0	0	-2.60802	-2.5	-2.5	-5	-3.5	0	0	0	0	-3.17973	0	0	0	0	-7.13559	0	0	0	0	0	0	0	0	0	0	0	0	0	0	0	0	0	0
Kanzonol X	0	0	0	0	0	0	0	0	0	0	0	0	0	0	0	0	0	0	0	0	0	0	0	0	0	0	0	0	-2.96818	0	0	0	0	-2.5	-2.5	-2.5	0	0	0	0	0	0	0	0	0	0	0	0	0
kaempferol	0	-3.5	-6	0	0	0	-7	-3.5	-7	-3.5	0	0	0	0	0	0	0	0	0	0	0	0	0	0	0	0	0	0	0	0	0	0	0	0	0	0	0	0	0	0	0	-5.72036	0	0	0	0	-0.785093	-6.38994	-4.41916
Glabridin	0	0	0	0	0	0	0	-4.54833	0	0	0	0	0	0	-3.5	0	0	0	0	0	-3.5	0	0	0	0	-1.57042	0	0	0	0	-5.83207	0	0	0	0	0	0	0	0	0	0	-1.97435	0	0	0	0	0	-0.413481	-0.768058
Glabrone	0	0	0	0	0	0	0	0	0	0	0	0	0	0	0	0	0	0	0	0	0	0	0	0	0	0	0	0	0	-7	0	0	0	-1.50844	-2.5	-2.35612	-2.84449	0	0	0	0	0	0	0	0	0	0	0	0
Licoricidin	0	0	0	0	0	0	0	0	0	0	0	0	0	0	0	0	0	0	0	0	0	0	0	0	0	0	0	0	0	0	0	0	0	0	0	0	0	-3.5	0	0	0	0	0	0	0	0	0	0	0
kanzonol W	0	0	0	0	0	0	0	0	0	0	0	0	0	0	0	0	0	0	0	0	0	0	0	0	0	0	0	-3.5	0	-9.73671	0	0	0	0	0	0	0	0	0	0	0	0	0	0	0	0	0	0	0
Glabrene	0	0	0	0	0	0	0	0	0	0	0	0	0	0	0	-3.5	-3.5	0	0	-3.00405	-3.07741	0	0	0	0	0	0	0	0	0	0	0	0	0	0	0	0	0	0	0	0	0	0	0	0	0	0	0	0
Hispaglabridin B	0	0	0	0	0	0	0	0	0	0	0	0	0	0	0	0	0	0	0	0	0	0	0	0	0	0	0	0	0	0	0	0	0	0	0	0	0	0	0	0	-3.46296	0	0	0	0	0	0	0	0
Licochalcone B	0	0	0	0	0	0	0	-12.6218	0	0	0	0	0	0	0	0	0	0	0	0	-7	0	0	0	0	0	0	0	0	0	-4.2375	0	0	0	0	0	0	0	0	0	0	0	0	0	0	0	0	0	0
formononetin	0	0	0	0	0	0	0	0	0	0	0	0	0	0	0	0	0	0	0	0	0	0	0	0	-2.5	0	0	0	0	0	0	0	0	0	0	0	0	0	0	0	-3.5	0	0	0	0	0	0	0	0
Hispaglabridin A	0	0	0	0	0	0	0	0	0	0	0	0	0	0	0	0	0	0	0	0	0	0	0	0	0	0	0	0	0	0	-0.272685	0	0	0	0	0	0	0	0	0	0	-4.30441	0	0	0	0	-0.970772	-5.55998	-2.59553
licochalcone a	0	0	0	0	0	0	0	0	0	0	0	0	-3.5	-2.5	0	0	0	0	0	0	0	0	0	0	0	0	0	0	0	0	0	0	0	0	0	0	0	0	0	0	0	0	0	0	0	0	0	0	0
Pinocembrin	0	0	0	0	0	0	0	0	0	0	0	0	0	0	0	0	0	0	0	0	0	0	0	0	0	0	0	0	0	0	0	0	0	0	0	0	0	0	0	0	0	0	0	0	0	0	0	0	0
Licobenzofuran	0	0	0	0	0	0	0	0	0	0	0	0	0	0	0	0	0	0	0	0	0	0	0	0	0	0	0	0	-2.39245	-2.63371	0	0	0	-0.826108	0	0	0	0	0	0	0	0	0	0	0	0	0	0	0
Licoagrochalcone A	0	0	0	0	0	0	0	0	0	0	0	0	0	0	0	0	0	0	0	0	0	-7	-3.5	0	0	0	-3.14998	0	0	0	0	0	0	0	0	0	0	-1.70691	0	0	0	0	0	0	0	0	0	0	0
Glabranin	0	0	0	0	0	0	0	0	0	0	0	0	0	0	0	0	0	0	0	0	0	-2.92413	-3.5	-2.5	0	0	-3.69805	0	0	0	0	0	0	0	0	0	0	-4.07561	0	0	0	0	0	0	0	0	0	0	0
Isoramanone	-2.5	-3.5	0	0	0	-2.6472	0	0	0	0	0	0	0	0	-5.12099	0	0	0	0	0	0	0	0	0	0	0	0	0	0	0	0	-3.5	0	0	0	0	0	0	0	0	0	-5.67513	0	0	0	-4.67598	-7.24335	-9.03882	-4.7054
Liquiritigenin	0	0	0	0	0	0	0	0	0	0	0	0	0	0	0	0	0	0	0	0	0	0	0	0	0	0	0	0	0	0	0	0	0	0	0	0	0	0	-2.5	-2.5	0	0	0	0	0	0	0	0	0
Isoliquiritigenin	0	0	0	0	0	0	0	-10.3382	0	0	0	0	0	0	0	0	0	0	0	0	-6.97064	0	0	0	0	0	0	0	0	0	-2.5	0	0	0	0	0	0	0	0	0	0	0	0	0	0	0	0	0	0
[truncated: 73 more columns]

## Sheet: CTNNB1
Table S10 Docking energy between active compounds and each residues of CTNNB1
Compound	H-S-GLN-165	H-M-LEU-263	H-M-GLN-266	H-M-GLY-268	H-M-ALA-269	H-M-LYS-270	H-M-MET-271	H-S-CYS-429	H-M-ASN-430	H-S-ASN-430	H-S-LYS-435	H-M-GLY-455	H-M-ARG-469	H-S-ARG-469	H-S-SER-473	H-S-ARG-474	H-M-PRO-501	H-M-SER-502	H-S-SER-502	H-S-ARG-515	H-S-ASN-516	H-S-GLN-548	H-S-HIS-578	H-M-LEU-603	H-S-GLN-611	H-M-PRO-639	H-S-HIS-645	H-M-SER-646	H-S-SER-646	H-M-ARG-647	H-M-SER-680	H-M-SER-681	H-M-PHE-683	H-S-ARG-684	H-M-THR-685	H-M-GLU-686	H-M-MET-688	H-M-ASN-691	V-M-ASN-161	V-M-ASP-162	V-M-GLU-163	V-M-ASP-164	V-M-GLN-165	V-S-GLN-165	V-S-VAL-168	V-M-THR-201	V-S-THR-201	V-M-ASN-204	V-M-HIS-265
Glabrone	0	0	0	0	0	0	0	0	0	0	0	0	0	0	0	0	0	0	0	0	0	-3.60888	0	0	0	0	0	0	0	0	0	0	0	0	0	0	0	0	0	0	0	0	0	0	0	0	0	0	0
Licoricidin	0	0	0	0	0	0	0	0	0	0	0	0	0	0	0	0	0	0	0	0	0	0	0	0	0	0	0	0	0	0	-2.5	-1.35142	0	-5.69483	0	0	0	0	0	0	0	0	0	0	0	0	0	0	0
Kanzonol X	0	0	0	0	0	0	0	0	0	0	0	0	0	0	0	0	0	0	0	0	0	0	0	0	0	0	0	0	-2.5	-3.5	0	0	0	0	0	0	0	0	0	0	0	0	0	0	0	0	0	0	0
kaempferol	0	0	0	0	0	0	0	-2.5	-3.5	-3.24224	-4.38787	0	-2.40714	0	-3.42099	0	0	0	0	0	-4.00739	0	0	0	0	0	0	0	0	0	0	0	0	0	0	0	0	0	0	0	0	0	0	0	0	0	0	0	0
Hispaglabridin A	-3.5	0	0	0	0	0	0	0	0	0	0	0	0	0	0	0	0	0	0	0	0	0	0	0	0	0	0	0	0	0	0	0	0	0	0	0	0	0	-4.45135	-5.1686	-5.17665	-4.75273	-6.40648	-16.7463	-5.19093	-5.47203	-5.25912	-6.17737	0
Licobenzofuran	0	0	0	0	0	0	0	0	-3.5	-1.80953	-3.5	0	0	-6.00381	0	0	0	0	0	0	0	0	0	0	0	0	0	0	0	0	0	0	0	0	0	0	0	0	0	0	0	0	0	0	0	0	0	0	0
Glabrene	0	0	0	0	0	0	0	0	-2.45151	0	0	0	0	-0.973979	-1.63897	0	0	0	0	0	-2.52853	0	0	0	0	0	0	0	0	0	0	0	0	0	0	0	0	0	0	0	0	0	0	0	0	0	0	0	0
licochalcone a	0	0	0	0	0	0	0	0	0	-1.9817	-1.27885	0	0	0	0	-7	0	0	0	-7.69625	0	0	0	0	0	0	0	0	0	0	0	0	0	0	0	0	0	0	0	0	0	0	0	0	0	0	0	0	0
quercetin	0	0	0	0	0	0	0	0	0	0	0	0	0	0	0	0	0	0	0	0	0	0	0	-2.5	-3.5	-2.02029	0	-3.5	-5	-3.88925	0	0	0	0	0	0	0	0	0	0	0	0	0	0	0	0	0	0	0
Pinocembrin	0	0	0	0	0	0	0	0	0	0	0	0	0	0	0	0	0	0	0	0	0	-3.14083	0	0	0	0	0	0	0	0	0	0	0	0	0	0	0	0	0	0	0	0	0	0	0	0	0	0	0
Hispaglabridin B	0	0	0	0	0	0	0	0	0	0	0	0	0	0	0	0	0	0	0	0	0	0	0	0	-3.22265	-2.5	0	0	-1.77961	-1.72896	0	0	0	0	0	0	0	0	0	0	0	0	0	0	0	0	0	0	0
kanzonol W	0	0	0	0	0	0	0	0	0	0	0	0	0	0	0	0	0	0	0	0	0	0	0	0	0	0	0	0	0	0	-2.5	-2.5	-2.44103	-3.5	0	0	0	-5.09329	0	0	0	0	0	0	0	0	0	0	0
formononetin	0	0	0	-3.5	-3.5	-2.79707	-3.29827	0	0	0	0	0	0	0	0	0	0	0	0	0	0	0	0	0	0	0	0	0	0	0	0	0	0	0	0	0	0	0	0	0	0	0	0	0	0	0	0	0	-7.74256
Licoagrochalcone A	0	0	0	0	0	0	0	0	0	0	0	-2.5	0	0	0	0	-3.4413	-3.5	-2.5	0	0	0	0	0	0	0	0	0	0	0	0	0	0	0	0	0	0	0	0	0	0	0	0	0	0	0	0	0	0
Isoramanone	0	0	0	0	0	0	0	0	0	0	0	0	0	0	0	0	0	0	0	0	0	0	0	0	0	0	0	0	0	0	0	-1.85727	0	-13.4968	0	0	-2.5	-3.5	0	0	0	0	0	0	0	0	0	0	0
17-Hydroxy-11-Deoxy-Corticosterone	0	0	0	0	0	0	0	0	0	0	0	0	-2.5	-3.5	-2.5	0	0	0	0	0	-3.5	0	-3.5	0	0	0	0	0	0	0	0	0	0	0	0	0	0	0	0	0	0	0	0	0	0	0	0	0	0
Licochalcone B	0	0	0	0	0	0	0	0	0	0	0	0	0	0	0	0	0	0	0	0	0	0	0	0	0	0	0	0	0	0	-2.5	0	-2.5	-9.22219	0	0	0	0	0	0	0	0	0	0	0	0	0	0	0
Glabridin	0	-2.5	-2.5	-2.99457	0	0	0	0	0	0	0	0	0	0	0	0	0	0	0	0	0	0	0	0	0	0	0	0	0	0	0	0	0	0	0	0	0	0	0	0	0	0	0	0	0	0	0	0	-1.9112
Glabranin	0	0	0	0	0	0	0	0	0	0	0	0	0	0	0	0	0	0	0	0	0	0	0	0	0	0	-3.42472	0	0	0	0	0	0	-5.52572	0	0	0	-2.40121	0	0	0	0	0	0	0	0	0	0	0
Liquiritigenin	0	0	0	0	0	0	0	0	0	0	0	0	0	0	0	0	0	0	0	0	0	0	0	0	0	0	-3.5	0	0	0	0	0	0	-3.44591	-5.40181	-2.5	0	0	0	0	0	0	0	0	0	0	0	0	0
Isoliquiritigenin	0	0	0	0	0	0	0	0	0	0	0	0	0	0	0	0	0	0	0	0	0	0	0	0	0	0	0	0	0	0	0	0	-2.5	0	-3.4324	0	-2.5	0	0	0	0	0	0	0	0	0	0	0	0
[truncated: 53 more columns]

## Sheet: COL10A1
Table S10 Docking energy between active compounds and each residues of COL10A1
Compound	H-M-MET-549	H-M-PRO-550	H-M-PHE-554	H-M-THR-555	H-S-THR-555	H-M-SER-559	H-S-SER-559	H-M-LYS-560	H-M-ALA-561	H-M-TYR-562	H-M-PRO-563	H-M-ALA-564	H-S-ASP-572	H-M-ASN-577	H-S-ASN-577	H-M-ARG-578	H-S-ARG-578	H-M-GLN-579	H-S-GLN-580	H-S-HIS-581	H-M-TYR-582	H-S-ASP-583	H-M-PRO-584	H-M-ARG-585	H-S-ARG-585	H-M-THR-590	H-S-THR-590	H-S-GLN-592	H-S-ASN-647	H-S-GLN-649	H-M-MET-680	V-M-PRO-550	V-M-VAL-551	V-S-VAL-551	V-M-SER-552	V-M-ALA-553	V-M-PHE-554	V-S-THR-555	V-S-LEU-558	V-M-LYS-560	V-S-LYS-560	V-M-ALA-561	V-M-TYR-562	V-S-TYR-562	V-M-PRO-563	V-S-PRO-563	V-M-ALA-564	V-M-PRO-570	V-S-PRO-570
Licoricidin	0	0	0	0	0	0	0	-2.2834	-0.55627	-1.59926	-3.5	0	-4.22782	0	0	0	0	0	0	0	0	0	0	0	0	0	0	0	0	0	0	0	0	0	0	0	0	0	-1.78425	-4.20841	-8.56102	-1.06986	-3.59895	-0.387707	-7.85543	-4.95264	-3.91335	-2.45906	-8.38528
kanzonol W	0	0	0	0	0	-1.6509	-4.54031	-5.0025	-2.5	-0.291261	-3.452	0	-6.34887	0	0	0	0	0	0	0	0	0	0	0	0	0	0	0	0	0	0	0	0	0	0	0	0	0	-5.83165	-2.0977	-4.58654	-2.76855	-1.64093	-0.183549	-1.67116	-3.08009	-0.240617	-5.75167	-5.50976
Kanzonol X	0	-2.38893	0	0	0	0	0	0	0	0	0	0	0	0	0	0	0	0	0	0	0	0	0	0	0	0	0	0	0	0	0	-4.4655	-5.56432	-8.91819	-4.77308	-6.06072	-3.20758	-1.99759	0	0	0	0	0	0	0	0	0	0	0
17-Hydroxy-11-Deoxy-Corticosterone	0	0	0	0	0	0	0	0	0	0	0	0	0	0	-3.5	0	0	0	0	-3.47169	-2.5	-5.80211	0	0	-10.1532	0	0	0	0	0	0	0	0	0	0	0	0	0	0	0	0	0	0	0	0	0	0	0	0
Isoramanone	0	0	0	0	0	0	0	0	0	0	0	0	0	0	0	0	0	-2.5	0	0	0	-2.5	0	0	0	0	-5	0	0	-3.5	0	0	0	0	0	0	0	0	0	0	0	0	0	0	0	0	0	0	0
Licoagrochalcone A	0	0	0	0	0	0	0	0	0	0	0	0	0	0	-3.5	0	0	0	0	0	-0.26412	-2.5	-2.70817	0	-3.5	0	0	-3.5	0	0	0	0	0	0	0	0	0	0	0	0	0	0	0	0	0	0	0	0	0
Hispaglabridin B	-3.5	-6	0	0	0	0	0	0	0	0	0	0	0	0	0	0	0	0	0	0	0	0	0	0	0	0	0	0	0	0	0	-5.23825	-3.96767	-5.40142	-3.63633	-1.56558	0	0	0	0	0	0	0	0	0	0	0	0	0
Glabrone	0	0	-3.5	0	-4.72784	0	0	0	0	0	0	0	0	0	0	0	0	0	0	0	0	0	0	0	0	0	0	0	0	0	0	0	0	0	-0.0218872	-2.5718	-5.66134	-5.02116	0	0	0	0	0	0	0	0	0	0	0
Licochalcone B	0	0	0	0	0	0	0	0	0	0	0	0	0	0	0	0	0	0	0	0	0	-4.53229	0	0	-7	0	0	-7.52506	0	0	0	0	0	0	0	0	0	0	0	0	0	0	0	0	0	0	0	0	0
Hispaglabridin A	0	0	0	0	0	0	0	0	0	0	0	0	0	0	-2.80936	0	0	0	-5.14882	0	0	0	0	0	-2.33385	0	0	0	0	0	0	0	0	0	0	0	0	0	0	0	0	0	0	0	0	0	0	-0.364219	-0.42743
Liquiritigenin	0	0	0	0	0	0	0	0	0	0	0	0	0	-4.3821	-2.09782	-3.37488	-10.3502	0	0	0	0	0	0	0	-3.5	0	0	0	0	0	0	0	0	0	0	0	0	0	0	0	0	0	0	0	0	0	0	0	0
quercetin	0	0	0	0	0	0	-1.68339	0	-2.48526	-2.5	-3.21782	0	-2.5	0	0	0	0	0	0	0	0	0	-2.5	-2.84158	0	0	0	0	0	0	0	0	0	0	0	0	0	0	-3.17353	-5.72092	-10.5021	-3.27124	-0.477973	-0.306942	-1.94781	-3.03721	-0.230214	-5.64043	-5.22467
licochalcone a	0	0	0	0	0	-2.01836	-2.5	-3.5	0	0	0	0	-3.61407	0	0	0	0	0	0	0	0	0	0	0	0	0	0	0	0	0	0	0	0	0	0	0	0	0	-1.75321	-6.35745	-16.0354	-7.43165	-4.85671	-8.57859	-6.63275	-2.1116	-1.862	-0.797643	-0.980151
Glabridin	0	0	0	0	0	0	0	0	0	0	0	0	0	0	0	0	0	0	0	0	0	-1.84693	0	0	-10.4473	0	-2.5	0	0	0	0	0	0	0	0	0	0	0	0	0	0	0	0	0	0	0	0	0	0
Licobenzofuran	0	0	0	0	0	0	0	0	0	0	0	0	0	0	0	0	0	0	0	0	0	0	0	0	0	0	0	0	-3.5	0	-2.5	0	0	0	0	0	0	0	0	0	0	0	0	0	0	0	0	0	0
Glabranin	0	0	0	0	0	0	0	0	0	0	0	0	0	0	0	0	0	0	0	0	0	-4.68874	0	0	-3.48412	-2.5	0	-3.5	0	0	0	0	0	0	0	0	0	0	0	0	0	0	0	0	0	0	0	0	0
Isoliquiritigenin	0	-2.5	-5.1462	-3.5	-1.73961	0	0	0	0	0	0	0	0	0	0	0	0	0	0	0	0	0	0	0	0	0	0	0	0	0	0	-2.63449	-3.63185	-5.17115	-4.4571	-6.53601	-0.157874	-1.80981	0	0	0	0	0	0	0	0	0	0	0
kaempferol	0	0	0	0	0	0	0	0	0	0	0	0	0	0	0	0	0	-1.29597	0	-3.84489	0	-1.67052	0	0	0	-2.5	0	-0.300693	0	0	0	0	0	0	0	0	0	0	0	0	0	0	0	0	0	0	0	0	0
Pinocembrin	0	0	0	0	0	0	0	-6	-2.31948	0	0	-3.5	0	0	0	0	0	0	0	0	0	0	0	0	0	0	0	0	0	0	0	0	0	0	0	0	0	0	-3.09348	-3.01113	-3.39741	-2.36854	-2.73584	-0.0489171	-3.05398	-4.47139	-1.85165	-6.68406	-6.09857
Glabrene	0	0	0	0	0	0	0	0	0	0	0	0	0	0	-3.5	0	-4.12631	0	0	0	0	-1.4328	0	0	-7	0	0	0	0	0	0	0	0	0	0	0	0	0	0	0	0	0	0	0	0	0	0	0	0
formononetin	0	0	0	0	0	-3.34515	-2.5	-3.5	0	0	0	0	-2.80665	0	0	0	0	0	0	0	0	0	0	0	0	0	0	0	0	0	0	0	0	0	0	0	0	0	-4.09331	-6.68684	-11.9468	-4.42298	-4.43665	-0.326555	-5.18193	-3.43683	-4.83012	-0.861022	-0.955292
[truncated: 37 more columns]

## Sheet: MMP13
Table S10 Docking energy between active compounds and each residues of MMP13
Compound	H-M-PRO-87	H-M-THR-89	H-M-LYS-91	H-M-SER-93	H-M-LYS-119	H-S-ASP-126	H-M-ALA-165	H-S-HIS-166	H-M-ALA-167	H-M-GLY-171	H-M-PRO-172	H-S-ASN-173	H-M-TYR-174	H-M-GLY-175	H-S-HIS-201	H-S-GLU-202	H-S-HIS-205	H-S-HIS-211	H-M-PRO-215	H-M-LEU-218	H-M-PHE-220	H-M-PRO-221	H-M-TYR-223	H-S-LYS-228	H-M-MET-232	H-M-LEU-233	H-S-THR-89	H-M-VAL-123	H-S-ASP-126	H-M-ASP-153	H-S-TYR-155	H-M-LEU-164	H-S-HIS-166	H-M-ALA-167	H-M-SER-188	H-S-HIS-201	H-S-HIS-205	H-S-HIS-211	H-M-GLY-216	H-M-LEU-218	H-M-PHE-220	H-M-PRO-221	H-M-ILE-222	H-M-TYR-223	H-M-HIS-230	H-M-MET-232	V-M-PRO-87	V-M-LEU-90	V-S-LEU-90
Glabrene	0	0	0	0	0	0	0	0	0	0	0	0	0	0	0	0	0	0	0	0	0	0	0	0	0	0	0	0	0	0	0	0	0	0	0	0	0	0	0	0	-2.5	0	-2.5	0	-2.5	-2.69836	0	0	0
Licoricidin	0	0	0	0	0	0	0	0	0	0	0	0	0	0	0	0	0	0	0	0	0	0	0	0	0	0	0	0	0	0	0	-2.49723	0	-4.11635	0	-3.5	-3.5	-3.5	0	0	0	-2.5	0	0	0	0	0	0	0
Licobenzofuran	0	0	0	0	0	0	0	0	0	0	0	0	0	0	0	0	0	0	0	0	0	0	0	0	0	0	0	0	0	0	0	0	0	0	-2.5	0	0	0	0	0	0	0	0	0	0	0	0	0	0
quercetin	0	0	0	0	0	0	0	0	0	0	0	0	0	0	0	0	0	0	0	0	0	0	0	0	0	0	0	0	0	0	0	0	0	0	0	-2.34163	0	0	-2.5	0	-2.5	-2.32856	-4.03113	-3.5	0	0	0	0	0
Kanzonol X	0	0	0	-3.5	0	0	0	0	0	-5.34953	-3.5	0	0	0	0	0	0	0	0	0	0	0	0	0	0	0	0	0	0	0	0	0	0	0	0	0	0	0	0	0	0	0	0	0	0	0	-0.104552	-0.46669	-0.33142
Glabridin	0	0	0	0	0	0	0	0	0	0	0	0	0	0	-9.94422	-2.06141	-3.5	-3.33847	0	0	0	0	0	0	0	0	0	0	0	0	0	0	0	0	0	0	0	0	0	0	0	0	0	0	0	0	0	0	0
Hispaglabridin B	0	0	0	0	0	0	-2.5	0	0	0	0	0	0	0	0	-2.38445	0	0	0	0	0	0	0	0	0	0	0	0	0	0	0	0	0	0	0	0	0	0	0	0	0	0	0	0	0	0	0	0	0
kaempferol	0	0	0	0	0	0	0	0	0	0	0	0	0	0	0	0	0	0	0	0	0	0	0	0	0	0	0	0	0	0	0	0	0	0	0	-3.17572	0	0	0	-2.5	-2.5	0	-2.5	0	0	-6	0	0	0
kanzonol W	0	0	0	0	0	0	0	-3.5	-2.5	0	0	0	0	0	0	0	-4.59751	0	0	0	0	0	0	0	0	0	0	0	0	0	0	0	0	0	0	0	0	0	0	0	0	0	0	0	0	0	0	0	0
Hispaglabridin A	0	0	0	0	0	0	0	0	0	0	0	0	0	0	0	0	0	0	0	0	0	0	0	0	0	0	0	0	0	0	0	0	0	-5.94561	0	0	0	0	0	0	0	0	0	-3.5	0	0	0	0	0
Pinocembrin	0	0	0	0	0	0	0	0	0	0	0	0	0	0	-3.5	0	0	0	-2.5	-2.5	-2.5	0	0	0	0	0	0	0	0	0	0	0	0	0	0	0	0	0	0	0	0	0	0	0	0	0	0	0	0
formononetin	0	0	0	0	0	0	0	0	0	0	0	0	0	0	0	0	0	0	0	0	0	0	-3.44231	-3.5	-5.82007	0	0	0	0	0	0	0	0	0	0	0	0	0	0	0	0	0	0	0	0	0	0	0	0
Liquiritigenin	0	0	0	0	0	0	0	0	0	0	0	0	0	0	0	0	0	0	0	0	0	0	0	0	0	0	0	0	0	0	0	0	0	0	0	-1.69293	0	0	0	0	0	0	0	0	0	-6	0	0	0
licochalcone a	0	0	0	0	0	0	0	0	0	0	0	0	0	0	0	0	0	0	0	0	0	0	0	0	0	0	0	0	0	0	0	0	-3.44919	-3.09767	0	-3.5	0	-3.5	0	0	0	0	0	0	0	0	0	0	0
Glabranin	0	0	0	0	0	0	0	0	0	0	0	0	0	0	-3.5	-4.45001	-5.37967	-0.736119	0	0	0	-2.5	0	0	0	0	0	0	0	0	0	0	0	0	0	0	0	0	0	0	0	0	0	0	0	0	0	0	0
Licoagrochalcone A	0	0	0	0	0	0	0	0	0	0	-2.5	-3.5	-3.22121	-3.5	0	0	0	0	0	0	0	0	0	0	0	0	0	0	0	0	-5	0	0	-4.81489	0	0	0	0	0	0	0	0	0	0	0	0	0	0	-1.12947
Isoramanone	0	0	0	0	0	0	0	0	0	0	0	0	0	0	0	0	0	0	0	0	0	0	0	0	0	0	0	-2.69257	-2.5	0	0	0	0	0	0	0	0	0	0	0	0	0	0	0	0	0	0	0	0
Isoliquiritigenin	-2.5	-2.5	-2.5	0	0	0	0	0	0	0	-2.5	0	-3.22416	-3.5	0	0	0	0	0	0	0	0	0	0	0	0	-2.5	0	0	0	-2.5	0	0	0	0	0	0	0	0	0	0	0	0	0	0	0	-4.70695	-4.43132	-6.07386
17-Hydroxy-11-Deoxy-Corticosterone	0	0	0	0	0	0	0	0	0	0	0	0	0	0	0	0	0	0	0	0	0	0	0	0	0	0	0	0	0	-5	-2.5	0	0	0	0	0	0	0	0	0	0	0	0	0	0	0	0	0	0
Licochalcone B	0	0	0	0	0	0	0	0	0	0	0	0	0	0	0	0	0	0	0	0	0	0	0	0	0	0	0	0	0	0	0	-3.47122	0	-1.49028	0	-3.5	-3.5	-3.5	0	0	0	0	0	0	0	0	0	0	0
Glabrone	0	0	0	0	-2.5	-2.5	0	0	0	0	0	0	0	0	0	0	0	0	0	0	0	0	0	0	0	-3.5	0	0	0	0	0	0	0	0	0	0	0	0	0	0	0	0	0	0	0	0	0	0	0
[truncated: 102 more columns]

## Sheet: COL2A1
Table S10 Docking energy between active compounds and each residues of COL2A1
Compound	H-M-GLY-9	H-S-LYS-14	H-M-GLY-15	H-M-ARG-17	H-S-ARG-17	H-M-THR-20	H-S-THR-20	H-M-GLN-23	H-M-LEU-13	H-M-LYS-14	H-S-LYS-14	H-M-GLY-15	H-M-HIS-16	H-S-HIS-16	H-M-ARG-17	H-S-ARG-17	H-M-GLY-18	H-M-THR-20	H-S-THR-20	H-M-GLY-21	H-M-GLN-23	H-S-LYS-14	H-M-HIS-16	H-S-HIS-16	H-M-ARG-17	H-S-ARG-17	H-M-GLY-18	H-M-THR-20	H-S-GLN-23	H-M-GLY-27	V-M-GLY-9	V-M-PRO-10	V-M-GLY-12	V-M-LEU-13	V-S-LYS-14	V-M-GLY-15	V-M-HIS-16	V-S-HIS-16	V-M-ARG-17	V-S-ARG-17	V-M-GLY-18	V-M-PHE-19	V-S-PHE-19	V-M-THR-20	V-S-THR-20	V-M-GLY-21	V-M-LEU-22	V-S-LEU-22	V-M-GLN-23
Licoricidin	0	0	0	0	0	-3.5	-2.5	-3.5	0	0	0	0	0	0	0	0	0	0	0	0	0	0	0	0	0	0	0	0	0	0	0	0	0	0	0	0	-1.18684	-1.90794	-4.18831	-1.57459	-2.99895	-6.50531	-13.4085	-9.51555	-15.6954	-5.25493	-2.86193	-1.60246	-2.62772
quercetin	0	0	0	0	0	0	0	0	0	0	0	0	0	0	0	-3.03046	0	0	0	0	0	0	0	-5.84205	-2.5	-6.6779	-2.5	-5.85681	0	0	0	0	0	0	0	0	0	0	0	0	-0.116275	0	-0.203157	0	0	0	0	-0.364081	0
Kanzonol X	0	-1.02251	0	0	0	0	0	0	0	0	0	0	0	0	-1.76342	0	0	0	-2.5	0	0	0	0	0	0	0	0	0	0	0	0	0	0	0	-1.89874	0	0	0	0	-1.85513	0	0	0	0	0	0	0	0	0
Licobenzofuran	0	0	0	0	-3.5	0	0	0	0	0	0	0	0	0	0	0	0	0	0	0	-2.63678	0	0	0	0	0	0	0	0	0	0	0	0	0	-2.32613	0	0	0	0	-2.97272	0	0	0	0	0	0	0	0	0
Hispaglabridin B	0	0	0	0	0	-0.924417	0	-2.61441	0	0	0	0	0	0	0	0	0	0	0	0	0	0	0	0	0	0	0	0	0	0	0	0	0	0	0	0	0	0	-0.0415571	0	-0.67627	-4.79407	-5.56947	-10.1816	-13.4235	-6.53707	-4.87363	-6.24957	-10.7096
licochalcone a	0	0	0	0	0	0	0	0	0	0	-3.5	0	0	0	0	0	0	0	0	0	0	0	-2.88582	0	0	0	0	0	0	0	0	0	0	0	-3.23884	0	0	0	0	0	0	0	0	0	0	0	0	0	0
Glabrene	0	0	0	-3.5	0	0	-2.5	0	0	0	0	0	0	0	0	0	0	0	0	0	0	-3.5	0	0	0	0	0	0	0	0	0	0	0	0	-4.02313	-5.58182	-11.9972	-5.53305	-11.9567	-13.5466	-4.08915	-1.86256	-0.417429	-0.781529	-1.41823	0	0	0	0
Glabrone	0	0	0	-1.71672	0	-9.15808	0.493092	0	0	0	0	0	0	0	0	0	0	0	0	0	0	0	0	0	0	0	0	0	0	0	0	0	0	0	0	0	-1.06619	-1.48663	-3.70078	-2.04142	-6.34572	-9.92757	-6.5315	-11.5963	-18.2238	-4.56659	-2.39342	-0.0481111	-1.37897
Hispaglabridin A	-2.5	0	0	0	0	0	0	0	-3.5	0	0	0	-2.98589	-3.5	0	0	0	0	0	0	0	0	0	0	0	0	0	0	0	0	-5.67117	-3.61768	-5.72476	-2.09533	-2.22364	-0.122635	0	0	0	0	0	0	0	0	0	0	0	0	0
Glabranin	0	-3.5	0	0	0	0	0	0	0	0	0	0	0	0	-2.5	-0.807553	-1.44779	-3.5	-3.86086	0	0	0	0	0	0	0	0	0	0	0	0	0	0	0	-2.3447	0	0	0	0	0	0	0	0	0	0	0	0	0	0
Licoagrochalcone A	0	0	0	0	-6.79362	0	0	0	0	0	0	0	0	0	0	0	0	-2.5	0	-1.83346	0	0	0	0	0	0	0	0	0	0	0	0	0	0	-1.28885	0	0	0	0	-3.26684	0	0	0	0	0	0	0	0	0
Isoramanone	0	0	0	0	0	0	0	0	0	-7.30325	0	0	-0.879735	-7.82835	0	-3.5	0	0	0	0	0	0	0	0	0	0	0	0	0	0	0	0	0	0	0	0	0	0	0	0	0	0	0	0	0	0	0	0	0
kaempferol	-2.5	0	0	0	0	0	0	0	0	-1.11187	0	0	-7	-6.7413	0	0	0	0	0	0	0	0	0	0	0	0	0	0	0	0	-2.44648	-6.66002	-7.13693	-6.07588	-2.58761	0	0	0	0	0	0	0	0	0	0	0	0	0	0
Glabridin	0	0	-2.5	-3.5	0	0	0	0	0	0	0	0	0	0	0	0	0	0	0	0	0	-3.5	0	0	0	0	0	0	0	0	0	0	0	-0.0541255	-1.15062	-3.93235	-8.11416	-10.0281	-10.9951	-12.4898	-3.70362	-2.29689	-0.082223	-1.66716	-1.05541	0	0	0	0
Isoliquiritigenin	0	-3.5	0	0	0	0	0	0	0	0	0	0	0	0	-2.33102	0	-2.49036	0	-2.5	-2.5	-3.49166	0	0	0	0	0	0	0	0	0	0	0	0	0	-2.00796	0	0	0	0	-0.986141	0	0	0	0	0	0	0	0	0
kanzonol W	0	0	0	-1.39893	0	0	-4.27445	0	0	0	0	0	0	0	0	0	0	0	0	0	0	0	0	0	0	0	0	0	0	0	0	0	0	0	0	0	-0.516933	-1.04087	-3.0247	-1.13112	-4.00304	-9.28356	-11.7322	-12.2207	-13.8712	-4.30937	-1.98651	-0.0963226	-0.869077
Licochalcone B	0	-7	0	0	0	0	0	0	0	0	0	0	0	0	-2.5	0	-2.5	-3.41116	-1.43744	0	0	0	0	0	0	0	0	0	0	0	0	0	0	0	-3.07526	0	0	0	0	-1.74691	0	0	0	0	0	0	0	0	0
Pinocembrin	0	-4.44215	0	0	0	0	0	0	0	0	0	0	0	0	-2.5	-3.09516	0	-3.5	-2.5	0	0	0	0	0	0	0	0	0	0	0	0	0	0	0	-2.93416	0	0	0	0	-1.75824	0	0	0	0	0	0	0	0	0
17-Hydroxy-11-Deoxy-Corticosterone	0	0	0	0	0	0	0	0	0	-2.33973	0	-2.5	0	-1.24475	0	0	0	-3.5	-2.5	0	0	0	0	0	0	0	0	0	0	0	0	0	0	0	-1.00521	0	0	0	0	0	0	0	0	0	0	0	0	0	0
formononetin	0	0	0	0	-3.5	0	0	0	0	0	0	0	0	0	0	0	0	0	-1.13285	-1.47262	-3.4042	0	0	0	0	0	0	0	0	0	0	0	0	0	-1.28993	0	0	0	0	-3.16922	0	0	0	0	0	0	0	0	0
Liquiritigenin	0	0	0	0	0	0	0	0	0	0	0	0	0	0	0	0	0	0	0	0	0	0	0	0	0	0	0	0	-2.7379	-5.79365	0	0	0	0	0	0	0	0	0	0	0	0	0	0	0	0	0	0	0
[truncated: 28 more columns]

## Sheet: PRKACA
Table S10 Docking energy between active compounds and each residues of PRKACA
Compound	H-S-THR-37	H-M-LEU-49	H-M-THR-51	H-M-GLY-52	H-M-SER-53	H-S-SER-53	H-M-PHE-54	H-M-GLY-55	H-M-ARG-56	H-S-ARG-56	H-S-ASP-75	H-S-LYS-78	H-M-LEU-103	H-M-VAL-104	H-M-SER-109	H-S-ASN-115	H-S-GLU-127	H-S-HIS-158	H-S-ASP-166	H-S-LYS-168	H-S-ASN-171	H-S-ASP-184	H-M-LYS-192	H-S-THR-201	H-S-ASN-216	H-M-LYS-217	H-M-ALA-218	H-S-TRP-221	H-M-GLY-282	H-S-ASN-283	H-M-VAL-288	H-M-ARG-336	V-S-LEU-49	V-M-GLY-50	V-M-THR-51	V-S-THR-51	V-M-GLY-52	V-M-SER-53	V-M-PHE-54	V-S-PHE-54	V-M-GLY-55	V-M-ARG-56	V-S-ARG-56	V-S-VAL-57	V-S-LYS-72	V-S-ILE-73	V-S-ASP-75	V-S-LYS-78	V-S-GLN-84
Licoricidin	0	0	0	-2.14846	0	0	0	-3.5	0	-3.49383	-2.5	0	0	0	0	-3.5	0	0	0	0	0	0	0	0	0	0	0	0	0	0	0	-6	0	0	-0.832768	-5.11042	-2.78492	-2.28553	-3.59904	-0.0882849	-2.24295	-1.80603	-6.41067	0	0	-2.05302	-9.18316	-6.14113	0
licochalcone a	0	0	0	0	0	0	0	0	0	0	0	0	0	0	0	0	0	-3.5	0	0	0	0	-2.5	0	0	-2.73676	-2.98254	-3.5	0	0	0	0	0	0	0	0	0	0	0	0	0	0	0	0	0	0	0	0	0
Glabrone	0	0	0	0	0	0	0	0	0	-6.15444	0	-3.5	0	0	0	-5.8213	0	0	0	0	0	0	0	0	0	0	0	0	0	0	0	-1.31141	0	-0.0807573	-3.09556	-4.68829	-6.67556	-6.43107	-5.0028	-0.071731	-11.0167	-2.80529	-12.7073	0	0	-1.8562	-3.71594	-5.55362	0
Kanzonol X	0	0	0	0	0	0	0	0	0	-6.83072	0	0	0	0	0	-2.5	0	0	0	0	0	0	0	0	0	0	0	0	0	0	0	0	0	0	-0.750288	-9.61803	-3.5418	-4.4675	-5.55703	-0.329487	-11.9924	-3.65239	-12.0094	0	0	-4.14797	1.19688	-5.75491	0
Hispaglabridin B	0	0	0	0	-2.5	0	0	0	0	-4.07764	0	-2.25043	0	0	0	0	0	0	0	0	0	0	0	0	0	0	0	0	0	0	0	0	0	0	-1.45	-3.77509	-8.85091	-10.8274	-5.92265	-0.200507	-11.5371	-2.86899	-12.4688	0	0	-1.59883	-1.67497	-7.222	0
Licochalcone B	-2.5	0	0	0	0	0	0	0	0	0	0	0	-2.5	-2.5	-3.5	0	0	0	0	0	0	0	0	0	0	0	0	0	0	0	0	0	0	0	0	0	0	0	0	0	0	0	0	0	0	0	0	0	0
kanzonol W	0	0	0	-1.3881	-2.5	0	0	0	0	-9.4053	0	0	0	0	0	0	0	0	0	0	0	0	0	0	0	0	0	0	0	0	0	0	0	0	-1.7621	-5.1092	-4.14054	-6.38939	-5.68435	-0.182871	-11.1651	-2.75112	-13.6988	0	0	-1.06765	-2.60107	-6.58745	0
quercetin	0	-2.5	0	0	0	0	0	-4.81719	-3.496	0	0	0	0	0	0	0	-3.81036	0	0	0	-2.5	-5	0	0	0	0	0	0	0	0	0	0	-0.550157	-3.65865	-7.90345	0	-8.14904	-1.55579	-2.7032	-5.25196	4.87185	-4.59646	-0.49848	-5.66474	-9.39948	-0.0605831	0	0	0
Licoagrochalcone A	0	0	-4.59551	0	-2.91619	-1.43121	0	0	0	0	0	0	0	0	0	0	0	0	0	0	0	0	0	0	0	0	0	0	0	0	0	0	-1.22021	-2.33286	-9.69465	-0.146119	-10.7417	-3.53884	-1.6328	-6.35726	-3.98129	-1.81889	-0.269669	-4.45974	-6.05764	0	0	0	0
Glabranin	0	0	0	0	0	0	0	0	0	0	0	0	0	0	0	0	0	-5.42061	0	0	0	0	0	0	-5.08139	-1.87265	-2.80674	1.6376	-2.37743	-2.5	0	0	0	0	0	0	0	0	0	0	0	0	0	0	0	0	0	0	0
kaempferol	0	0	0	0	-1.18008	-2.5	-3.22735	-6.67223	-3.27299	0	0	0	0	0	0	0	0	0	-3.04505	-3.33341	0	-0.406344	0	-2.5	0	0	0	0	0	0	0	0	0	-2.00147	-8.13209	-0.0444933	-9.8412	-4.14763	-3.11745	-8.0274	0.73998	-4.63421	-0.348648	3.43124	-6.57424	0	0	0	0
formononetin	0	0	0	-0.656566	0	0	0	-1.79142	0	-6.66492	0	-3.24825	0	0	0	-3.5	0	0	0	0	0	0	0	0	0	0	0	0	0	0	0	0	0	0	-0.899152	-3.51601	-1.32907	-4.6054	-6.63352	-0.336906	-12.5322	-2.94629	-10.6585	0	0	-3.3773	-4.06915	-5.20097	0
Glabrene	0	0	-2.06919	0	0	0	-2.93766	-3.5	0	0	0	0	0	0	0	0	-2.37786	0	0	0	0	0	0	0	0	0	0	0	0	0	0	0	-0.169391	-2.11497	-10.936	-0.288888	-10.1207	-3.63094	-3.14299	0.494982	-6.69157	-5.28548	-0.182794	-5.80252	-7.57611	0	0	0	0
Isoliquiritigenin	0	0	0	-5.05855	-2.84771	-0.665698	-3.5	-6	-2.10509	0	0	0	0	0	0	0	-2.5	0	0	0	0	0	0	0	0	0	0	0	0	0	0	0	-0.266754	-4.89607	-7.81108	-0.0482265	0.63365	-2.56156	-3.21047	-10.6068	-5.01067	-4.44222	-0.172268	-3.12405	-8.27537	0	0	0	0
Isoramanone	0	0	-5.86799	0	0	0	0	0	0	0	0	0	0	0	0	0	0	0	0	0	0	-3.4666	0	0	0	0	0	0	0	0	0	0	-4.19887	-5.62827	-7.56801	-0.219687	-4.2082	-0.38593	0	0	-0.42722	-1.07041	0	-9.41764	-6.35191	0	0	0	0
Pinocembrin	0	0	0	0	0	-2.5	-2.45731	-3.5	-3.01641	0	0	0	0	0	0	0	0	0	0	0	0	-0.985328	0	0	0	0	0	0	0	0	0	0	0	-1.91194	-6.77689	0	-9.5824	-3.90749	-2.14158	-10.0872	-3.45995	-3.37261	-0.166133	-4.1277	-8.4368	0	0	0	0
Hispaglabridin A	0	0	0	-5.76073	0	0	0	-3.44985	0	0	0	0	0	0	0	0	0	0	0	0	0	0	0	0	0	0	0	0	0	0	0	0	0	0	-2.87567	-3.18964	-5.95623	-8.0992	-4.5214	-0.128596	-7.96186	-2.3699	-14.8503	0	0	-2.56355	-2.42053	-5.34259	0
Liquiritigenin	0	0	0	0	0	0	0	0	0	0	0	0	0	0	0	0	0	0	0	0	0	0	0	0	-4.16429	-1.76761	-3.48844	0	0	-2.5	0	0	0	0	0	0	0	0	0	0	0	0	0	0	0	0	0	0	0
17-Hydroxy-11-Deoxy-Corticosterone	0	0	0	0	0	0	0	0	0	0	0	0	0	0	0	0	0	-3.5	0	0	0	0	0	0	0	0	0	-5.84561	-2.5	0	-3.49336	0	0	0	0	0	0	0	0	0	0	0	0	0	0	0	0	0	0
Glabridin	0	0	0	-5.98889	0	0	0	-3.5	0	0	0	0	0	0	0	0	0	0	0	0	0	0	0	0	0	0	0	0	0	0	0	0	0	-0.0151944	-1.49962	0.925197	-0.60964	-9.26774	-5.43697	-0.228067	-8.32118	-1.89632	-13.1381	0	0	-1.19331	-3.61249	-6.23024	0
Licobenzofuran	0	0	0	0	0	0	0	0	0	0	0	0	0	0	0	0	0	0	0	-1.42557	0	-0.620464	0	0	0	0	0	0	0	0	0	0	0	-0.965293	-4.82327	-0.0845047	-8.29476	-2.73881	-2.20804	-8.88027	-2.39689	-2.19493	-0.0212132	-1.2724	-5.72198	0	0	0	-4.0159
[truncated: 29 more columns]

## Sheet: RUNX2
Table S10 Docking energy between active compounds and each residues of RUNX2
Compound	H-S-HIS-129	H-M-GLY-159	H-M-ASN-160	H-S-ASN-160	H-M-ASP-161	H-S-ASP-161	H-M-SER-165	H-M-GLU-167	H-M-ASN-170	H-M-SER-172	H-M-VAL-174	H-M-VAL-179	H-S-ARG-181	H-M-ARG-190	H-S-ARG-190	H-M-ARG-193	H-S-ARG-193	H-M-SER-196	H-S-SER-196	H-M-PHE-197	H-M-THR-198	H-S-THR-198	H-S-HIS-214	H-M-ARG-215	H-S-THR-220	H-M-VAL-221	H-M-ASP-222	H-S-ASP-222	H-M-ARG-225	H-S-ARG-225	H-M-ARG-228	H-S-ARG-228	H-S-ARG-229	V-S-HIS-129	V-M-GLY-159	V-M-ASN-160	V-S-ASN-160	V-M-ASP-161	V-S-ASP-161	V-M-ASN-163	V-S-ASN-163	V-S-TYR-164	V-M-ALA-166	V-S-SER-172	V-M-ALA-173	V-M-VAL-174	V-S-VAL-174	V-M-LYS-176	V-S-LYS-176
Licoricidin	0	0	0	0	0	0	0	0	0	0	0	0	0	0	0	-3.5	0	0	0	0	0	0	0	0	0	-0.553055	0	-3.8802	-1.45218	0	0	0	0	-10.0911	0	0	0	0	0	0	0	0	0	0	0	0	0	0	0
Hispaglabridin A	0	0	0	0	0	0	0	0	0	0	0	0	0	0	0	0	0	0	0	0	0	0	0	0	0	0	0	0	-6	0	-1.81528	-7	0	-6.5394	0	0	0	0	0	0	0	0	0	0	0	0	0	0	0
Hispaglabridin B	0	-2.48264	0	-2.09141	-0.357092	0	0	0	0	0	0	0	0	0	0	0	0	0	0	0	-3.16668	-2.5	-3.5	0	0	0	0	0	0	0	0	0	0	0	-3.80885	-7.25768	-6.46365	-5.84525	-9.95058	0	0	-3.22576	0	0	0	0	0	0	0
17-Hydroxy-11-Deoxy-Corticosterone	0	-2.10353	0	-10.5	0	-3.93231	0	0	0	0	0	0	0	0	0	0	0	-7.40729	0	0	-2.87357	-2.5	0	0	0	0	0	0	0	0	0	0	0	0	-1.09893	-2.20588	-2.02575	-0.919414	-2.93525	0	0	0	0	0	0	0	0	0	0
Glabranin	0	0	0	-5.20656	-2.2034	-2.60162	0	0	0	0	0	0	0	0	0	0	0	0	0	-3.19082	-3.24912	-2.5	0	-3.5	0	0	0	0	0	0	0	0	0	0	-1.17559	-2.22262	-1.88344	-1.62322	-0.320184	0	0	0	0	0	0	0	0	0	0
kanzonol W	0	0	0	0	0	0	0	0	0	0	0	0	0	0	0	0	0	0	0	0	0	0	0	0	0	0	0	0	0	-6.32604	0	-10.8073	0	-3.72846	0	0	0	0	0	0	0	0	0	0	0	0	0	0	0
Glabrene	-0.920989	0	0	0	0	0	0	0	0	0	0	0	0	0	0	0	0	0	0	0	0	0	0	0	0	0	0	0	-3.5	0	0	-7	0	-6.82639	0	0	0	0	0	0	0	0	0	0	0	0	0	0	0
Kanzonol X	0	0	0	0	0	0	0	0	0	-2.2233	0	0	-6.942	0	0	0	0	0	0	0	0	0	0	0	0	0	0	0	0	0	0	0	0	0	0	0	0	0	0	0	0	0	0	-4.30681	-10.6396	-8.55002	-6.06878	-1.82319	-5.50668
licochalcone a	0	0	0	0	0	0	-2.5	-3.5	0	0	0	0	0	-3.5	-10.0681	0	0	0	0	0	0	0	0	0	0	0	0	0	0	0	0	0	0	0	0	0	0	0	0	-5.8861	-11.4093	-0.070548	-7.07989	0	0	0	0	0	0
Glabrone	-3.44983	0	0	0	0	0	0	0	0	0	0	0	0	0	0	-1.24557	0	0	0	0	0	0	0	0	-2.5	-3.13305	-0.88769	-2.4917	-2.5	0	0	0	0	-3.33016	0	0	0	0	0	0	0	0	0	0	0	0	0	0	0
formononetin	0	0	0	0	0	-3.26284	0	0	0	0	0	0	0	0	0	0	0	-3.11519	-2.5	0	-1.79247	-2.5	0	0	0	0	0	0	0	0	0	0	0	0	-4.21567	-9.14584	-7.31146	-4.96411	-7.81774	0	0	-6.17477	0	0	0	0	0	0	0
Licobenzofuran	0	0	0	0	0	0	0	0	0	0	0	0	0	0	0	0	0	0	0	0	0	0	0	0	0	0	0	-2.89016	-1.7781	-10.4984	0	0	0	-4.86875	0	0	0	0	0	0	0	0	0	0	0	0	0	0	0
Licoagrochalcone A	0	-2.5	0	-2.09221	0	0	0	0	0	0	0	0	0	0	0	0	0	-2.21126	0	0	-3.5	-2.5	-2.01056	0	0	0	0	0	0	0	0	0	0	0	-1.34519	-1.53796	-0.526334	-0.3167	-1.59098	0	0	0	0	0	0	0	0	0	0
quercetin	0	0	0	0	0	0	0	0	-2.5	-2.5	-4.27977	0	-6.90689	0	0	0	0	0	0	0	0	0	0	0	0	0	0	0	0	0	0	0	0	0	0	0	0	0	0	0	0	0	0	-0.174378	-4.09786	-0.75365	-2.91901	-0.491169	-1.80893
Glabridin	0	0	0	0	0	0	0	0	0	0	0	0	0	0	0	-2.48232	0	0	0	0	0	0	0	0	-0.0585334	0	-2.5	-2.87367	-2.5	0	0	0	0	-8.65901	0	0	0	0	0	0	0	0	0	0	0	0	0	0	0
Isoramanone	-3.5	0	0	0	0	0	0	0	0	0	0	0	0	0	0	0	-3.34004	0	0	0	0	0	0	0	-2.5	0	-2.35405	0	0	0	-3.5	-2.25094	0	-1.26819	0	0	0	0	0	0	0	0	0	0	0	0	0	0	0
kaempferol	0	0	0	0	0	0	0	0	0	0	0	0	0	0	0	0	0	0	0	0	0	0	0	0	0	0	0	0	0	-9.07782	-3.5	-7.23869	-5.67975	0	0	0	0	0	0	0	0	0	0	0	0	0	0	0	0
Isoliquiritigenin	0	-2.5	-3.5	0	-3.5	0	0	0	0	0	0	0	0	0	0	0	0	-2.50904	-2.5	0	0	0	0	0	0	0	0	0	0	0	0	0	0	0	-1.02272	-4.83258	-4.47161	-2.99908	-4.16508	0	0	-5.50831	0	0	0	0	0	0	0
Licochalcone B	0	0	0	0	0	0	0	0	0	0	0	0	0	0	0	0	-12.899	0	0	0	0	0	0	0	-0.642848	0	0	-2.5	-4.25733	0	0	0	0	-5.39949	0	0	0	0	0	0	0	0	0	0	0	0	0	0	0
Pinocembrin	0	0	0	0	0	0	0	0	0	0	0	0	0	0	0	0	0	0	0	0	0	0	0	0	0	0	0	0	0	-5.92564	0	-5.24733	0	0	0	0	0	0	0	0	0	0	0	0	0	0	0	0	0
Liquiritigenin	0	0	0	0	0	0	0	0	0	-2.48347	0	-2.5	-10.1112	0	0	0	0	0	0	0	0	0	0	0	0	0	0	0	0	0	0	0	0	0	0	0	0	0	0	0	0	0	0	-0.497505	-6.06141	-9.67756	-6.30868	-4.1074	-7.51232
[truncated: 35 more columns]

## Sheet: PTH1R
Table S10 Docking energy between active compounds and each residues of PTH1R
Compound	H-S-ARG-43	H-S-GLN-47	H-M-GLY-105	H-M-CYS-117	H-M-PRO-132	H-M-ASP-133	H-S-SER-153	H-S-CYS-191	H-S-TYR-245	H-S-TYR-296	H-M-VAL-384	H-M-TRP-1224	H-S-ASN-1225	H-S-ASP-1234	H-S-LYS-1237	H-M-GLY-1290	H-M-ILE-1313	H-M-GLU-1315	H-M-LEU-1317	H-S-ASP-1330	H-M-PRO-1340	H-M-SER-1394	H-M-SER-1396	H-S-ASP-1397	H-M-SER-1399	H-S-ARG-1402	H-S-GLU-1403	H-S-LYS-1406	H-S-GLN-401	H-S-ARG-404	H-M-LYS-408	H-S-LYS-408	H-S-SER-409	H-M-LEU-411	H-M-VAL-412	H-M-TYR-421	H-M-MET-425	H-M-THR-427	H-S-ASN-448	H-S-GLN-451	H-M-ALA-458	H-S-CYS-462	H-S-ASN-463	H-M-GLY-464	V-S-LEU-40	V-S-ARG-43	V-S-ARG-51	V-M-ARG-106	V-S-ARG-106
Licoricidin	0	0	0	0	0	0	0	0	0	0	0	0	0	0	0	0	0	0	0	0	0	0	0	0	0	0	0	0	0	0	-1.71314	0	0	0	0	0	0	0	0	0	0	0	0	0	0	0	0	0	0
Liquiritigenin	0	0	0	0	0	0	0	0	0	-2.5	0	0	0	0	0	0	0	0	0	0	0	0	0	0	0	0	0	0	0	0	0	0	0	0	0	0	-2.28193	-2.5	-4.72313	-3.00123	0	0	0	0	0	0	0	0	0
Glabranin	0	0	0	0	0	0	0	0	0	0	0	0	0	-1.64611	-5.53757	0	0	0	0	-7.03743	0	-1.96268	-2.5	0	0	0	0	0	0	0	0	0	0	0	0	0	0	0	0	0	0	0	0	0	0	0	0	0	0
Kanzonol X	0	0	0	0	0	0	0	0	0	0	0	0	0	0	0	0	0	0	0	0	0	0	0	0	0	0	0	0	0	0	-2.5	0	0	0	0	0	0	0	0	0	0	0	-2.71158	-3.49925	0	0	0	0	0
kanzonol W	0	0	0	0	0	0	0	0	0	0	0	0	0	-3.02666	0	0	0	0	0	0	0	-0.0857759	0	-2.5	-3.5	0	0	0	0	0	0	0	0	0	0	0	0	0	0	0	0	0	0	0	0	0	0	0	0
Hispaglabridin B	0	0	0	0	0	0	0	0	0	0	0	-2.5	-3.5	0	0	0	0	0	0	0	0	0	0	0	0	0	0	-3.5	0	0	0	0	0	0	0	0	0	0	0	0	0	0	0	0	0	0	0	0	0
Hispaglabridin A	0	0	0	0	0	0	0	0	0	0	0	0	0	0	0	0	0	0	0	0	0	0	0	0	0	0	0	0	0	0	0	-3.5	0	-2.5	-4.54818	0	0	0	0	0	0	0	0	0	0	0	0	0	0
kaempferol	0	0	0	0	0	0	0	0	0	0	0	0	0	0	0	0	0	0	0	0	0	0	0	0	0	0	0	0	0	0	0	0	-2.5	0	0	0	0	0	0	0	-2.5	0	-7	0	0	0	0	0	0
Glabrone	0	0	0	0	0	0	0	0	0	0	0	0	0	0	0	0	0	0	0	0	0	0	0	0	0	0	0	0	0	0	0	0	-2.5	0	0	0	0	0	0	0	-2.3584	-2.5	0	0	0	0	0	0	0
Glabridin	0	0	-2.5	0	0	0	-2.5	0	0	0	0	0	0	0	0	0	0	0	0	0	0	0	0	0	0	0	0	0	0	0	0	0	0	0	0	0	0	0	0	0	0	0	0	0	0	0	0	-5.34886	-5.2269
Pinocembrin	0	0	0	0	0	0	0	0	0	-2.5	0	0	0	0	0	0	0	0	0	0	0	0	0	0	0	0	0	0	0	0	0	0	0	0	0	-2.5	-4.44077	0	-5.15935	-1.96246	0	0	0	0	0	0	0	0	0
Licobenzofuran	0	0	0	0	0	0	0	-2.5	-2.5	0	0	0	0	0	0	0	0	0	0	0	0	0	0	0	0	0	0	0	0	0	0	0	0	0	0	0	0	0	0	0	0	0	0	0	0	0	0	0	0
Licoagrochalcone A	-6.8869	-5.08502	0	0	0	0	0	0	0	0	0	0	0	0	0	0	0	0	0	0	0	0	0	0	0	0	0	0	0	0	0	0	0	0	0	0	0	0	0	0	0	0	0	0	-9.10598	-6.89866	0	0	0
formononetin	0	0	0	0	0	0	0	0	0	0	-2.5	0	0	0	0	0	0	0	0	0	-2.5	0	0	0	0	0	0	0	-3.5	-6.78794	0	0	0	0	0	0	0	0	0	0	0	0	0	0	0	0	0	0	0
Licochalcone B	0	0	0	0	0	0	0	0	0	0	0	0	0	0	-1.96981	0	0	0	0	-2.59766	0	0	0	0	0	0	-2.5	-3.43275	0	0	0	0	0	0	0	0	0	0	0	0	0	0	0	0	0	0	0	0	0
quercetin	0	0	0	0	0	0	0	0	0	0	0	0	0	0	0	0	0	0	0	0	0	0	0	0	0	0	0	0	-2.36178	0	0	0	0	0	0	0	0	0	0	0	-5	0	0	-3.5	0	0	0	0	0
Isoramanone	0	0	0	0	0	0	0	0	0	0	0	0	0	0	0	0	0	0	-5.47137	0	0	0	0	0	0	0	0	0	0	0	0	0	0	0	0	0	0	0	0	0	0	0	0	0	0	0	0	0	0
licochalcone a	0	0	0	0	0	0	0	0	0	0	0	0	0	-2.5	0	0	0	0	0	0	0	-2.5	-2.88482	0	0	-4.57386	0	0	0	0	0	0	0	0	0	0	0	0	0	0	0	0	0	0	0	0	0	0	0
17-Hydroxy-11-Deoxy-Corticosterone	0	0	0	0	0	0	0	0	0	0	0	0	0	0	0	-5.5236	-2.5	-2.5	-2.03922	0	0	0	0	0	0	0	0	0	0	0	0	0	0	0	0	0	0	0	0	0	0	0	0	0	0	0	0	0	0
Glabrene	0	0	0	0	0	0	0	0	0	0	0	0	0	0	0	0	0	0	0	0	0	0	0	0	0	0	0	0	0	0	0	0	0	0	0	0	0	0	0	0	0	-1.29139	0	0	0	0	0	0	0
Isoliquiritigenin	0	0	0	-3.4173	-3.47669	-3.29588	0	0	0	0	0	0	0	0	0	0	0	0	0	0	0	0	0	0	0	0	0	0	0	0	0	0	0	0	0	0	0	0	0	0	0	0	0	0	0	0	-8.21133	0	0
[truncated: 92 more columns]

## Sheet: PTPA
Table S10 Docking energy between active compounds and each residues of PTPA
Compound	H-M-LYS-60	H-S-LYS-62	H-M-ARG-69	H-M-GLU-72	H-M-ALA-73	H-S-LYS-76	H-S-ARG-86	H-S-TRP-87	H-M-SER-98	H-M-ARG-99	H-M-PHE-100	H-S-TYR-109	H-S-GLU-114	H-M-LYS-140	H-S-GLU-141	H-M-GLY-144	H-S-ASN-145	H-S-ARG-148	H-M-GLY-152	H-M-THR-153	H-S-THR-153	H-M-GLY-154	H-M-HIS-155	H-S-HIS-155	H-S-LYS-168	H-M-GLY-170	H-S-ARG-173	H-M-VAL-174	H-M-GLN-177	H-M-ILE-178	H-M-GLN-196	H-M-ARG-200	H-S-ARG-200	H-M-MET-201	H-S-GLU-202	H-M-SER-206	H-S-GLN-207	H-S-SER-279	H-M-ALA-280	H-M-PRO-304	H-M-VAL-305	H-S-HIS-308	H-M-PHE-309	V-S-ASP-47	V-S-PHE-51	V-M-GLU-57	V-S-GLU-57	V-M-GLY-58	V-M-LYS-60
Licoagrochalcone A	0	0	0	0	0	0	0	0	0	0	0	0	0	0	0	0	0	-6.9588	0	0	0	-3.5	0	0	0	0	0	0	0	0	0	0	0	0	0	-2.5	0	0	0	-2.5	-2.5	0	0	0	0	0	0	0	0
quercetin	0	0	0	0	0	0	0	0	0	0	0	-4.91625	0	-2.5	0	-2.5	-3.5	-3.09067	0	0	0	-1.44801	0	-2.78847	0	0	0	0	0	0	0	0	0	0	0	0	0	0	0	0	-2.14908	0	-2.94521	0	0	0	0	0	0
Glabranin	0	0	0	-3.5	-3.5	0	0	0	0	0	0	0	0	0	0	0	0	0	0	0	0	0	0	0	0	-2.34867	-7	0	0	0	0	0	0	0	0	0	0	0	0	0	0	0	0	0	0	0	0	0	0
kanzonol W	0	0	0	0	0	0	0	0	0	0	0	-2.5	0	0	0	0	-3.5	-4.96473	0	0	0	0	0	-3.00633	0	0	0	0	0	0	0	0	0	0	0	0	0	0	0	0	-2.5	-5.67365	0	0	0	0	0	0	0
Pinocembrin	0	0	0	0	0	0	0	0	0	0	0	0	0	0	0	0	-3.5	-3.5	0	0	0	0	0	0	0	0	0	0	0	0	0	0	0	0	0	0	0	0	0	0	0	0	0	0	0	0	0	0	0
Kanzonol X	0	0	0	0	0	0	0	0	0	0	0	0	0	0	-5	0	0	-7	0	0	0	0	0	0	0	0	0	0	0	0	0	0	0	0	0	0	0	0	0	0	0	-4.77642	0	0	0	0	0	0	0
Licoricidin	0	0	-5.60942	0	0	0	0	0	0	0	0	0	0	0	0	0	0	0	0	0	0	0	0	0	0	0	0	-2.5	-3.44355	-3.25319	0	0	0	0	0	0	0	0	0	0	0	0	0	0	0	0	0	0	0
kaempferol	0	0	0	0	0	0	0	0	0	0	0	0	0	0	0	0	0	-3.5	-2.64695	-1.48396	-1.04628	-3.5	-3.41352	-3.5	0	0	0	0	0	0	0	0	0	0	0	0	0	0	0	0	0	-3.42734	0	0	0	0	0	0	0
Licochalcone B	0	0	0	0	0	0	0	0	0	0	0	-2.5	0	0	0	0	-3.5	-3.32596	0	0	0	-2.22649	0	0	0	0	0	0	0	0	0	0	0	0	0	0	0	0	0	0	-2.41108	0	-0.354531	0	0	0	0	0	0
Licobenzofuran	0	0	0	0	0	0	0	0	0	0	0	0	0	0	0	0	0	0	0	0	0	0	0	0	0	0	0	0	0	0	0	0	0	0	-2.5	0	-3.5	0	0	0	0	0	0	0	0	0	0	0	0
Glabrone	0	0	0	0	0	0	0	0	0	0	0	0	0	0	0	0	0	0	-3.5	-3.23428	0	-3.5	-0.331734	-1.67222	0	0	0	0	0	0	0	0	0	0	0	-3.5	0	0	0	0	-1.51596	0	0	0	0	0	0	0	0
Glabridin	0	0	0	0	0	0	0	0	0	-0.864403	-0.920441	0	0	0	0	0	0	0	0	0	0	0	0	0	0	0	0	0	0	0	0	-2.5	0	-2.5	0	0	0	0	0	0	0	0	0	0	0	0	0	0	0
Liquiritigenin	0	0	0	0	0	0	0	0	0	0	0	0	0	0	0	0	0	-3.5	0	-3.49869	-2.5	-1.51113	0	-3.5	0	0	0	0	0	0	0	0	0	0	0	0	0	0	0	0	0	0	0	0	0	0	0	0	0
Isoliquiritigenin	0	0	0	0	0	0	0	0	0	0	0	0	0	0	0	0	0	0	0	0	0	0	0	0	0	0	0	0	0	0	-2.5	0	0	-3.72397	0	0	0	0	0	0	0	0	0	0	0	0	0	0	0
Hispaglabridin A	0	0	0	0	0	0	0	0	0	0	0	0	0	0	0.798155	0	-3.5	0	0	0	0	-4.62302	-3.5	0	0	0	0	0	0	0	0	0	0	0	0	0	0	0	0	0	-2.09354	0	0	0	0	0	0	0	0
Glabrene	0	0	0	0	0	0	0	0	-2.5	-2.5	-5.98925	0	0	0	0	0	0	0	0	0	0	0	0	0	0	0	0	0	0	0	0	0	-5.46948	0	0	0	0	0	0	0	0	0	0	0	0	0	0	0	0
Isoramanone	0	0	0	0	0	0	0	0	0	0	0	0	0	0	0	0	0	0	0	0	0	0	0	0	-3.5	0	-4.14574	0	0	0	0	0	0	0	0	0	0	0	0	0	0	0	0	-4.02089	-5.63325	0	0	0	0
Hispaglabridin B	-2.5	-6.8592	0	0	0	0	0	0	0	0	0	0	0	0	0	0	0	0	0	0	0	0	0	0	0	0	0	0	0	0	0	0	0	0	0	0	0	0	0	0	0	0	0	0	0	-7.71198	-7.7047	-7.62229	-7.46847
17-Hydroxy-11-Deoxy-Corticosterone	0	0	0	0	0	-3.5	0	0	0	0	0	0	0	0	0	0	0	0	0	0	0	0	0	0	0	-5	-9.82744	0	0	0	0	0	0	0	0	0	0	0	0	0	0	0	0	0	0	0	0	0	0
licochalcone a	0	0	0	0	0	0	-3.5	-3.5	0	0	0	0	-2.5	0	0	0	0	0	0	0	0	0	0	0	0	0	0	0	0	0	0	0	0	0	0	0	0	0	0	0	0	0	0	0	0	0	0	0	0
formononetin	0	0	0	0	0	0	0	0	0	0	0	0	0	0	0	0	0	0	0	0	0	0	0	0	0	0	0	0	0	0	0	0	0	0	0	0	0	-2.5	-3.5	0	0	0	0	0	0	0	0	0	0
[truncated: 75 more columns]

## Sheet: SOX9
Table S10 Docking energy between active compounds and each residues of SOX9
Compound	H-S-HIS-104	H-M-LYS-106	H-S-LYS-106	H-M-ARG-107	H-S-ARG-107	H-M-PRO-108	H-M-MET-109	H-S-ASN-110	H-M-ALA-111	H-M-PHE-112	H-S-TRP-143	H-S-LYS-151	H-M-ALA-158	H-M-GLU-159	H-S-ARG-160	H-S-ARG-162	H-M-HIS-165	H-S-HIS-165	H-M-LYS-166	H-S-ASP-168	H-M-HIS-169	H-S-HIS-169	H-M-PRO-170	H-S-ASP-171	H-M-TYR-172	H-S-TYR-172	H-M-TYR-174	V-M-HIS-104	V-S-HIS-104	V-M-VAL-105	V-S-VAL-105	V-M-LYS-106	V-S-LYS-106	V-M-ARG-107	V-S-ARG-107	V-M-PRO-108	V-S-PRO-108	V-M-MET-109	V-S-MET-109	V-M-ASN-110	V-S-ASN-110	V-M-ALA-111	V-M-PHE-112	V-S-PHE-112	V-S-TRP-143	V-S-LYS-151	V-M-VAL-155	V-S-VAL-155	V-M-ALA-158
Kanzonol X	0	0	0	0	0	0	0	0	-1.24705	0	-3.5	-3.5	-2.5	-1.5403	0	-2.61309	0	0	0	0	0	0	0	0	0	0	0	0	0	0	0	0	0	0	0	-0.851318	-0.82212	-1.19542	0	-5.48795	-3.85923	-5.76505	-1.17152	-0.307159	-7.39315	-7.56809	-4.38843	-8.65943	-5.00683
Licoricidin	0	-3.5	0	-2.5	0	0	0	0	0	0	0	0	0	0	0	0	0	0	0	0	0	0	0	0	0	0	0	-6.44964	-0.244322	-7.19692	-10.1335	-8.78548	-3.09756	-4.11728	-0.0209802	-4.00427	-3.21595	-0.681198	-0.448245	0	0	0	0	0	0	0	0	0	0
quercetin	0	0	0	0	0	-2.5	-2.5	0	-3.5	0	-3.03707	0	-2.5	0	0	0	0	0	0	0	0	0	0	0	0	0	0	0	0	0	0	0	0	-0.203093	-0.130941	-3.44316	-2.1903	-4.79313	-0.0841399	-8.55625	-5.9307	-7.35722	-1.41222	-0.505953	-3.88282	-0.290559	-2.98091	-5.33918	-4.62986
Hispaglabridin A	0	0	0	0	0	0	0	-5.67082	0	0	0	0	0	0	0	0	0	0	0	0	0	0	0	0	0	0	0	0	0	0	0	0	0	0	0	0	0	0	0	-4.5318	-3.44005	-8.87598	-5.84751	-22.1435	-9.98627	-0.128193	-2.87835	-5.09893	-1.88362
kaempferol	0	0	0	0	0	0	0	-3.18683	-3.5	0	-3.5	0	-2.34857	-3.5	0	-3.5	0	0	0	0	0	0	0	0	0	0	0	0	0	0	0	0	0	0	0	0	0	-0.499034	0	-5.57664	-4.15346	-9.15021	-4.5485	-3.74276	-8.02867	-0.714412	-3.90588	-4.68457	-4.95866
Glabrone	0	0	0	0	0	0	0	0	0	0	0	0	0	0	0	0	0	0	0	0	0	0	0	-2.5	0	0	0	-1.38042	-3.78688	-4.051	-4.70654	0	0	0	0	0	0	0	0	0	0	0	0	0	0	0	0	0	0
licochalcone a	0	0	0	0	0	0	0	-3.27399	0	0	0	0	0	0	0	0	0	0	0	0	0	0	0	0	0	0	0	0	-0.758509	-0.0493329	0	-3.16383	-4.79574	-10.0349	-9.95029	-2.39264	-4.64019	-7.71019	-2.07789	-6.01102	-9.30454	-0.0288719	0	0	0	0	0	0	-0.681768
Glabridin	0	0	0	0	0	0	0	0	0	0	0	0	0	0	0	0	0	0	0	0	-2.5	0	-2.5	0	-3.5	0	0	0	0	0	0	0	0	-0.400388	-0.340332	-3.33963	-4.2904	-2.07691	0	-2.9439	-2.59591	-0.263623	0	0	0	0	0	0	-0.654578
Licobenzofuran	-3.5	0	0	-3.32069	-3.43235	0	0	0	0	0	0	0	0	0	0	0	0	0	0	0	0	0	0	0	0	-2.5	0	-1.51685	-10.132	-3.73472	-0.700718	-4.13125	-2.90383	-3.63149	-17.8677	-0.00600529	0	0	0	0	0	0	0	0	0	0	0	0	0
kanzonol W	0	0	0	0	0	0	0	-5.95694	0	0	-3.5	0	0	0	0	0	0	0	0	0	0	0	0	0	0	0	0	0	0	0	0	0	0	0	0	0	0	-0.0410579	0	-4.79844	-7.84229	-8.78126	-5.28986	-11.6624	-12.8505	-0.199659	-2.8786	-4.35268	-1.96526
Glabrene	0	0	0	0	0	0	0	0	0	0	-3.37177	-3.5	-2.5	-2.48153	0	-3.5	0	0	0	0	0	0	0	0	0	0	0	0	0	0	0	0	0	0	0	0	0	-0.782757	0	-4.19951	-3.16976	-6.62865	-2.67988	-1.83079	-9.9931	-4.63241	-4.96306	-4.54506	-4.82412
Glabranin	0	-6	0	0	0	0	0	0	0	0	0	0	0	0	0	0	-2.7183	-3.48746	0	-1.57069	0	-3.5	0	0	0	0	0	0	0	-1.14135	-2.06243	-6.30013	-4.80149	0.341119	-0.0922772	-4.31988	-1.66616	-1.52493	-3.725	0	0	0	0	0	0	0	0	0	0
17-Hydroxy-11-Deoxy-Corticosterone	0	0	0	0	0	0	0	0	0	0	0	0	0	0	0	0	0	-1.6268	-3.04355	0	-2.47157	0	0	0	0	0	0	0	0	0	0	0	0	-0.672388	-0.75627	-4.78433	-0.334711	-3.70806	-0.00473767	-3.68566	-2.41121	-0.586735	0	0	0	0	0	0	-3.1616
Liquiritigenin	0	0	0	0	0	-2.5	0	0	-1.31318	0	0	0	0	-3.06355	0	0	0	0	0	0	0	0	0	0	0	0	-2.5	0	0	0	0	0	0	-0.654145	-0.903617	-3.41927	-2.91973	-4.63843	0	-8.19255	-4.02508	-5.93092	-0.558665	-0.00368879	-0.811243	0	-4.33473	-4.19439	-6.05436
Licoagrochalcone A	0	0	0	0	0	0	0	-0.46508	-3.5	-3.5	-3.5	0	0	0	0	0	0	0	0	0	0	0	0	0	0	0	0	0	0	0	0	0	0	0	0	-1.14544	-1.09247	-1.86059	0	-6.99147	-9.00242	-5.45314	-2.26934	-1.47957	-5.99355	-1.87164	-1.69666	-1.46898	-4.34087
Isoramanone	0	0	0	0	0	0	0	0	-5.4214	0	0	0	0	0	0	0	0	0	0	0	0	0	0	0	0	0	-2.21211	0	0	0	0	0	0	-0.585429	-0.944272	-4.34997	-3.75866	-3.79749	0	-6.56836	-4.90949	-4.47607	-0.00634107	0	-0.0453174	0	-4.67702	-3.64481	-6.08249
Hispaglabridin B	-3.34235	0	-3.06187	-3.5	0	0	0	0	0	0	0	0	0	0	0	0	0	0	0	0	0	0	0	0	0	-2.5	0	0	-9.10478	-1.3512	0	-6.21579	-14.0583	-3.81669	-10.9808	-1.63852	0	-0.82844	-4.57062	0	0	0	0	0	0	0	0	0	0
Isoliquiritigenin	0	-2.5	0	-2.5	0	0	-3.5	0	0	0	0	0	0	0	0	0	0	-3.45684	0	0	0	0	0	0	0	0	0	-2.58499	0	-6.22254	-5.93524	-7.68517	-2.46753	-5.32261	-0.0851749	-5.92595	-5.07161	-2.61966	-2.66382	0	0	0	0	0	0	0	0	0	0
Pinocembrin	0	0	0	0	0	0	0	0	0	0	0	0	0	0	0	0	0	-6.90814	0	0	0	-2.29741	0	0	0	0	0	0	0	-0.750564	-1.20926	-6.03733	-7.23732	-2.26246	-0.0683891	-6.75912	-4.12925	-1.8999	-3.65488	0	0	0	0	0	0	0	0	0	0
Licochalcone B	0	0	0	0	0	-1.95297	0	0	0	0	0	0	0	0	-3.5	0	0	-3.5	0	0	0	0	0	0	0	0	0	-2.33479	0	-4.25824	-3.63075	-4.65112	-10.6951	-2.65661	-0.0285246	-2.66524	-2.50812	-0.216987	0	0	0	0	0	0	0	0	0	0	0
formononetin	0	0	0	0	0	0	-2.32191	0	0	0	0	0	0	0	0	0	-2.67352	0	0	-2.5	0	0	0	0	0	0	0	0	0	-0.148796	-0.442196	-5.72094	-6.78818	-2.30491	-0.160387	-8.27127	-4.90988	-3.69219	-8.14958	0	0	0	0	0	0	0	0	0	0
[truncated: 18 more columns]

[truncated: 2 more sheets: VEGFA, PDB Annotation]
