# Supplementary material for: In Vitro Study of Licorice on IL-1β-Induced Chondrocytes and In Silico Approach for Osteoarthritis
Source: Pharmaceuticals (Basel). 2021 Dec 20;14(12):1337. doi: 10.3390/ph14121337 (PMC8709290; doi:10.3390/ph14121337)
Supplement: Supplementary file 1 [file pharmaceuticals-14-01337-s001.zip › Table_S3.xlsx]

## Sheet: Table_S1
Table S3 Licorice-related compound/target information from TCMSP database
Mol ID	Molecule Name	Target Name	drugbank	Gene Symbol
MOL001484	Inermine	Prostaglandin G/H synthase 1	20	PTGS1
MOL001484	Inermine	Muscarinic acetylcholine receptor M3	51	CHRM3
MOL001484	Inermine	Sodium channel protein type 5 subunit alpha	220	SCN5A
MOL001484	Inermine	Prostaglandin G/H synthase 2	290	PTGS2
MOL001484	Inermine	Retinoic acid receptor RXR-alpha	459	RXRA
MOL001484	Inermine	Alpha-1B adrenergic receptor	632	ADRA1B
MOL001484	Inermine	Alpha-1D adrenergic receptor	789	ADRA1D
MOL001484	Inermine	cAMP-dependent protein kinase catalytic subunit alpha	6263	PRKACA
MOL001484	Inermine	Trypsin-1	3176	PRSS1
MOL001484	Inermine	Calmodulin	465	CALM1
MOL001484	Inermine	Muscarinic acetylcholine receptor M1	103	CHRM1
MOL001484	Inermine	Beta-2 adrenergic receptor	766	ADRB2
MOL001484	Inermine	Mu-type opioid receptor	847	OPRM1
MOL001484	Inermine	Heat shock protein HSP 90-alpha	1939	HSP90AA1
MOL001792	DFV	Prostaglandin G/H synthase 1	20	PTGS1
MOL001792	DFV	Estrogen receptor	136	ESR1
MOL001792	DFV	Prostaglandin G/H synthase 2	290	PTGS2
MOL001792	DFV	Retinoic acid receptor RXR-alpha	459	RXRA
MOL001792	DFV	Beta-2 adrenergic receptor	766	ADRB2
MOL001792	DFV	Heat shock protein HSP 90-alpha	1939	HSP90AA1
MOL001792	DFV	cAMP-dependent protein kinase catalytic subunit alpha	6263	PRKACA
MOL001792	DFV	Amine oxidase [flavin-containing] B	3939	MAOB
MOL001792	DFV	Sodium-dependent serotonin transporter	824	SLC6A4
MOL001792	DFV	cAMP-dependent protein kinase inhibitor alpha	6264	PKIA
MOL000211	Mairin	Progesterone receptor	614	PGR
MOL002311	Glycyrol	Nitric oxide synthase, inducible	7	NOS2
MOL002311	Glycyrol	Estrogen receptor	136	ESR1
MOL002311	Glycyrol	Peroxisome proliferator-activated receptor gamma	238	PPARG
MOL002311	Glycyrol	Prostaglandin G/H synthase 2	290	PTGS2
MOL002311	Glycyrol	Vascular endothelial growth factor receptor 2	407	KDR
MOL002311	Glycyrol	Mitogen-activated protein kinase 14	1540	MAPK14
MOL002311	Glycyrol	Glycogen synthase kinase-3 beta	1721	GSK3B
MOL002311	Glycyrol	Serine/threonine-protein kinase Chk1	5790	CHEK1
MOL002311	Glycyrol	Cyclin-A2	6235	CCNA2
MOL002311	Glycyrol	Prothrombin	54	F2
MOL000239	Jaranol	Nitric oxide synthase, inducible	7	NOS2
MOL000239	Jaranol	Prostaglandin G/H synthase 1	20	PTGS1
MOL000239	Jaranol	Androgen receptor	146	AR
MOL000239	Jaranol	Sodium channel protein type 5 subunit alpha	220	SCN5A
MOL000239	Jaranol	Prostaglandin G/H synthase 2	290	PTGS2
MOL000239	Jaranol	Estrogen receptor beta	869	ESR2
MOL000239	Jaranol	Dipeptidyl peptidase 4	952	DPP4
MOL000239	Jaranol	Heat shock protein HSP 90-alpha	1939	HSP90AA1
MOL000239	Jaranol	Serine/threonine-protein kinase Chk1	5790	CHEK1
MOL000239	Jaranol	Trypsin-1	3176	PRSS1
MOL000239	Jaranol	Nuclear receptor coactivator 2	6241	NCOA2
MOL000239	Jaranol	Calmodulin	465	CALM1
MOL002565	Medicarpin	Nitric oxide synthase, inducible	7	NOS2
MOL002565	Medicarpin	Prostaglandin G/H synthase 1	20	PTGS1
MOL002565	Medicarpin	D(1A) dopamine receptor	23	DRD1
MOL002565	Medicarpin	Muscarinic acetylcholine receptor M3	51	CHRM3
MOL002565	Medicarpin	Muscarinic acetylcholine receptor M1	103	CHRM1
MOL002565	Medicarpin	Estrogen receptor	136	ESR1
MOL002565	Medicarpin	Sodium channel protein type 5 subunit alpha	220	SCN5A
MOL002565	Medicarpin	Muscarinic acetylcholine receptor M5	274	CHRM5
MOL002565	Medicarpin	Prostaglandin G/H synthase 2	290	PTGS2
MOL002565	Medicarpin	Muscarinic acetylcholine receptor M4	450	CHRM4
MOL002565	Medicarpin	Retinoic acid receptor RXR-alpha	459	RXRA
MOL002565	Medicarpin	Alpha-1A adrenergic receptor	556	ADRA1A
MOL002565	Medicarpin	Muscarinic acetylcholine receptor M2	617	CHRM2
MOL002565	Medicarpin	Alpha-1B adrenergic receptor	632	ADRA1B
MOL002565	Medicarpin	Sodium-dependent dopamine transporter	713	SLC6A3
MOL002565	Medicarpin	Beta-2 adrenergic receptor	766	ADRB2
MOL002565	Medicarpin	Sodium-dependent serotonin transporter	824	SLC6A4
MOL002565	Medicarpin	Mu-type opioid receptor	847	OPRM1
MOL002565	Medicarpin	Estrogen receptor beta	869	ESR2
MOL002565	Medicarpin	Dipeptidyl peptidase 4	952	DPP4
MOL002565	Medicarpin	Mitogen-activated protein kinase 10	1836	MAPK10
MOL002565	Medicarpin	Heat shock protein HSP 90-alpha	1939	HSP90AA1
MOL002565	Medicarpin	Neuronal acetylcholine receptor subunit alpha-7	4095	CHRNA7
MOL002565	Medicarpin	cAMP-dependent protein kinase catalytic subunit alpha	6263	PRKACA
MOL002565	Medicarpin	Trypsin-1	3176	PRSS1
MOL002565	Medicarpin	Cyclin-A2	6235	CCNA2
MOL002565	Medicarpin	Calmodulin	465	CALM1
MOL002565	Medicarpin	Delta-type opioid receptor	467	OPRD1
MOL002565	Medicarpin	cGMP-inhibited 3',5'-cyclic phosphodiesterase A	485	PDE3A
MOL002565	Medicarpin	Alpha-1D adrenergic receptor	789	ADRA1D
MOL000354	isorhamnetin	Nitric oxide synthase, inducible	7	NOS2
MOL000354	isorhamnetin	Prostaglandin G/H synthase 1	20	PTGS1
MOL000354	isorhamnetin	Estrogen receptor	136	ESR1
MOL000354	isorhamnetin	Androgen receptor	146	AR
MOL000354	isorhamnetin	Peroxisome proliferator-activated receptor gamma	238	PPARG
MOL000354	isorhamnetin	Prostaglandin G/H synthase 2	290	PTGS2
MOL000354	isorhamnetin	Tyrosine-protein phosphatase non-receptor type 1	687	PTPN1
MOL000354	isorhamnetin	Estrogen receptor beta	869	ESR2
MOL000354	isorhamnetin	Dipeptidyl peptidase 4	952	DPP4
MOL000354	isorhamnetin	Mitogen-activated protein kinase 14	1540	MAPK14
MOL000354	isorhamnetin	Glycogen synthase kinase-3 beta	1721	GSK3B
MOL000354	isorhamnetin	Heat shock protein HSP 90-alpha	1939	HSP90AA1
MOL000354	isorhamnetin	cAMP-dependent protein kinase catalytic subunit alpha	6263	PRKACA
MOL000354	isorhamnetin	Trypsin-1	3176	PRSS1
MOL000354	isorhamnetin	Cyclin-A2	6235	CCNA2
MOL000354	isorhamnetin	Nuclear receptor coactivator 2	6241	NCOA2
MOL000354	isorhamnetin	Calmodulin	465	CALM1
MOL000354	isorhamnetin	Glycogen phosphorylase, muscle form	1152	PYGM
MOL000354	isorhamnetin	Peroxisome proliferator-activated receptor delta	1502	PPARD
MOL000354	isorhamnetin	Serine/threonine-protein kinase Chk1	5790	CHEK1
MOL000354	isorhamnetin	Nuclear receptor coactivator 1	6228	NCOA1
MOL000354	isorhamnetin	Coagulation factor VII	369	F7
MOL000354	isorhamnetin	Prothrombin	54	F2
MOL000354	isorhamnetin	Acetylcholinesterase	474	ACHE
MOL000354	isorhamnetin	Amine oxidase [flavin-containing] B	3939	MAOB
MOL000354	isorhamnetin	Glutamate receptor 2	921	GRIA2
MOL000354	isorhamnetin	Transcription factor p65	h001	RELA
MOL000354	isorhamnetin	Neutrophil cytosol factor 1	h001	NCF1
MOL000354	isorhamnetin	Oxidized low-density lipoprotein receptor 1	h001	OLR1
MOL000359	sitosterol	Progesterone receptor	614	PGR
MOL000359	sitosterol	Nuclear receptor coactivator 2	6241	NCOA2
MOL000359	sitosterol	Mineralocorticoid receptor	737	NR3C2
MOL003656	Lupiwighteone	Nitric oxide synthase, inducible	7	NOS2
MOL003656	Lupiwighteone	Prothrombin	54	F2
MOL003656	Lupiwighteone	Estrogen receptor	136	ESR1
MOL003656	Lupiwighteone	Androgen receptor	146	AR
MOL003656	Lupiwighteone	Sodium channel protein type 5 subunit alpha	220	SCN5A
MOL003656	Lupiwighteone	Peroxisome proliferator-activated receptor gamma	238	PPARG
MOL003656	Lupiwighteone	Coagulation factor X	239	F10
MOL003656	Lupiwighteone	Prostaglandin G/H synthase 2	290	PTGS2
MOL003656	Lupiwighteone	DNA topoisomerase 2-alpha	817	TOP2A
MOL003656	Lupiwighteone	Estrogen receptor beta	869	ESR2
MOL003656	Lupiwighteone	Dipeptidyl peptidase 4	952	DPP4
MOL003656	Lupiwighteone	Mitogen-activated protein kinase 14	1540	MAPK14
MOL003656	Lupiwighteone	Glycogen synthase kinase-3 beta	1721	GSK3B
MOL003656	Lupiwighteone	Heat shock protein HSP 90-alpha	1939	HSP90AA1
MOL003656	Lupiwighteone	Serine/threonine-protein kinase Chk1	5790	CHEK1
MOL003656	Lupiwighteone	Trypsin-1	3176	PRSS1
MOL003656	Lupiwighteone	Cyclin-A2	6235	CCNA2
MOL003656	Lupiwighteone	Nuclear receptor coactivator 2	6241	NCOA2
MOL003656	Lupiwighteone	Calmodulin	465	CALM1
MOL003896	7-Methoxy-2-methyl isoflavone	Nitric oxide synthase, inducible	7	NOS2
MOL003896	7-Methoxy-2-methyl isoflavone	Prostaglandin G/H synthase 1	20	PTGS1
MOL003896	7-Methoxy-2-methyl isoflavone	D(1A) dopamine receptor	23	DRD1
MOL003896	7-Methoxy-2-methyl isoflavone	Muscarinic acetylcholine receptor M3	51	CHRM3
MOL003896	7-Methoxy-2-methyl isoflavone	Prothrombin	54	F2
MOL003896	7-Methoxy-2-methyl isoflavone	Muscarinic acetylcholine receptor M1	103	CHRM1
MOL003896	7-Methoxy-2-methyl isoflavone	Estrogen receptor	136	ESR1
MOL003896	7-Methoxy-2-methyl isoflavone	Androgen receptor	146	AR
MOL003896	7-Methoxy-2-methyl isoflavone	Beta-1 adrenergic receptor	193	ADRB1
MOL003896	7-Methoxy-2-methyl isoflavone	Sodium channel protein type 5 subunit alpha	220	SCN5A
MOL003896	7-Methoxy-2-methyl isoflavone	Peroxisome proliferator-activated receptor gamma	238	PPARG
MOL003896	7-Methoxy-2-methyl isoflavone	Prostaglandin G/H synthase 2	290	PTGS2
MOL003896	7-Methoxy-2-methyl isoflavone	Retinoic acid receptor RXR-alpha	459	RXRA
MOL003896	7-Methoxy-2-methyl isoflavone	Acetylcholinesterase	474	ACHE
MOL003896	7-Methoxy-2-methyl isoflavone	cGMP-inhibited 3',5'-cyclic phosphodiesterase A	485	PDE3A
MOL003896	7-Methoxy-2-methyl isoflavone	Alpha-1B adrenergic receptor	632	ADRA1B
MOL003896	7-Methoxy-2-methyl isoflavone	Sodium-dependent dopamine transporter	713	SLC6A3
MOL003896	7-Methoxy-2-methyl isoflavone	Beta-2 adrenergic receptor	766	ADRB2
MOL003896	7-Methoxy-2-methyl isoflavone	Alpha-1D adrenergic receptor	789	ADRA1D
MOL003896	7-Methoxy-2-methyl isoflavone	Sodium-dependent serotonin transporter	824	SLC6A4
MOL003896	7-Methoxy-2-methyl isoflavone	Estrogen receptor beta	869	ESR2
MOL003896	7-Methoxy-2-methyl isoflavone	Dipeptidyl peptidase 4	952	DPP4
MOL003896	7-Methoxy-2-methyl isoflavone	Mitogen-activated protein kinase 14	1540	MAPK14
MOL003896	7-Methoxy-2-methyl isoflavone	Glycogen synthase kinase-3 beta	1721	GSK3B
MOL003896	7-Methoxy-2-methyl isoflavone	Heat shock protein HSP 90-alpha	1939	HSP90AA1
MOL003896	7-Methoxy-2-methyl isoflavone	Leukotriene A-4 hydrolase	3060	LTA4H
MOL003896	7-Methoxy-2-methyl isoflavone	Amine oxidase [flavin-containing] B	3939	MAOB
MOL003896	7-Methoxy-2-methyl isoflavone	Neuronal acetylcholine receptor subunit alpha-7	4095	CHRNA7
MOL003896	7-Methoxy-2-methyl isoflavone	Serine/threonine-protein kinase Chk1	5790	CHEK1
MOL003896	7-Methoxy-2-methyl isoflavone	cAMP-dependent protein kinase catalytic subunit alpha	6263	PRKACA
MOL003896	7-Methoxy-2-methyl isoflavone	Trypsin-1	3176	PRSS1
MOL003896	7-Methoxy-2-methyl isoflavone	Cyclin-A2	6235	CCNA2
MOL003896	7-Methoxy-2-methyl isoflavone	Nuclear receptor coactivator 1	6228	NCOA1
MOL003896	7-Methoxy-2-methyl isoflavone	cAMP-dependent protein kinase inhibitor alpha	6264	PKIA
MOL003896	7-Methoxy-2-methyl isoflavone	Calmodulin	465	CALM1
MOL003896	7-Methoxy-2-methyl isoflavone	Muscarinic acetylcholine receptor M5	274	CHRM5
MOL003896	7-Methoxy-2-methyl isoflavone	Mu-type opioid receptor	847	OPRM1
MOL003896	7-Methoxy-2-methyl isoflavone	Nuclear receptor coactivator 2	6241	NCOA2
MOL000392	formononetin	Nitric oxide synthase, inducible	7	NOS2
MOL000392	formononetin	Prostaglandin G/H synthase 1	20	PTGS1
MOL000392	formononetin	Muscarinic acetylcholine receptor M1	103	CHRM1
MOL000392	formononetin	Estrogen receptor	136	ESR1
MOL000392	formononetin	Androgen receptor	146	AR
MOL000392	formononetin	Peroxisome proliferator-activated receptor gamma	238	PPARG
MOL000392	formononetin	Prostaglandin G/H synthase 2	290	PTGS2
MOL000392	formononetin	Retinoic acid receptor RXR-alpha	459	RXRA
MOL000392	formononetin	cGMP-inhibited 3',5'-cyclic phosphodiesterase A	485	PDE3A
MOL000392	formononetin	Alpha-1A adrenergic receptor	556	ADRA1A
MOL000392	formononetin	Sodium-dependent dopamine transporter	713	SLC6A3
MOL000392	formononetin	Beta-2 adrenergic receptor	766	ADRB2
MOL000392	formononetin	Sodium-dependent serotonin transporter	824	SLC6A4
MOL000392	formononetin	Estrogen receptor beta	869	ESR2
MOL000392	formononetin	Dipeptidyl peptidase 4	952	DPP4
MOL000392	formononetin	Mitogen-activated protein kinase 14	1540	MAPK14
MOL000392	formononetin	Glycogen synthase kinase-3 beta	1721	GSK3B
MOL000392	formononetin	Heat shock protein HSP 90-alpha	1939	HSP90AA1
MOL000392	formononetin	Amine oxidase [flavin-containing] B	3939	MAOB
MOL000392	formononetin	Serine/threonine-protein kinase Chk1	5790	CHEK1
MOL000392	formononetin	cAMP-dependent protein kinase catalytic subunit alpha	6263	PRKACA
MOL000392	formononetin	Trypsin-1	3176	PRSS1
MOL000392	formononetin	Cyclin-A2	6235	CCNA2
MOL000392	formononetin	Calmodulin	465	CALM1
MOL000392	formononetin	cAMP-dependent protein kinase inhibitor alpha	6264	PKIA
MOL000392	formononetin	Prothrombin	54	F2
MOL000392	formononetin	Acetylcholinesterase	474	ACHE
MOL000392	formononetin	Transcription factor AP-1	1629	JUN
MOL000392	formononetin	Peroxisome proliferator-activated receptor gamma	h001	PPARG
MOL000392	formononetin	Interleukin-4	h001	IL4
MOL000392	formononetin	ATP synthase subunit beta, mitochondrial	6343	ATP5F1B
MOL000392	formononetin	NADH-ubiquinone oxidoreductase chain 6	384	MT-ND6
MOL000392	formononetin	3 beta-hydroxysteroid dehydrogenase/Delta 5-->4-isomerase type 2	h001	HSD3B2
MOL000392	formononetin	3 beta-hydroxysteroid dehydrogenase/Delta 5-->4-isomerase type 1	h001	HSD3B1
MOL000417	Calycosin	Nitric oxide synthase, inducible	7	NOS2
MOL000417	Calycosin	Prostaglandin G/H synthase 1	20	PTGS1
MOL000417	Calycosin	Estrogen receptor	136	ESR1
MOL000417	Calycosin	Androgen receptor	146	AR
MOL000417	Calycosin	Peroxisome proliferator-activated receptor gamma	238	PPARG
MOL000417	Calycosin	Prostaglandin G/H synthase 2	290	PTGS2
MOL000417	Calycosin	Retinoic acid receptor RXR-alpha	459	RXRA
MOL000417	Calycosin	cGMP-inhibited 3',5'-cyclic phosphodiesterase A	485	PDE3A
MOL000417	Calycosin	Estrogen receptor beta	869	ESR2
MOL000417	Calycosin	Dipeptidyl peptidase 4	952	DPP4
MOL000417	Calycosin	Mitogen-activated protein kinase 14	1540	MAPK14
MOL000417	Calycosin	Glycogen synthase kinase-3 beta	1721	GSK3B
MOL000417	Calycosin	Heat shock protein HSP 90-alpha	1939	HSP90AA1
MOL000417	Calycosin	Serine/threonine-protein kinase Chk1	5790	CHEK1
MOL000417	Calycosin	cAMP-dependent protein kinase catalytic subunit alpha	6263	PRKACA
MOL000417	Calycosin	Trypsin-1	3176	PRSS1
MOL000417	Calycosin	Cyclin-A2	6235	CCNA2
MOL000417	Calycosin	Nuclear receptor coactivator 2	6241	NCOA2
MOL000417	Calycosin	Calmodulin	465	CALM1
MOL000417	Calycosin	Beta-2 adrenergic receptor	766	ADRB2
MOL000422	kaempferol	Nitric oxide synthase, inducible	7	NOS2
MOL000422	kaempferol	Prostaglandin G/H synthase 1	20	PTGS1
MOL000422	kaempferol	Androgen receptor	146	AR
MOL000422	kaempferol	Peroxisome proliferator-activated receptor gamma	238	PPARG
MOL000422	kaempferol	Prostaglandin G/H synthase 2	290	PTGS2
MOL000422	kaempferol	Heat shock protein HSP 90-alpha	1939	HSP90AA1
MOL000422	kaempferol	cAMP-dependent protein kinase catalytic subunit alpha	6263	PRKACA
MOL000422	kaempferol	Nuclear receptor coactivator 2	6241	NCOA2
MOL000422	kaempferol	Dipeptidyl peptidase 4	952	DPP4
MOL000422	kaempferol	Trypsin-1	3176	PRSS1
MOL000422	kaempferol	Progesterone receptor	614	PGR
MOL000422	kaempferol	Prothrombin	54	F2
MOL000422	kaempferol	Muscarinic acetylcholine receptor M1	103	CHRM1
MOL000422	kaempferol	Acetylcholinesterase	474	ACHE
MOL000422	kaempferol	Sodium-dependent noradrenaline transporter	540	SLC6A2
MOL000422	kaempferol	Muscarinic acetylcholine receptor M2	617	CHRM2
MOL000422	kaempferol	Alpha-1B adrenergic receptor	632	ADRA1B
MOL000422	kaempferol	DNA topoisomerase 2-alpha	817	TOP2A
MOL000422	kaempferol	Coagulation factor VII	369	F7
MOL000422	kaempferol	Calmodulin	465	CALM1
MOL000422	kaempferol	Transcription factor p65	h001	RELA
MOL000422	kaempferol	Inhibitor of nuclear factor kappa-B kinase subunit beta	h001	IKBKB
MOL000422	kaempferol	RAC-alpha serine/threonine-protein kinase	h001	AKT1
MOL000422	kaempferol	Apoptosis regulator Bcl-2	273	BCL2
MOL000422	kaempferol	Apoptosis regulator BAX	h001	BAX
MOL000422	kaempferol	Tumor necrosis factor	777	TNF
MOL000422	kaempferol	Transcription factor AP-1	1629	JUN
MOL000422	kaempferol	Activator of 90 kDa heat shock protein ATPase homolog 1	h001	AHSA1
MOL000422	kaempferol	Caspase-3	h001	CASP3
MOL000422	kaempferol	Mitogen-activated protein kinase 8	6292	MAPK8
MOL000422	kaempferol	Interstitial collagenase	1167	MMP1
MOL000422	kaempferol	Signal transducer and activator of transcription 1-alpha/beta	h001	STAT1
MOL000422	kaempferol	Peroxisome proliferator-activated receptor gamma	h001	PPARG
MOL000422	kaempferol	Heme oxygenase 1	3391	HMOX1
MOL000422	kaempferol	Cytochrome P450 3A4	4512	CYP3A4
MOL000422	kaempferol	Cytochrome P450 1A1	h001	CYP1A1
MOL000422	kaempferol	Intercellular adhesion molecule 1	h001	ICAM1
MOL000422	kaempferol	E-selectin	1756	SELE
MOL000422	kaempferol	Vascular cell adhesion protein 1	1908	VCAM1
MOL000422	kaempferol	Nuclear receptor subfamily 1 group I member 2	h001	NR1I2
MOL000422	kaempferol	Cytochrome P450 1B1	h001	CYP1B1
MOL000422	kaempferol	Hyaluronan synthase 2	h001	HAS2
MOL000422	kaempferol	Aryl hydrocarbon receptor	6220	AHR
MOL000422	kaempferol	26S proteasome non-ATPase regulatory subunit 3	h001	PSMD3
MOL000422	kaempferol	Solute carrier family 2, facilitated glucose transporter member 4	h001	SLC2A4
MOL000422	kaempferol	Nuclear receptor subfamily 1 group I member 3	h001	NR1I3
MOL000422	kaempferol	Insulin receptor	36	INSR
MOL000422	kaempferol	Type I iodothyronine deiodinase	h001	DIO1
MOL000422	kaempferol	Serine/threonine-protein phosphatase 2B catalytic subunit alpha isoform	6746	PPP3CA
MOL000422	kaempferol	Glutathione S-transferase Mu 1	896	GSTM1
MOL000422	kaempferol	Glutathione S-transferase Mu 2	2165	GSTM2
MOL000422	kaempferol	Aldo-keto reductase family 1 member C3	650	AKR1C3
MOL000422	kaempferol	Antileukoproteinase	h001	SLPI
MOL004328	naringenin	Prostaglandin G/H synthase 1	20	PTGS1
MOL004328	naringenin	Estrogen receptor	136	ESR1
MOL004328	naringenin	Prostaglandin G/H synthase 2	290	PTGS2
MOL004328	naringenin	Heat shock protein HSP 90-alpha	1939	HSP90AA1
MOL004328	naringenin	cAMP-dependent protein kinase catalytic subunit alpha	6263	PRKACA
MOL004328	naringenin	Transcription factor p65	h001	RELA
MOL004328	naringenin	RAC-alpha serine/threonine-protein kinase	h001	AKT1
MOL004328	naringenin	Apoptosis regulator Bcl-2	273	BCL2
MOL004328	naringenin	Mitogen-activated protein kinase 3	1714	MAPK3
MOL004328	naringenin	Mitogen-activated protein kinase 1	1176	MAPK1
MOL004328	naringenin	Caspase-3	h001	CASP3
MOL004328	naringenin	Fatty acid synthase	1295	FASN
MOL004328	naringenin	Low-density lipoprotein receptor	554	LDLR
MOL004328	naringenin	Superoxide dismutase [Cu-Zn]	4152	SOD1
MOL004328	naringenin	Peroxisome proliferator-activated receptor gamma	h001	PPARG
MOL004328	naringenin	Microsomal triglyceride transfer protein large subunit	h001	MTTP
MOL004328	naringenin	Apolipoprotein B-100	h001	APOB
MOL004328	naringenin	Phospholipase B1, membrane-associated	h001	PLB1
MOL004328	naringenin	3-hydroxy-3-methylglutaryl-coenzyme A reductase	3387	HMGCR
MOL004328	naringenin	Peroxisome proliferator-activated receptor alpha	h001	PPARA
MOL004328	naringenin	Sterol regulatory element-binding protein 1	h001	SREBF1
MOL004328	naringenin	Glutathione reductase, mitochondrial	714	GSR
MOL004328	naringenin	Multidrug resistance-associated protein 1	862	ABCC1
MOL004328	naringenin	Adiponectin	h001	ADIPOQ
MOL004328	naringenin	Sterol O-acyltransferase 2	h001	SOAT2
MOL004328	naringenin	Aldo-keto reductase family 1 member C1	139	AKR1C1
MOL004328	naringenin	Aspartate aminotransferase, cytoplasmic	586	GOT1
MOL004328	naringenin	4-aminobutyrate aminotransferase, mitochondrial	280	ABAT
MOL004328	naringenin	Liver carboxylesterase 1	h001	CES1
MOL004328	naringenin	Sterol O-acyltransferase 1	117	SOAT1
MOL004805	(2S)-2-[4-hydroxy-3-(3-methylbut-2-enyl)phenyl]-8,8-dimethyl-2,3-dihydropyrano[2,3-f]chromen-4-one	Nitric oxide synthase, inducible	7	NOS2
MOL004805	(2S)-2-[4-hydroxy-3-(3-methylbut-2-enyl)phenyl]-8,8-dimethyl-2,3-dihydropyrano[2,3-f]chromen-4-one	Potassium voltage-gated channel subfamily H member 2	101	KCNH2
MOL004805	(2S)-2-[4-hydroxy-3-(3-methylbut-2-enyl)phenyl]-8,8-dimethyl-2,3-dihydropyrano[2,3-f]chromen-4-one	Estrogen receptor	136	ESR1
MOL004805	(2S)-2-[4-hydroxy-3-(3-methylbut-2-enyl)phenyl]-8,8-dimethyl-2,3-dihydropyrano[2,3-f]chromen-4-one	Androgen receptor	146	AR
MOL004805	(2S)-2-[4-hydroxy-3-(3-methylbut-2-enyl)phenyl]-8,8-dimethyl-2,3-dihydropyrano[2,3-f]chromen-4-one	Peroxisome proliferator-activated receptor gamma	238	PPARG
MOL004805	(2S)-2-[4-hydroxy-3-(3-methylbut-2-enyl)phenyl]-8,8-dimethyl-2,3-dihydropyrano[2,3-f]chromen-4-one	Coagulation factor X	239	F10
MOL004805	(2S)-2-[4-hydroxy-3-(3-methylbut-2-enyl)phenyl]-8,8-dimethyl-2,3-dihydropyrano[2,3-f]chromen-4-one	Prostaglandin G/H synthase 2	290	PTGS2
MOL004805	(2S)-2-[4-hydroxy-3-(3-methylbut-2-enyl)phenyl]-8,8-dimethyl-2,3-dihydropyrano[2,3-f]chromen-4-one	Estrogen receptor beta	869	ESR2
MOL004805	(2S)-2-[4-hydroxy-3-(3-methylbut-2-enyl)phenyl]-8,8-dimethyl-2,3-dihydropyrano[2,3-f]chromen-4-one	Mitogen-activated protein kinase 14	1540	MAPK14
MOL004805	(2S)-2-[4-hydroxy-3-(3-methylbut-2-enyl)phenyl]-8,8-dimethyl-2,3-dihydropyrano[2,3-f]chromen-4-one	Glycogen synthase kinase-3 beta	1721	GSK3B
MOL004805	(2S)-2-[4-hydroxy-3-(3-methylbut-2-enyl)phenyl]-8,8-dimethyl-2,3-dihydropyrano[2,3-f]chromen-4-one	Calmodulin	465	CALM1
MOL004806	euchrenone	Nitric oxide synthase, inducible	7	NOS2
MOL004806	euchrenone	Potassium voltage-gated channel subfamily H member 2	101	KCNH2
MOL004806	euchrenone	Estrogen receptor	136	ESR1
MOL004806	euchrenone	Sodium channel protein type 5 subunit alpha	220	SCN5A
MOL004806	euchrenone	Coagulation factor X	239	F10
MOL004806	euchrenone	Prostaglandin G/H synthase 2	290	PTGS2
MOL004806	euchrenone	Estrogen receptor beta	869	ESR2
MOL004806	euchrenone	Beta-secretase 1	1406	BACE1
MOL004806	euchrenone	Calmodulin	465	CALM1
MOL004808	glyasperin B	Nitric oxide synthase, inducible	7	NOS2
MOL004808	glyasperin B	Prothrombin	54	F2
MOL004808	glyasperin B	Estrogen receptor	136	ESR1
MOL004808	glyasperin B	Androgen receptor	146	AR
MOL004808	glyasperin B	Peroxisome proliferator-activated receptor gamma	238	PPARG
MOL004808	glyasperin B	Coagulation factor X	239	F10
MOL004808	glyasperin B	Prostaglandin G/H synthase 2	290	PTGS2
MOL004808	glyasperin B	Coagulation factor VII	369	F7
MOL004808	glyasperin B	Vascular endothelial growth factor receptor 2	407	KDR
MOL004808	glyasperin B	Acetylcholinesterase	474	ACHE
MOL004808	glyasperin B	DNA topoisomerase 2-alpha	817	TOP2A
MOL004808	glyasperin B	Estrogen receptor beta	869	ESR2
MOL004808	glyasperin B	Dipeptidyl peptidase 4	952	DPP4
MOL004808	glyasperin B	Glycogen synthase kinase-3 beta	1721	GSK3B
MOL004808	glyasperin B	Heat shock protein HSP 90-alpha	1939	HSP90AA1
MOL004808	glyasperin B	Trypsin-1	3176	PRSS1
MOL004808	glyasperin B	Cyclin-A2	6235	CCNA2
MOL004808	glyasperin B	Nuclear receptor coactivator 2	6241	NCOA2
MOL004808	glyasperin B	Calmodulin	465	CALM1
MOL004810	glyasperin F	Nitric oxide synthase, inducible	7	NOS2
MOL004810	glyasperin F	Prostaglandin G/H synthase 1	20	PTGS1
MOL004810	glyasperin F	Estrogen receptor	136	ESR1
MOL004810	glyasperin F	Androgen receptor	146	AR
MOL004810	glyasperin F	Sodium channel protein type 5 subunit alpha	220	SCN5A
MOL004810	glyasperin F	Peroxisome proliferator-activated receptor gamma	238	PPARG
MOL004810	glyasperin F	Coagulation factor X	239	F10
MOL004810	glyasperin F	Prostaglandin G/H synthase 2	290	PTGS2
MOL004810	glyasperin F	DNA topoisomerase 2-alpha	817	TOP2A
MOL004810	glyasperin F	Estrogen receptor beta	869	ESR2
MOL004810	glyasperin F	Mitogen-activated protein kinase 14	1540	MAPK14
MOL004810	glyasperin F	Glycogen synthase kinase-3 beta	1721	GSK3B
MOL004810	glyasperin F	Heat shock protein HSP 90-alpha	1939	HSP90AA1
MOL004810	glyasperin F	Trypsin-1	3176	PRSS1
MOL004810	glyasperin F	Cyclin-A2	6235	CCNA2
MOL004810	glyasperin F	Calmodulin	465	CALM1
MOL004811	Glyasperin C	Nitric oxide synthase, inducible	7	NOS2
MOL004811	Glyasperin C	Prothrombin	54	F2
MOL004811	Glyasperin C	Potassium voltage-gated channel subfamily H member 2	101	KCNH2
MOL004811	Glyasperin C	Estrogen receptor	136	ESR1
MOL004811	Glyasperin C	Androgen receptor	146	AR
MOL004811	Glyasperin C	Sodium channel protein type 5 subunit alpha	220	SCN5A
MOL004811	Glyasperin C	Peroxisome proliferator-activated receptor gamma	238	PPARG
MOL004811	Glyasperin C	Coagulation factor X	239	F10
MOL004811	Glyasperin C	Prostaglandin G/H synthase 2	290	PTGS2
MOL004811	Glyasperin C	Retinoic acid receptor RXR-alpha	459	RXRA
MOL004811	Glyasperin C	Acetylcholinesterase	474	ACHE
MOL004811	Glyasperin C	DNA topoisomerase 2-alpha	817	TOP2A
MOL004811	Glyasperin C	Estrogen receptor beta	869	ESR2
MOL004811	Glyasperin C	Dipeptidyl peptidase 4	952	DPP4
MOL004811	Glyasperin C	Mitogen-activated protein kinase 14	1540	MAPK14
MOL004811	Glyasperin C	Glycogen synthase kinase-3 beta	1721	GSK3B
MOL004811	Glyasperin C	Heat shock protein HSP 90-alpha	1939	HSP90AA1
MOL004811	Glyasperin C	Serine/threonine-protein kinase Chk1	5790	CHEK1
MOL004811	Glyasperin C	Trypsin-1	3176	PRSS1
MOL004811	Glyasperin C	Cyclin-A2	6235	CCNA2
MOL004811	Glyasperin C	Nuclear receptor coactivator 2	6241	NCOA2
MOL004811	Glyasperin C	Calmodulin	465	CALM1
MOL004814	Isotrifoliol	Nitric oxide synthase, inducible	7	NOS2
MOL004814	Isotrifoliol	Estrogen receptor	136	ESR1
MOL004814	Isotrifoliol	Androgen receptor	146	AR
MOL004814	Isotrifoliol	Prostaglandin G/H synthase 2	290	PTGS2
MOL004814	Isotrifoliol	Estrogen receptor beta	869	ESR2
MOL004814	Isotrifoliol	Mitogen-activated protein kinase 14	1540	MAPK14
MOL004814	Isotrifoliol	Glycogen synthase kinase-3 beta	1721	GSK3B
MOL004814	Isotrifoliol	Heat shock protein HSP 90-alpha	1939	HSP90AA1
MOL004814	Isotrifoliol	Serine/threonine-protein kinase Chk1	5790	CHEK1
MOL004814	Isotrifoliol	cAMP-dependent protein kinase catalytic subunit alpha	6263	PRKACA
MOL004814	Isotrifoliol	Cyclin-A2	6235	CCNA2
MOL004815	(E)-1-(2,4-dihydroxyphenyl)-3-(2,2-dimethylchromen-6-yl)prop-2-en-1-one	Nitric oxide synthase, inducible	7	NOS2
MOL004815	(E)-1-(2,4-dihydroxyphenyl)-3-(2,2-dimethylchromen-6-yl)prop-2-en-1-one	Prostaglandin G/H synthase 1	20	PTGS1
MOL004815	(E)-1-(2,4-dihydroxyphenyl)-3-(2,2-dimethylchromen-6-yl)prop-2-en-1-one	Estrogen receptor	136	ESR1
MOL004815	(E)-1-(2,4-dihydroxyphenyl)-3-(2,2-dimethylchromen-6-yl)prop-2-en-1-one	Androgen receptor	146	AR
MOL004815	(E)-1-(2,4-dihydroxyphenyl)-3-(2,2-dimethylchromen-6-yl)prop-2-en-1-one	Sodium channel protein type 5 subunit alpha	220	SCN5A
MOL004815	(E)-1-(2,4-dihydroxyphenyl)-3-(2,2-dimethylchromen-6-yl)prop-2-en-1-one	Peroxisome proliferator-activated receptor gamma	238	PPARG
MOL004815	(E)-1-(2,4-dihydroxyphenyl)-3-(2,2-dimethylchromen-6-yl)prop-2-en-1-one	Coagulation factor X	239	F10
MOL004815	(E)-1-(2,4-dihydroxyphenyl)-3-(2,2-dimethylchromen-6-yl)prop-2-en-1-one	Prostaglandin G/H synthase 2	290	PTGS2
MOL004815	(E)-1-(2,4-dihydroxyphenyl)-3-(2,2-dimethylchromen-6-yl)prop-2-en-1-one	Carbonic anhydrase 2	357	CA2
MOL004815	(E)-1-(2,4-dihydroxyphenyl)-3-(2,2-dimethylchromen-6-yl)prop-2-en-1-one	Retinoic acid receptor RXR-alpha	459	RXRA
MOL004815	(E)-1-(2,4-dihydroxyphenyl)-3-(2,2-dimethylchromen-6-yl)prop-2-en-1-one	Alpha-1B adrenergic receptor	632	ADRA1B
MOL004815	(E)-1-(2,4-dihydroxyphenyl)-3-(2,2-dimethylchromen-6-yl)prop-2-en-1-one	Estrogen receptor beta	869	ESR2
MOL004815	(E)-1-(2,4-dihydroxyphenyl)-3-(2,2-dimethylchromen-6-yl)prop-2-en-1-one	Mitogen-activated protein kinase 14	1540	MAPK14
MOL004815	(E)-1-(2,4-dihydroxyphenyl)-3-(2,2-dimethylchromen-6-yl)prop-2-en-1-one	Glycogen synthase kinase-3 beta	1721	GSK3B
MOL004815	(E)-1-(2,4-dihydroxyphenyl)-3-(2,2-dimethylchromen-6-yl)prop-2-en-1-one	Serine/threonine-protein kinase Chk1	5790	CHEK1
MOL004815	(E)-1-(2,4-dihydroxyphenyl)-3-(2,2-dimethylchromen-6-yl)prop-2-en-1-one	Cyclin-A2	6235	CCNA2
MOL004815	(E)-1-(2,4-dihydroxyphenyl)-3-(2,2-dimethylchromen-6-yl)prop-2-en-1-one	Nuclear receptor coactivator 2	6241	NCOA2
MOL004815	(E)-1-(2,4-dihydroxyphenyl)-3-(2,2-dimethylchromen-6-yl)prop-2-en-1-one	Calmodulin	465	CALM1
MOL004820	kanzonol W	Nitric oxide synthase, inducible	7	NOS2
MOL004820	kanzonol W	Prostaglandin G/H synthase 1	20	PTGS1
MOL004820	kanzonol W	Estrogen receptor	136	ESR1
MOL004820	kanzonol W	Androgen receptor	146	AR
MOL004820	kanzonol W	Sodium channel protein type 5 subunit alpha	220	SCN5A
MOL004820	kanzonol W	Peroxisome proliferator-activated receptor gamma	238	PPARG
MOL004820	kanzonol W	Coagulation factor X	239	F10
MOL004820	kanzonol W	Prostaglandin G/H synthase 2	290	PTGS2
MOL004820	kanzonol W	Retinoic acid receptor RXR-alpha	459	RXRA
MOL004820	kanzonol W	DNA topoisomerase 2-alpha	817	TOP2A
MOL004820	kanzonol W	Estrogen receptor beta	869	ESR2
MOL004820	kanzonol W	Mitogen-activated protein kinase 14	1540	MAPK14
MOL004820	kanzonol W	Glycogen synthase kinase-3 beta	1721	GSK3B
MOL004820	kanzonol W	Serine/threonine-protein kinase Chk1	5790	CHEK1
MOL004820	kanzonol W	Trypsin-1	3176	PRSS1
MOL004820	kanzonol W	Cyclin-A2	6235	CCNA2
MOL004820	kanzonol W	Nuclear receptor coactivator 2	6241	NCOA2
MOL004820	kanzonol W	Nuclear receptor coactivator 1	6228	NCOA1
MOL004820	kanzonol W	Calmodulin	465	CALM1
MOL004824	(2S)-6-(2,4-dihydroxyphenyl)-2-(2-hydroxypropan-2-yl)-4-methoxy-2,3-dihydrofuro[3,2-g]chromen-7-one	Nitric oxide synthase, inducible	7	NOS2
MOL004824	(2S)-6-(2,4-dihydroxyphenyl)-2-(2-hydroxypropan-2-yl)-4-methoxy-2,3-dihydrofuro[3,2-g]chromen-7-one	Prothrombin	54	F2
MOL004824	(2S)-6-(2,4-dihydroxyphenyl)-2-(2-hydroxypropan-2-yl)-4-methoxy-2,3-dihydrofuro[3,2-g]chromen-7-one	Estrogen receptor	136	ESR1
MOL004824	(2S)-6-(2,4-dihydroxyphenyl)-2-(2-hydroxypropan-2-yl)-4-methoxy-2,3-dihydrofuro[3,2-g]chromen-7-one	Androgen receptor	146	AR
MOL004824	(2S)-6-(2,4-dihydroxyphenyl)-2-(2-hydroxypropan-2-yl)-4-methoxy-2,3-dihydrofuro[3,2-g]chromen-7-one	Peroxisome proliferator-activated receptor gamma	238	PPARG
MOL004824	(2S)-6-(2,4-dihydroxyphenyl)-2-(2-hydroxypropan-2-yl)-4-methoxy-2,3-dihydrofuro[3,2-g]chromen-7-one	Coagulation factor X	239	F10
MOL004824	(2S)-6-(2,4-dihydroxyphenyl)-2-(2-hydroxypropan-2-yl)-4-methoxy-2,3-dihydrofuro[3,2-g]chromen-7-one	Prostaglandin G/H synthase 2	290	PTGS2
MOL004824	(2S)-6-(2,4-dihydroxyphenyl)-2-(2-hydroxypropan-2-yl)-4-methoxy-2,3-dihydrofuro[3,2-g]chromen-7-one	Coagulation factor VII	369	F7
MOL004824	(2S)-6-(2,4-dihydroxyphenyl)-2-(2-hydroxypropan-2-yl)-4-methoxy-2,3-dihydrofuro[3,2-g]chromen-7-one	Vascular endothelial growth factor receptor 2	407	KDR
MOL004824	(2S)-6-(2,4-dihydroxyphenyl)-2-(2-hydroxypropan-2-yl)-4-methoxy-2,3-dihydrofuro[3,2-g]chromen-7-one	Acetylcholinesterase	474	ACHE
MOL004824	(2S)-6-(2,4-dihydroxyphenyl)-2-(2-hydroxypropan-2-yl)-4-methoxy-2,3-dihydrofuro[3,2-g]chromen-7-one	DNA topoisomerase 2-alpha	817	TOP2A
MOL004824	(2S)-6-(2,4-dihydroxyphenyl)-2-(2-hydroxypropan-2-yl)-4-methoxy-2,3-dihydrofuro[3,2-g]chromen-7-one	Estrogen receptor beta	869	ESR2
MOL004824	(2S)-6-(2,4-dihydroxyphenyl)-2-(2-hydroxypropan-2-yl)-4-methoxy-2,3-dihydrofuro[3,2-g]chromen-7-one	Dipeptidyl peptidase 4	952	DPP4
MOL004824	(2S)-6-(2,4-dihydroxyphenyl)-2-(2-hydroxypropan-2-yl)-4-methoxy-2,3-dihydrofuro[3,2-g]chromen-7-one	Mitogen-activated protein kinase 14	1540	MAPK14
MOL004824	(2S)-6-(2,4-dihydroxyphenyl)-2-(2-hydroxypropan-2-yl)-4-methoxy-2,3-dihydrofuro[3,2-g]chromen-7-one	Glycogen synthase kinase-3 beta	1721	GSK3B
MOL004824	(2S)-6-(2,4-dihydroxyphenyl)-2-(2-hydroxypropan-2-yl)-4-methoxy-2,3-dihydrofuro[3,2-g]chromen-7-one	Serine/threonine-protein kinase Chk1	5790	CHEK1
MOL004824	(2S)-6-(2,4-dihydroxyphenyl)-2-(2-hydroxypropan-2-yl)-4-methoxy-2,3-dihydrofuro[3,2-g]chromen-7-one	Trypsin-1	3176	PRSS1
MOL004824	(2S)-6-(2,4-dihydroxyphenyl)-2-(2-hydroxypropan-2-yl)-4-methoxy-2,3-dihydrofuro[3,2-g]chromen-7-one	Cyclin-A2	6235	CCNA2
MOL004824	(2S)-6-(2,4-dihydroxyphenyl)-2-(2-hydroxypropan-2-yl)-4-methoxy-2,3-dihydrofuro[3,2-g]chromen-7-one	Calmodulin	465	CALM1
MOL004827	Semilicoisoflavone B	Nitric oxide synthase, inducible	7	NOS2
MOL004827	Semilicoisoflavone B	Prothrombin	54	F2
MOL004827	Semilicoisoflavone B	Estrogen receptor	136	ESR1
MOL004827	Semilicoisoflavone B	Androgen receptor	146	AR
MOL004827	Semilicoisoflavone B	Sodium channel protein type 5 subunit alpha	220	SCN5A
MOL004827	Semilicoisoflavone B	Peroxisome proliferator-activated receptor gamma	238	PPARG
MOL004827	Semilicoisoflavone B	Coagulation factor X	239	F10
MOL004827	Semilicoisoflavone B	Prostaglandin G/H synthase 2	290	PTGS2
MOL004827	Semilicoisoflavone B	Coagulation factor VII	369	F7
MOL004827	Semilicoisoflavone B	Acetylcholinesterase	474	ACHE
MOL004827	Semilicoisoflavone B	DNA topoisomerase 2-alpha	817	TOP2A
MOL004827	Semilicoisoflavone B	Glycogen synthase kinase-3 beta	1721	GSK3B
MOL004827	Semilicoisoflavone B	Heat shock protein HSP 90-alpha	1939	HSP90AA1
MOL004827	Semilicoisoflavone B	Serine/threonine-protein kinase Chk1	5790	CHEK1
MOL004827	Semilicoisoflavone B	Trypsin-1	3176	PRSS1
MOL004827	Semilicoisoflavone B	Calmodulin	465	CALM1
MOL004828	Glepidotin A	Nitric oxide synthase, inducible	7	NOS2
MOL004828	Glepidotin A	Prostaglandin G/H synthase 1	20	PTGS1
MOL004828	Glepidotin A	Prothrombin	54	F2
MOL004828	Glepidotin A	Estrogen receptor	136	ESR1
MOL004828	Glepidotin A	Androgen receptor	146	AR
MOL004828	Glepidotin A	Sodium channel protein type 5 subunit alpha	220	SCN5A
MOL004828	Glepidotin A	Peroxisome proliferator-activated receptor gamma	238	PPARG
MOL004828	Glepidotin A	Coagulation factor X	239	F10
MOL004828	Glepidotin A	Prostaglandin G/H synthase 2	290	PTGS2
MOL004828	Glepidotin A	Coagulation factor VII	369	F7
MOL004828	Glepidotin A	Vascular endothelial growth factor receptor 2	407	KDR
MOL004828	Glepidotin A	Retinoic acid receptor RXR-alpha	459	RXRA
MOL004828	Glepidotin A	cGMP-inhibited 3',5'-cyclic phosphodiesterase A	485	PDE3A
MOL004828	Glepidotin A	DNA topoisomerase 2-alpha	817	TOP2A
MOL004828	Glepidotin A	Dipeptidyl peptidase 4	952	DPP4
MOL004828	Glepidotin A	Mitogen-activated protein kinase 14	1540	MAPK14
MOL004828	Glepidotin A	Glycogen synthase kinase-3 beta	1721	GSK3B
MOL004828	Glepidotin A	Heat shock protein HSP 90-alpha	1939	HSP90AA1
MOL004828	Glepidotin A	Serine/threonine-protein kinase Chk1	5790	CHEK1
MOL004828	Glepidotin A	Trypsin-1	3176	PRSS1
MOL004828	Glepidotin A	Cyclin-A2	6235	CCNA2
MOL004828	Glepidotin A	Calmodulin	465	CALM1
MOL004829	Glepidotin B	Prostaglandin G/H synthase 1	20	PTGS1
MOL004829	Glepidotin B	Estrogen receptor	136	ESR1
MOL004829	Glepidotin B	Sodium channel protein type 5 subunit alpha	220	SCN5A
MOL004829	Glepidotin B	Coagulation factor X	239	F10
MOL004829	Glepidotin B	Prostaglandin G/H synthase 2	290	PTGS2
MOL004829	Glepidotin B	Coagulation factor VII	369	F7
MOL004829	Glepidotin B	Retinoic acid receptor RXR-alpha	459	RXRA
MOL004829	Glepidotin B	cGMP-inhibited 3',5'-cyclic phosphodiesterase A	485	PDE3A
MOL004829	Glepidotin B	Alpha-1B adrenergic receptor	632	ADRA1B
MOL004829	Glepidotin B	DNA topoisomerase 2-alpha	817	TOP2A
MOL004829	Glepidotin B	Heat shock protein HSP 90-alpha	1939	HSP90AA1
MOL004829	Glepidotin B	Nuclear receptor coactivator 1	6228	NCOA1
MOL004829	Glepidotin B	Calmodulin	465	CALM1
MOL004833	Phaseolinisoflavan	Nitric oxide synthase, inducible	7	NOS2
MOL004833	Phaseolinisoflavan	Muscarinic acetylcholine receptor M1	103	CHRM1
MOL004833	Phaseolinisoflavan	Estrogen receptor	136	ESR1
MOL004833	Phaseolinisoflavan	Androgen receptor	146	AR
MOL004833	Phaseolinisoflavan	Sodium channel protein type 5 subunit alpha	220	SCN5A
MOL004833	Phaseolinisoflavan	Peroxisome proliferator-activated receptor gamma	238	PPARG
MOL004833	Phaseolinisoflavan	Coagulation factor X	239	F10
MOL004833	Phaseolinisoflavan	Prostaglandin G/H synthase 2	290	PTGS2
MOL004833	Phaseolinisoflavan	Retinoic acid receptor RXR-alpha	459	RXRA
MOL004833	Phaseolinisoflavan	Acetylcholinesterase	474	ACHE
MOL004833	Phaseolinisoflavan	Alpha-1B adrenergic receptor	632	ADRA1B
MOL004833	Phaseolinisoflavan	Beta-2 adrenergic receptor	766	ADRB2
MOL004833	Phaseolinisoflavan	Estrogen receptor beta	869	ESR2
MOL004833	Phaseolinisoflavan	Mitogen-activated protein kinase 14	1540	MAPK14
MOL004833	Phaseolinisoflavan	Glycogen synthase kinase-3 beta	1721	GSK3B
MOL004833	Phaseolinisoflavan	Serine/threonine-protein kinase Chk1	5790	CHEK1
MOL004833	Phaseolinisoflavan	Trypsin-1	3176	PRSS1
MOL004833	Phaseolinisoflavan	Cyclin-A2	6235	CCNA2
MOL004833	Phaseolinisoflavan	Nuclear receptor coactivator 1	6228	NCOA1
MOL004833	Phaseolinisoflavan	Calmodulin	465	CALM1
MOL004835	Glypallichalcone	Nitric oxide synthase, inducible	7	NOS2
MOL004835	Glypallichalcone	Prostaglandin G/H synthase 1	20	PTGS1
MOL004835	Glypallichalcone	Muscarinic acetylcholine receptor M1	103	CHRM1
MOL004835	Glypallichalcone	Estrogen receptor	136	ESR1
MOL004835	Glypallichalcone	Androgen receptor	146	AR
MOL004835	Glypallichalcone	Sodium channel protein type 5 subunit alpha	220	SCN5A
MOL004835	Glypallichalcone	Peroxisome proliferator-activated receptor gamma	238	PPARG
MOL004835	Glypallichalcone	Prostaglandin G/H synthase 2	290	PTGS2
MOL004835	Glypallichalcone	Carbonic anhydrase 2	357	CA2
MOL004835	Glypallichalcone	cGMP-inhibited 3',5'-cyclic phosphodiesterase A	485	PDE3A
MOL004835	Glypallichalcone	Alpha-1B adrenergic receptor	632	ADRA1B
MOL004835	Glypallichalcone	Sodium-dependent dopamine transporter	713	SLC6A3
MOL004835	Glypallichalcone	Beta-2 adrenergic receptor	766	ADRB2
MOL004835	Glypallichalcone	Sodium-dependent serotonin transporter	824	SLC6A4
MOL004835	Glypallichalcone	Estrogen receptor beta	869	ESR2
MOL004835	Glypallichalcone	Mitogen-activated protein kinase 14	1540	MAPK14
MOL004835	Glypallichalcone	Glycogen synthase kinase-3 beta	1721	GSK3B
MOL004835	Glypallichalcone	Heat shock protein HSP 90-alpha	1939	HSP90AA1
MOL004835	Glypallichalcone	Leukotriene A-4 hydrolase	3060	LTA4H
MOL004835	Glypallichalcone	Amine oxidase [flavin-containing] B	3939	MAOB
MOL004835	Glypallichalcone	Serine/threonine-protein kinase Chk1	5790	CHEK1
MOL004835	Glypallichalcone	cAMP-dependent protein kinase catalytic subunit alpha	6263	PRKACA
MOL004835	Glypallichalcone	Cyclin-A2	6235	CCNA2
MOL004835	Glypallichalcone	Nuclear receptor coactivator 1	6228	NCOA1
MOL004835	Glypallichalcone	cAMP-dependent protein kinase inhibitor alpha	6264	PKIA
MOL004835	Glypallichalcone	Calmodulin	465	CALM1
MOL004838	8-(6-hydroxy-2-benzofuranyl)-2,2-dimethyl-5-chromenol	Nitric oxide synthase, inducible	7	NOS2
MOL004838	8-(6-hydroxy-2-benzofuranyl)-2,2-dimethyl-5-chromenol	Estrogen receptor	136	ESR1
MOL004838	8-(6-hydroxy-2-benzofuranyl)-2,2-dimethyl-5-chromenol	Prostaglandin G/H synthase 2	290	PTGS2
MOL004838	8-(6-hydroxy-2-benzofuranyl)-2,2-dimethyl-5-chromenol	Retinoic acid receptor RXR-alpha	459	RXRA
MOL004838	8-(6-hydroxy-2-benzofuranyl)-2,2-dimethyl-5-chromenol	Heat shock protein HSP 90-alpha	1939	HSP90AA1
MOL004841	Licochalcone B	Nitric oxide synthase, inducible	7	NOS2
MOL004841	Licochalcone B	Prostaglandin G/H synthase 1	20	PTGS1
MOL004841	Licochalcone B	Estrogen receptor	136	ESR1
MOL004841	Licochalcone B	Androgen receptor	146	AR
MOL004841	Licochalcone B	Peroxisome proliferator-activated receptor gamma	238	PPARG
MOL004841	Licochalcone B	Prostaglandin G/H synthase 2	290	PTGS2
MOL004841	Licochalcone B	Carbonic anhydrase 2	357	CA2
MOL004841	Licochalcone B	cGMP-inhibited 3',5'-cyclic phosphodiesterase A	485	PDE3A
MOL004841	Licochalcone B	Beta-2 adrenergic receptor	766	ADRB2
MOL004841	Licochalcone B	Estrogen receptor beta	869	ESR2
MOL004841	Licochalcone B	Mitogen-activated protein kinase 14	1540	MAPK14
MOL004841	Licochalcone B	Glycogen synthase kinase-3 beta	1721	GSK3B
MOL004841	Licochalcone B	Heat shock protein HSP 90-alpha	1939	HSP90AA1
MOL004841	Licochalcone B	Serine/threonine-protein kinase Chk1	5790	CHEK1
MOL004841	Licochalcone B	cAMP-dependent protein kinase catalytic subunit alpha	6263	PRKACA
MOL004841	Licochalcone B	Cyclin-A2	6235	CCNA2
MOL004841	Licochalcone B	Calmodulin	465	CALM1
MOL004848	licochalcone G	Nitric oxide synthase, inducible	7	NOS2
MOL004848	licochalcone G	Estrogen receptor	136	ESR1
MOL004848	licochalcone G	Androgen receptor	146	AR
MOL004848	licochalcone G	Peroxisome proliferator-activated receptor gamma	238	PPARG
MOL004848	licochalcone G	Coagulation factor X	239	F10
MOL004848	licochalcone G	Prostaglandin G/H synthase 2	290	PTGS2
MOL004848	licochalcone G	Vascular endothelial growth factor receptor 2	407	KDR
MOL004848	licochalcone G	Estrogen receptor beta	869	ESR2
MOL004848	licochalcone G	Mitogen-activated protein kinase 14	1540	MAPK14
MOL004848	licochalcone G	Glycogen synthase kinase-3 beta	1721	GSK3B
MOL004848	licochalcone G	Heat shock protein HSP 90-alpha	1939	HSP90AA1
MOL004848	licochalcone G	Cyclin-A2	6235	CCNA2
MOL004848	licochalcone G	Nuclear receptor coactivator 2	6241	NCOA2
MOL004848	licochalcone G	Calmodulin	465	CALM1
MOL004849	3-(2,4-dihydroxyphenyl)-8-(1,1-dimethylprop-2-enyl)-7-hydroxy-5-methoxy-coumarin	Nitric oxide synthase, inducible	7	NOS2
MOL004849	3-(2,4-dihydroxyphenyl)-8-(1,1-dimethylprop-2-enyl)-7-hydroxy-5-methoxy-coumarin	Prothrombin	54	F2
MOL004849	3-(2,4-dihydroxyphenyl)-8-(1,1-dimethylprop-2-enyl)-7-hydroxy-5-methoxy-coumarin	Potassium voltage-gated channel subfamily H member 2	101	KCNH2
MOL004849	3-(2,4-dihydroxyphenyl)-8-(1,1-dimethylprop-2-enyl)-7-hydroxy-5-methoxy-coumarin	Estrogen receptor	136	ESR1
MOL004849	3-(2,4-dihydroxyphenyl)-8-(1,1-dimethylprop-2-enyl)-7-hydroxy-5-methoxy-coumarin	Androgen receptor	146	AR
MOL004849	3-(2,4-dihydroxyphenyl)-8-(1,1-dimethylprop-2-enyl)-7-hydroxy-5-methoxy-coumarin	Peroxisome proliferator-activated receptor gamma	238	PPARG
MOL004849	3-(2,4-dihydroxyphenyl)-8-(1,1-dimethylprop-2-enyl)-7-hydroxy-5-methoxy-coumarin	Coagulation factor X	239	F10
MOL004849	3-(2,4-dihydroxyphenyl)-8-(1,1-dimethylprop-2-enyl)-7-hydroxy-5-methoxy-coumarin	Prostaglandin G/H synthase 2	290	PTGS2
MOL004849	3-(2,4-dihydroxyphenyl)-8-(1,1-dimethylprop-2-enyl)-7-hydroxy-5-methoxy-coumarin	Coagulation factor VII	369	F7
MOL004849	3-(2,4-dihydroxyphenyl)-8-(1,1-dimethylprop-2-enyl)-7-hydroxy-5-methoxy-coumarin	Vascular endothelial growth factor receptor 2	407	KDR
MOL004849	3-(2,4-dihydroxyphenyl)-8-(1,1-dimethylprop-2-enyl)-7-hydroxy-5-methoxy-coumarin	DNA topoisomerase 2-alpha	817	TOP2A
MOL004849	3-(2,4-dihydroxyphenyl)-8-(1,1-dimethylprop-2-enyl)-7-hydroxy-5-methoxy-coumarin	Estrogen receptor beta	869	ESR2
MOL004849	3-(2,4-dihydroxyphenyl)-8-(1,1-dimethylprop-2-enyl)-7-hydroxy-5-methoxy-coumarin	Dipeptidyl peptidase 4	952	DPP4
MOL004849	3-(2,4-dihydroxyphenyl)-8-(1,1-dimethylprop-2-enyl)-7-hydroxy-5-methoxy-coumarin	Mitogen-activated protein kinase 14	1540	MAPK14
MOL004849	3-(2,4-dihydroxyphenyl)-8-(1,1-dimethylprop-2-enyl)-7-hydroxy-5-methoxy-coumarin	Glycogen synthase kinase-3 beta	1721	GSK3B
MOL004849	3-(2,4-dihydroxyphenyl)-8-(1,1-dimethylprop-2-enyl)-7-hydroxy-5-methoxy-coumarin	Heat shock protein HSP 90-alpha	1939	HSP90AA1
MOL004849	3-(2,4-dihydroxyphenyl)-8-(1,1-dimethylprop-2-enyl)-7-hydroxy-5-methoxy-coumarin	Serine/threonine-protein kinase Chk1	5790	CHEK1
MOL004849	3-(2,4-dihydroxyphenyl)-8-(1,1-dimethylprop-2-enyl)-7-hydroxy-5-methoxy-coumarin	Trypsin-1	3176	PRSS1
MOL004849	3-(2,4-dihydroxyphenyl)-8-(1,1-dimethylprop-2-enyl)-7-hydroxy-5-methoxy-coumarin	Nuclear receptor coactivator 2	6241	NCOA2
MOL004849	3-(2,4-dihydroxyphenyl)-8-(1,1-dimethylprop-2-enyl)-7-hydroxy-5-methoxy-coumarin	Nuclear receptor coactivator 1	6228	NCOA1
MOL004849	3-(2,4-dihydroxyphenyl)-8-(1,1-dimethylprop-2-enyl)-7-hydroxy-5-methoxy-coumarin	Calmodulin	465	CALM1
MOL004855	Licoricone	Nitric oxide synthase, inducible	7	NOS2
MOL004855	Licoricone	Prothrombin	54	F2
MOL004855	Licoricone	Potassium voltage-gated channel subfamily H member 2	101	KCNH2
MOL004855	Licoricone	Estrogen receptor	136	ESR1
MOL004855	Licoricone	Androgen receptor	146	AR
MOL004855	Licoricone	Peroxisome proliferator-activated receptor gamma	238	PPARG
MOL004855	Licoricone	Coagulation factor X	239	F10
MOL004855	Licoricone	Prostaglandin G/H synthase 2	290	PTGS2
MOL004855	Licoricone	Vascular endothelial growth factor receptor 2	407	KDR
MOL004855	Licoricone	DNA topoisomerase 2-alpha	817	TOP2A
MOL004855	Licoricone	Serine/threonine-protein kinase Chk1	5790	CHEK1
MOL004855	Licoricone	Trypsin-1	3176	PRSS1
MOL004855	Licoricone	Nuclear receptor coactivator 2	6241	NCOA2
MOL004855	Licoricone	Calmodulin	465	CALM1
MOL004856	Gancaonin A	Nitric oxide synthase, inducible	7	NOS2
MOL004856	Gancaonin A	Prothrombin	54	F2
MOL004856	Gancaonin A	Estrogen receptor	136	ESR1
MOL004856	Gancaonin A	Androgen receptor	146	AR
MOL004856	Gancaonin A	Sodium channel protein type 5 subunit alpha	220	SCN5A
MOL004856	Gancaonin A	Peroxisome proliferator-activated receptor gamma	238	PPARG
MOL004856	Gancaonin A	Coagulation factor X	239	F10
MOL004856	Gancaonin A	Prostaglandin G/H synthase 2	290	PTGS2
MOL004856	Gancaonin A	Acetylcholinesterase	474	ACHE
MOL004856	Gancaonin A	DNA topoisomerase 2-alpha	817	TOP2A
MOL004856	Gancaonin A	Estrogen receptor beta	869	ESR2
MOL004856	Gancaonin A	Dipeptidyl peptidase 4	952	DPP4
MOL004856	Gancaonin A	Glycogen synthase kinase-3 beta	1721	GSK3B
MOL004856	Gancaonin A	Heat shock protein HSP 90-alpha	1939	HSP90AA1
MOL004856	Gancaonin A	Serine/threonine-protein kinase Chk1	5790	CHEK1
MOL004856	Gancaonin A	Trypsin-1	3176	PRSS1
MOL004856	Gancaonin A	Cyclin-A2	6235	CCNA2
MOL004856	Gancaonin A	Nuclear receptor coactivator 2	6241	NCOA2
MOL004856	Gancaonin A	Calmodulin	465	CALM1
MOL004857	Gancaonin B	Nitric oxide synthase, inducible	7	NOS2
MOL004857	Gancaonin B	Prothrombin	54	F2
MOL004857	Gancaonin B	Estrogen receptor	136	ESR1
MOL004857	Gancaonin B	Androgen receptor	146	AR
MOL004857	Gancaonin B	Peroxisome proliferator-activated receptor gamma	238	PPARG
MOL004857	Gancaonin B	Coagulation factor X	239	F10
MOL004857	Gancaonin B	Prostaglandin G/H synthase 2	290	PTGS2
MOL004857	Gancaonin B	Coagulation factor VII	369	F7
MOL004857	Gancaonin B	Vascular endothelial growth factor receptor 2	407	KDR
MOL004857	Gancaonin B	Alpha-1B adrenergic receptor	632	ADRA1B
MOL004857	Gancaonin B	Beta-2 adrenergic receptor	766	ADRB2
MOL004857	Gancaonin B	DNA topoisomerase 2-alpha	817	TOP2A
MOL004857	Gancaonin B	Estrogen receptor beta	869	ESR2
MOL004857	Gancaonin B	Dipeptidyl peptidase 4	952	DPP4
MOL004857	Gancaonin B	Glycogen synthase kinase-3 beta	1721	GSK3B
MOL004857	Gancaonin B	Heat shock protein HSP 90-alpha	1939	HSP90AA1
MOL004857	Gancaonin B	Serine/threonine-protein kinase Chk1	5790	CHEK1
MOL004857	Gancaonin B	Trypsin-1	3176	PRSS1
MOL004857	Gancaonin B	Cyclin-A2	6235	CCNA2
MOL004857	Gancaonin B	Nuclear receptor coactivator 2	6241	NCOA2
MOL004857	Gancaonin B	Calmodulin	465	CALM1
MOL004863	3-(3,4-dihydroxyphenyl)-5,7-dihydroxy-8-(3-methylbut-2-enyl)chromone	Nitric oxide synthase, inducible	7	NOS2
MOL004863	3-(3,4-dihydroxyphenyl)-5,7-dihydroxy-8-(3-methylbut-2-enyl)chromone	Prothrombin	54	F2
MOL004863	3-(3,4-dihydroxyphenyl)-5,7-dihydroxy-8-(3-methylbut-2-enyl)chromone	Estrogen receptor	136	ESR1
MOL004863	3-(3,4-dihydroxyphenyl)-5,7-dihydroxy-8-(3-methylbut-2-enyl)chromone	Androgen receptor	146	AR
MOL004863	3-(3,4-dihydroxyphenyl)-5,7-dihydroxy-8-(3-methylbut-2-enyl)chromone	Peroxisome proliferator-activated receptor gamma	238	PPARG
MOL004863	3-(3,4-dihydroxyphenyl)-5,7-dihydroxy-8-(3-methylbut-2-enyl)chromone	Coagulation factor X	239	F10
MOL004863	3-(3,4-dihydroxyphenyl)-5,7-dihydroxy-8-(3-methylbut-2-enyl)chromone	Prostaglandin G/H synthase 2	290	PTGS2
MOL004863	3-(3,4-dihydroxyphenyl)-5,7-dihydroxy-8-(3-methylbut-2-enyl)chromone	Tyrosine-protein phosphatase non-receptor type 1	687	PTPN1
MOL004863	3-(3,4-dihydroxyphenyl)-5,7-dihydroxy-8-(3-methylbut-2-enyl)chromone	Mitogen-activated protein kinase 14	1540	MAPK14
MOL004863	3-(3,4-dihydroxyphenyl)-5,7-dihydroxy-8-(3-methylbut-2-enyl)chromone	Glycogen synthase kinase-3 beta	1721	GSK3B
MOL004863	3-(3,4-dihydroxyphenyl)-5,7-dihydroxy-8-(3-methylbut-2-enyl)chromone	Heat shock protein HSP 90-alpha	1939	HSP90AA1
MOL004863	3-(3,4-dihydroxyphenyl)-5,7-dihydroxy-8-(3-methylbut-2-enyl)chromone	Serine/threonine-protein kinase Chk1	5790	CHEK1
MOL004863	3-(3,4-dihydroxyphenyl)-5,7-dihydroxy-8-(3-methylbut-2-enyl)chromone	Trypsin-1	3176	PRSS1
MOL004863	3-(3,4-dihydroxyphenyl)-5,7-dihydroxy-8-(3-methylbut-2-enyl)chromone	Cyclin-A2	6235	CCNA2
MOL004863	3-(3,4-dihydroxyphenyl)-5,7-dihydroxy-8-(3-methylbut-2-enyl)chromone	Nuclear receptor coactivator 2	6241	NCOA2
MOL004863	3-(3,4-dihydroxyphenyl)-5,7-dihydroxy-8-(3-methylbut-2-enyl)chromone	Calmodulin	465	CALM1
MOL004864	5,7-dihydroxy-3-(4-methoxyphenyl)-8-(3-methylbut-2-enyl)chromone	Nitric oxide synthase, inducible	7	NOS2
MOL004864	5,7-dihydroxy-3-(4-methoxyphenyl)-8-(3-methylbut-2-enyl)chromone	Potassium voltage-gated channel subfamily H member 2	101	KCNH2
MOL004864	5,7-dihydroxy-3-(4-methoxyphenyl)-8-(3-methylbut-2-enyl)chromone	Estrogen receptor	136	ESR1
MOL004864	5,7-dihydroxy-3-(4-methoxyphenyl)-8-(3-methylbut-2-enyl)chromone	Androgen receptor	146	AR
MOL004864	5,7-dihydroxy-3-(4-methoxyphenyl)-8-(3-methylbut-2-enyl)chromone	Peroxisome proliferator-activated receptor gamma	238	PPARG
MOL004864	5,7-dihydroxy-3-(4-methoxyphenyl)-8-(3-methylbut-2-enyl)chromone	Coagulation factor X	239	F10
MOL004864	5,7-dihydroxy-3-(4-methoxyphenyl)-8-(3-methylbut-2-enyl)chromone	Prostaglandin G/H synthase 2	290	PTGS2
MOL004864	5,7-dihydroxy-3-(4-methoxyphenyl)-8-(3-methylbut-2-enyl)chromone	DNA topoisomerase 2-alpha	817	TOP2A
MOL004864	5,7-dihydroxy-3-(4-methoxyphenyl)-8-(3-methylbut-2-enyl)chromone	Estrogen receptor beta	869	ESR2
MOL004864	5,7-dihydroxy-3-(4-methoxyphenyl)-8-(3-methylbut-2-enyl)chromone	Dipeptidyl peptidase 4	952	DPP4
MOL004864	5,7-dihydroxy-3-(4-methoxyphenyl)-8-(3-methylbut-2-enyl)chromone	Mitogen-activated protein kinase 14	1540	MAPK14
MOL004864	5,7-dihydroxy-3-(4-methoxyphenyl)-8-(3-methylbut-2-enyl)chromone	Glycogen synthase kinase-3 beta	1721	GSK3B
MOL004864	5,7-dihydroxy-3-(4-methoxyphenyl)-8-(3-methylbut-2-enyl)chromone	Heat shock protein HSP 90-alpha	1939	HSP90AA1
MOL004864	5,7-dihydroxy-3-(4-methoxyphenyl)-8-(3-methylbut-2-enyl)chromone	Serine/threonine-protein kinase Chk1	5790	CHEK1
MOL004864	5,7-dihydroxy-3-(4-methoxyphenyl)-8-(3-methylbut-2-enyl)chromone	Trypsin-1	3176	PRSS1
MOL004864	5,7-dihydroxy-3-(4-methoxyphenyl)-8-(3-methylbut-2-enyl)chromone	Cyclin-A2	6235	CCNA2
MOL004864	5,7-dihydroxy-3-(4-methoxyphenyl)-8-(3-methylbut-2-enyl)chromone	Nuclear receptor coactivator 2	6241	NCOA2
MOL004864	5,7-dihydroxy-3-(4-methoxyphenyl)-8-(3-methylbut-2-enyl)chromone	Calmodulin	465	CALM1
MOL004866	2-(3,4-dihydroxyphenyl)-5,7-dihydroxy-6-(3-methylbut-2-enyl)chromone	Prothrombin	54	F2
MOL004866	2-(3,4-dihydroxyphenyl)-5,7-dihydroxy-6-(3-methylbut-2-enyl)chromone	Androgen receptor	146	AR
MOL004866	2-(3,4-dihydroxyphenyl)-5,7-dihydroxy-6-(3-methylbut-2-enyl)chromone	Sodium channel protein type 5 subunit alpha	220	SCN5A
MOL004866	2-(3,4-dihydroxyphenyl)-5,7-dihydroxy-6-(3-methylbut-2-enyl)chromone	Peroxisome proliferator-activated receptor gamma	238	PPARG
MOL004866	2-(3,4-dihydroxyphenyl)-5,7-dihydroxy-6-(3-methylbut-2-enyl)chromone	Coagulation factor X	239	F10
MOL004866	2-(3,4-dihydroxyphenyl)-5,7-dihydroxy-6-(3-methylbut-2-enyl)chromone	Prostaglandin G/H synthase 2	290	PTGS2
MOL004866	2-(3,4-dihydroxyphenyl)-5,7-dihydroxy-6-(3-methylbut-2-enyl)chromone	Coagulation factor VII	369	F7
MOL004866	2-(3,4-dihydroxyphenyl)-5,7-dihydroxy-6-(3-methylbut-2-enyl)chromone	Beta-2 adrenergic receptor	766	ADRB2
MOL004866	2-(3,4-dihydroxyphenyl)-5,7-dihydroxy-6-(3-methylbut-2-enyl)chromone	Dipeptidyl peptidase 4	952	DPP4
MOL004866	2-(3,4-dihydroxyphenyl)-5,7-dihydroxy-6-(3-methylbut-2-enyl)chromone	Heat shock protein HSP 90-alpha	1939	HSP90AA1
MOL004866	2-(3,4-dihydroxyphenyl)-5,7-dihydroxy-6-(3-methylbut-2-enyl)chromone	Serine/threonine-protein kinase Chk1	5790	CHEK1
MOL004866	2-(3,4-dihydroxyphenyl)-5,7-dihydroxy-6-(3-methylbut-2-enyl)chromone	Trypsin-1	3176	PRSS1
MOL004866	2-(3,4-dihydroxyphenyl)-5,7-dihydroxy-6-(3-methylbut-2-enyl)chromone	Cyclin-A2	6235	CCNA2
MOL004866	2-(3,4-dihydroxyphenyl)-5,7-dihydroxy-6-(3-methylbut-2-enyl)chromone	Calmodulin	465	CALM1
MOL004879	Glycyrin	Nitric oxide synthase, inducible	7	NOS2
MOL004879	Glycyrin	Prothrombin	54	F2
MOL004879	Glycyrin	Potassium voltage-gated channel subfamily H member 2	101	KCNH2
MOL004879	Glycyrin	Estrogen receptor	136	ESR1
MOL004879	Glycyrin	Androgen receptor	146	AR
MOL004879	Glycyrin	Peroxisome proliferator-activated receptor gamma	238	PPARG
MOL004879	Glycyrin	Coagulation factor X	239	F10
MOL004879	Glycyrin	Prostaglandin G/H synthase 2	290	PTGS2
MOL004879	Glycyrin	Vascular endothelial growth factor receptor 2	407	KDR
MOL004879	Glycyrin	DNA topoisomerase 2-alpha	817	TOP2A
MOL004879	Glycyrin	Estrogen receptor beta	869	ESR2
MOL004879	Glycyrin	Dipeptidyl peptidase 4	952	DPP4
MOL004879	Glycyrin	Serine/threonine-protein kinase Chk1	5790	CHEK1
MOL004879	Glycyrin	Trypsin-1	3176	PRSS1
MOL004879	Glycyrin	Nuclear receptor coactivator 2	6241	NCOA2
MOL004879	Glycyrin	Calmodulin	465	CALM1
MOL004882	Licocoumarone	Estrogen receptor	136	ESR1
MOL004882	Licocoumarone	Androgen receptor	146	AR
MOL004882	Licocoumarone	Estrogen receptor beta	869	ESR2
MOL004882	Licocoumarone	Glycogen synthase kinase-3 beta	1721	GSK3B
MOL004882	Licocoumarone	Heat shock protein HSP 90-alpha	1939	HSP90AA1
MOL004882	Licocoumarone	Cyclin-A2	6235	CCNA2
MOL004883	Licoisoflavone	Nitric oxide synthase, inducible	7	NOS2
MOL004883	Licoisoflavone	Prothrombin	54	F2
MOL004883	Licoisoflavone	Estrogen receptor	136	ESR1
MOL004883	Licoisoflavone	Androgen receptor	146	AR
MOL004883	Licoisoflavone	Peroxisome proliferator-activated receptor gamma	238	PPARG
MOL004883	Licoisoflavone	Coagulation factor X	239	F10
MOL004883	Licoisoflavone	Prostaglandin G/H synthase 2	290	PTGS2
MOL004883	Licoisoflavone	Vascular endothelial growth factor receptor 2	407	KDR
MOL004883	Licoisoflavone	DNA topoisomerase 2-alpha	817	TOP2A
MOL004883	Licoisoflavone	Dipeptidyl peptidase 4	952	DPP4
MOL004883	Licoisoflavone	Mitogen-activated protein kinase 14	1540	MAPK14
MOL004883	Licoisoflavone	Heat shock protein HSP 90-alpha	1939	HSP90AA1
MOL004883	Licoisoflavone	Serine/threonine-protein kinase Chk1	5790	CHEK1
MOL004883	Licoisoflavone	Trypsin-1	3176	PRSS1
MOL004883	Licoisoflavone	Cyclin-A2	6235	CCNA2
MOL004883	Licoisoflavone	Nuclear receptor coactivator 2	6241	NCOA2
MOL004883	Licoisoflavone	Calmodulin	465	CALM1
MOL004884	Licoisoflavone B	Nitric oxide synthase, inducible	7	NOS2
MOL004884	Licoisoflavone B	Prothrombin	54	F2
MOL004884	Licoisoflavone B	Estrogen receptor	136	ESR1
MOL004884	Licoisoflavone B	Androgen receptor	146	AR
MOL004884	Licoisoflavone B	Peroxisome proliferator-activated receptor gamma	238	PPARG
MOL004884	Licoisoflavone B	Coagulation factor X	239	F10
MOL004884	Licoisoflavone B	Prostaglandin G/H synthase 2	290	PTGS2
MOL004884	Licoisoflavone B	Acetylcholinesterase	474	ACHE
MOL004884	Licoisoflavone B	DNA topoisomerase 2-alpha	817	TOP2A
MOL004884	Licoisoflavone B	Estrogen receptor beta	869	ESR2
MOL004884	Licoisoflavone B	Glycogen synthase kinase-3 beta	1721	GSK3B
MOL004884	Licoisoflavone B	Serine/threonine-protein kinase Chk1	5790	CHEK1
MOL004884	Licoisoflavone B	Trypsin-1	3176	PRSS1
MOL004884	Licoisoflavone B	Cyclin-A2	6235	CCNA2
MOL004884	Licoisoflavone B	Calmodulin	465	CALM1
MOL004885	licoisoflavanone	Nitric oxide synthase, inducible	7	NOS2
MOL004885	licoisoflavanone	Prostaglandin G/H synthase 1	20	PTGS1
MOL004885	licoisoflavanone	Estrogen receptor	136	ESR1
MOL004885	licoisoflavanone	Androgen receptor	146	AR
MOL004885	licoisoflavanone	Sodium channel protein type 5 subunit alpha	220	SCN5A
MOL004885	licoisoflavanone	Peroxisome proliferator-activated receptor gamma	238	PPARG
MOL004885	licoisoflavanone	Coagulation factor X	239	F10
MOL004885	licoisoflavanone	Prostaglandin G/H synthase 2	290	PTGS2
MOL004885	licoisoflavanone	Coagulation factor VII	369	F7
MOL004885	licoisoflavanone	Acetylcholinesterase	474	ACHE
MOL004885	licoisoflavanone	DNA topoisomerase 2-alpha	817	TOP2A
MOL004885	licoisoflavanone	Estrogen receptor beta	869	ESR2
MOL004885	licoisoflavanone	Glycogen synthase kinase-3 beta	1721	GSK3B
MOL004885	licoisoflavanone	Heat shock protein HSP 90-alpha	1939	HSP90AA1
MOL004885	licoisoflavanone	Trypsin-1	3176	PRSS1
MOL004885	licoisoflavanone	Cyclin-A2	6235	CCNA2
MOL004885	licoisoflavanone	Nuclear receptor coactivator 1	6228	NCOA1
MOL004885	licoisoflavanone	Calmodulin	465	CALM1
MOL004891	shinpterocarpin	Nitric oxide synthase, inducible	7	NOS2
MOL004891	shinpterocarpin	Prostaglandin G/H synthase 1	20	PTGS1
MOL004891	shinpterocarpin	Muscarinic acetylcholine receptor M3	51	CHRM3
MOL004891	shinpterocarpin	Potassium voltage-gated channel subfamily H member 2	101	KCNH2
MOL004891	shinpterocarpin	Muscarinic acetylcholine receptor M1	103	CHRM1
MOL004891	shinpterocarpin	Estrogen receptor	136	ESR1
MOL004891	shinpterocarpin	Androgen receptor	146	AR
MOL004891	shinpterocarpin	Sodium channel protein type 5 subunit alpha	220	SCN5A
MOL004891	shinpterocarpin	Peroxisome proliferator-activated receptor gamma	238	PPARG
MOL004891	shinpterocarpin	Prostaglandin G/H synthase 2	290	PTGS2
MOL004891	shinpterocarpin	Retinoic acid receptor RXR-alpha	459	RXRA
MOL004891	shinpterocarpin	Delta-type opioid receptor	467	OPRD1
MOL004891	shinpterocarpin	Alpha-1B adrenergic receptor	632	ADRA1B
MOL004891	shinpterocarpin	Beta-2 adrenergic receptor	766	ADRB2
MOL004891	shinpterocarpin	Alpha-1D adrenergic receptor	789	ADRA1D
MOL004891	shinpterocarpin	Mu-type opioid receptor	847	OPRM1
MOL004891	shinpterocarpin	Estrogen receptor beta	869	ESR2
MOL004891	shinpterocarpin	Mitogen-activated protein kinase 14	1540	MAPK14
MOL004891	shinpterocarpin	Glycogen synthase kinase-3 beta	1721	GSK3B
MOL004891	shinpterocarpin	Neuronal acetylcholine receptor subunit alpha-7	4095	CHRNA7
MOL004891	shinpterocarpin	cAMP-dependent protein kinase catalytic subunit alpha	6263	PRKACA
MOL004891	shinpterocarpin	Trypsin-1	3176	PRSS1
MOL004891	shinpterocarpin	Cyclin-A2	6235	CCNA2
MOL004891	shinpterocarpin	Nuclear receptor coactivator 1	6228	NCOA1
MOL004891	shinpterocarpin	Calmodulin	465	CALM1
MOL004898	(E)-3-[3,4-dihydroxy-5-(3-methylbut-2-enyl)phenyl]-1-(2,4-dihydroxyphenyl)prop-2-en-1-one	Estrogen receptor	136	ESR1
MOL004898	(E)-3-[3,4-dihydroxy-5-(3-methylbut-2-enyl)phenyl]-1-(2,4-dihydroxyphenyl)prop-2-en-1-one	Androgen receptor	146	AR
MOL004898	(E)-3-[3,4-dihydroxy-5-(3-methylbut-2-enyl)phenyl]-1-(2,4-dihydroxyphenyl)prop-2-en-1-one	Peroxisome proliferator-activated receptor gamma	238	PPARG
MOL004898	(E)-3-[3,4-dihydroxy-5-(3-methylbut-2-enyl)phenyl]-1-(2,4-dihydroxyphenyl)prop-2-en-1-one	Prostaglandin G/H synthase 2	290	PTGS2
MOL004898	(E)-3-[3,4-dihydroxy-5-(3-methylbut-2-enyl)phenyl]-1-(2,4-dihydroxyphenyl)prop-2-en-1-one	Mitogen-activated protein kinase 14	1540	MAPK14
MOL004898	(E)-3-[3,4-dihydroxy-5-(3-methylbut-2-enyl)phenyl]-1-(2,4-dihydroxyphenyl)prop-2-en-1-one	Glycogen synthase kinase-3 beta	1721	GSK3B
MOL004898	(E)-3-[3,4-dihydroxy-5-(3-methylbut-2-enyl)phenyl]-1-(2,4-dihydroxyphenyl)prop-2-en-1-one	Heat shock protein HSP 90-alpha	1939	HSP90AA1
MOL004898	(E)-3-[3,4-dihydroxy-5-(3-methylbut-2-enyl)phenyl]-1-(2,4-dihydroxyphenyl)prop-2-en-1-one	Cyclin-A2	6235	CCNA2
MOL004898	(E)-3-[3,4-dihydroxy-5-(3-methylbut-2-enyl)phenyl]-1-(2,4-dihydroxyphenyl)prop-2-en-1-one	Nuclear receptor coactivator 2	6241	NCOA2
MOL004898	(E)-3-[3,4-dihydroxy-5-(3-methylbut-2-enyl)phenyl]-1-(2,4-dihydroxyphenyl)prop-2-en-1-one	Calmodulin	465	CALM1
MOL004904	licopyranocoumarin	Nitric oxide synthase, inducible	7	NOS2
MOL004904	licopyranocoumarin	Prothrombin	54	F2
MOL004904	licopyranocoumarin	Estrogen receptor	136	ESR1
MOL004904	licopyranocoumarin	Androgen receptor	146	AR
MOL004904	licopyranocoumarin	Peroxisome proliferator-activated receptor gamma	238	PPARG
MOL004904	licopyranocoumarin	Coagulation factor X	239	F10
MOL004904	licopyranocoumarin	Prostaglandin G/H synthase 2	290	PTGS2
MOL004904	licopyranocoumarin	Coagulation factor VII	369	F7
MOL004904	licopyranocoumarin	Vascular endothelial growth factor receptor 2	407	KDR
MOL004904	licopyranocoumarin	Acetylcholinesterase	474	ACHE
MOL004904	licopyranocoumarin	DNA topoisomerase 2-alpha	817	TOP2A
MOL004904	licopyranocoumarin	Trypsin-1	3176	PRSS1
MOL004904	licopyranocoumarin	Cyclin-A2	6235	CCNA2
MOL004904	licopyranocoumarin	Calmodulin	465	CALM1
MOL004907	Glyzaglabrin	Nitric oxide synthase, inducible	7	NOS2
MOL004907	Glyzaglabrin	Prostaglandin G/H synthase 1	20	PTGS1
MOL004907	Glyzaglabrin	Estrogen receptor	136	ESR1
MOL004907	Glyzaglabrin	Androgen receptor	146	AR
MOL004907	Glyzaglabrin	Peroxisome proliferator-activated receptor gamma	238	PPARG
MOL004907	Glyzaglabrin	Prostaglandin G/H synthase 2	290	PTGS2
MOL004907	Glyzaglabrin	Estrogen receptor beta	869	ESR2
MOL004907	Glyzaglabrin	Dipeptidyl peptidase 4	952	DPP4
MOL004907	Glyzaglabrin	Mitogen-activated protein kinase 14	1540	MAPK14
MOL004907	Glyzaglabrin	Glycogen synthase kinase-3 beta	1721	GSK3B
MOL004907	Glyzaglabrin	Heat shock protein HSP 90-alpha	1939	HSP90AA1
MOL004907	Glyzaglabrin	Serine/threonine-protein kinase Chk1	5790	CHEK1
MOL004907	Glyzaglabrin	cAMP-dependent protein kinase catalytic subunit alpha	6263	PRKACA
MOL004907	Glyzaglabrin	Trypsin-1	3176	PRSS1
MOL004907	Glyzaglabrin	Cyclin-A2	6235	CCNA2
MOL004908	Glabridin	Nitric oxide synthase, inducible	7	NOS2
MOL004908	Glabridin	Muscarinic acetylcholine receptor M1	103	CHRM1
MOL004908	Glabridin	Estrogen receptor	136	ESR1
MOL004908	Glabridin	Androgen receptor	146	AR
MOL004908	Glabridin	Sodium channel protein type 5 subunit alpha	220	SCN5A
MOL004908	Glabridin	Peroxisome proliferator-activated receptor gamma	238	PPARG
MOL004908	Glabridin	Prostaglandin G/H synthase 2	290	PTGS2
MOL004908	Glabridin	Retinoic acid receptor RXR-alpha	459	RXRA
MOL004908	Glabridin	Acetylcholinesterase	474	ACHE
MOL004908	Glabridin	Alpha-1B adrenergic receptor	632	ADRA1B
MOL004908	Glabridin	Beta-2 adrenergic receptor	766	ADRB2
MOL004908	Glabridin	Estrogen receptor beta	869	ESR2
MOL004908	Glabridin	Mitogen-activated protein kinase 14	1540	MAPK14
MOL004908	Glabridin	Glycogen synthase kinase-3 beta	1721	GSK3B
MOL004908	Glabridin	Serine/threonine-protein kinase Chk1	5790	CHEK1
MOL004908	Glabridin	cAMP-dependent protein kinase catalytic subunit alpha	6263	PRKACA
MOL004908	Glabridin	Trypsin-1	3176	PRSS1
MOL004908	Glabridin	Cyclin-A2	6235	CCNA2
MOL004908	Glabridin	Nuclear receptor coactivator 2	6241	NCOA2
MOL004908	Glabridin	Nuclear receptor coactivator 1	6228	NCOA1
MOL004908	Glabridin	Calmodulin	465	CALM1
MOL004910	Glabranin	Nitric oxide synthase, inducible	7	NOS2
MOL004910	Glabranin	Prostaglandin G/H synthase 1	20	PTGS1
MOL004910	Glabranin	Estrogen receptor	136	ESR1
MOL004910	Glabranin	Sodium channel protein type 5 subunit alpha	220	SCN5A
MOL004910	Glabranin	Coagulation factor X	239	F10
MOL004910	Glabranin	Prostaglandin G/H synthase 2	290	PTGS2
MOL004910	Glabranin	cGMP-inhibited 3',5'-cyclic phosphodiesterase A	485	PDE3A
MOL004910	Glabranin	Heat shock protein HSP 90-alpha	1939	HSP90AA1
MOL004910	Glabranin	cAMP-dependent protein kinase catalytic subunit alpha	6263	PRKACA
MOL004910	Glabranin	Calmodulin	465	CALM1
MOL004911	Glabrene	Nitric oxide synthase, inducible	7	NOS2
MOL004911	Glabrene	Prostaglandin G/H synthase 1	20	PTGS1
MOL004911	Glabrene	Estrogen receptor	136	ESR1
MOL004911	Glabrene	Androgen receptor	146	AR
MOL004911	Glabrene	Sodium channel protein type 5 subunit alpha	220	SCN5A
MOL004911	Glabrene	Peroxisome proliferator-activated receptor gamma	238	PPARG
MOL004911	Glabrene	Coagulation factor X	239	F10
MOL004911	Glabrene	Prostaglandin G/H synthase 2	290	PTGS2
MOL004911	Glabrene	Retinoic acid receptor RXR-alpha	459	RXRA
MOL004911	Glabrene	Beta-2 adrenergic receptor	766	ADRB2
MOL004911	Glabrene	Estrogen receptor beta	869	ESR2
MOL004911	Glabrene	Mitogen-activated protein kinase 14	1540	MAPK14
MOL004911	Glabrene	Glycogen synthase kinase-3 beta	1721	GSK3B
MOL004911	Glabrene	Heat shock protein HSP 90-alpha	1939	HSP90AA1
MOL004911	Glabrene	Trypsin-1	3176	PRSS1
MOL004911	Glabrene	Nuclear receptor coactivator 2	6241	NCOA2
MOL004911	Glabrene	Calmodulin	465	CALM1
MOL004912	Glabrone	Nitric oxide synthase, inducible	7	NOS2
MOL004912	Glabrone	Prostaglandin G/H synthase 1	20	PTGS1
MOL004912	Glabrone	Prothrombin	54	F2
MOL004912	Glabrone	Estrogen receptor	136	ESR1
MOL004912	Glabrone	Androgen receptor	146	AR
MOL004912	Glabrone	Sodium channel protein type 5 subunit alpha	220	SCN5A
MOL004912	Glabrone	Peroxisome proliferator-activated receptor gamma	238	PPARG
MOL004912	Glabrone	Coagulation factor X	239	F10
MOL004912	Glabrone	Prostaglandin G/H synthase 2	290	PTGS2
MOL004912	Glabrone	Retinoic acid receptor RXR-alpha	459	RXRA
MOL004912	Glabrone	Acetylcholinesterase	474	ACHE
MOL004912	Glabrone	Estrogen receptor beta	869	ESR2
MOL004912	Glabrone	Dipeptidyl peptidase 4	952	DPP4
MOL004912	Glabrone	Mitogen-activated protein kinase 14	1540	MAPK14
MOL004912	Glabrone	Glycogen synthase kinase-3 beta	1721	GSK3B
MOL004912	Glabrone	Serine/threonine-protein kinase Chk1	5790	CHEK1
MOL004912	Glabrone	Trypsin-1	3176	PRSS1
MOL004912	Glabrone	Cyclin-A2	6235	CCNA2
MOL004912	Glabrone	Calmodulin	465	CALM1
MOL004913	1,3-dihydroxy-9-methoxy-6-benzofurano[3,2-c]chromenone	Estrogen receptor	136	ESR1
MOL004913	1,3-dihydroxy-9-methoxy-6-benzofurano[3,2-c]chromenone	Peroxisome proliferator-activated receptor gamma	238	PPARG
MOL004913	1,3-dihydroxy-9-methoxy-6-benzofurano[3,2-c]chromenone	Estrogen receptor beta	869	ESR2
MOL004913	1,3-dihydroxy-9-methoxy-6-benzofurano[3,2-c]chromenone	Mitogen-activated protein kinase 14	1540	MAPK14
MOL004913	1,3-dihydroxy-9-methoxy-6-benzofurano[3,2-c]chromenone	Glycogen synthase kinase-3 beta	1721	GSK3B
MOL004913	1,3-dihydroxy-9-methoxy-6-benzofurano[3,2-c]chromenone	Heat shock protein HSP 90-alpha	1939	HSP90AA1
MOL004913	1,3-dihydroxy-9-methoxy-6-benzofurano[3,2-c]chromenone	Serine/threonine-protein kinase Chk1	5790	CHEK1
MOL004913	1,3-dihydroxy-9-methoxy-6-benzofurano[3,2-c]chromenone	cAMP-dependent protein kinase catalytic subunit alpha	6263	PRKACA
MOL004913	1,3-dihydroxy-9-methoxy-6-benzofurano[3,2-c]chromenone	Cyclin-A2	6235	CCNA2
MOL004914	1,3-dihydroxy-8,9-dimethoxy-6-benzofurano[3,2-c]chromenone	Estrogen receptor	136	ESR1
MOL004914	1,3-dihydroxy-8,9-dimethoxy-6-benzofurano[3,2-c]chromenone	Androgen receptor	146	AR
MOL004914	1,3-dihydroxy-8,9-dimethoxy-6-benzofurano[3,2-c]chromenone	Peroxisome proliferator-activated receptor gamma	238	PPARG
MOL004914	1,3-dihydroxy-8,9-dimethoxy-6-benzofurano[3,2-c]chromenone	Mitogen-activated protein kinase 14	1540	MAPK14
MOL004914	1,3-dihydroxy-8,9-dimethoxy-6-benzofurano[3,2-c]chromenone	Glycogen synthase kinase-3 beta	1721	GSK3B
MOL004914	1,3-dihydroxy-8,9-dimethoxy-6-benzofurano[3,2-c]chromenone	Heat shock protein HSP 90-alpha	1939	HSP90AA1
MOL004914	1,3-dihydroxy-8,9-dimethoxy-6-benzofurano[3,2-c]chromenone	Serine/threonine-protein kinase Chk1	5790	CHEK1
MOL004914	1,3-dihydroxy-8,9-dimethoxy-6-benzofurano[3,2-c]chromenone	cAMP-dependent protein kinase catalytic subunit alpha	6263	PRKACA
MOL004915	Eurycarpin A	Nitric oxide synthase, inducible	7	NOS2
MOL004915	Eurycarpin A	Prothrombin	54	F2
MOL004915	Eurycarpin A	Estrogen receptor	136	ESR1
MOL004915	Eurycarpin A	Androgen receptor	146	AR
MOL004915	Eurycarpin A	Sodium channel protein type 5 subunit alpha	220	SCN5A
MOL004915	Eurycarpin A	Peroxisome proliferator-activated receptor gamma	238	PPARG
MOL004915	Eurycarpin A	Coagulation factor X	239	F10
MOL004915	Eurycarpin A	Prostaglandin G/H synthase 2	290	PTGS2
MOL004915	Eurycarpin A	Estrogen receptor beta	869	ESR2
MOL004915	Eurycarpin A	Dipeptidyl peptidase 4	952	DPP4
MOL004915	Eurycarpin A	Mitogen-activated protein kinase 14	1540	MAPK14
MOL004915	Eurycarpin A	Glycogen synthase kinase-3 beta	1721	GSK3B
MOL004915	Eurycarpin A	Heat shock protein HSP 90-alpha	1939	HSP90AA1
MOL004915	Eurycarpin A	Serine/threonine-protein kinase Chk1	5790	CHEK1
MOL004915	Eurycarpin A	Trypsin-1	3176	PRSS1
MOL004915	Eurycarpin A	Cyclin-A2	6235	CCNA2
MOL004915	Eurycarpin A	Calmodulin	465	CALM1
MOL004935	Sigmoidin-B	Estrogen receptor	136	ESR1
MOL004935	Sigmoidin-B	Coagulation factor X	239	F10
MOL004935	Sigmoidin-B	Prostaglandin G/H synthase 2	290	PTGS2
MOL004935	Sigmoidin-B	Vascular endothelial growth factor receptor 2	407	KDR
MOL004935	Sigmoidin-B	Heat shock protein HSP 90-alpha	1939	HSP90AA1
MOL004935	Sigmoidin-B	Calmodulin	465	CALM1
MOL004941	(2R)-7-hydroxy-2-(4-hydroxyphenyl)chroman-4-one	Prostaglandin G/H synthase 1	20	PTGS1
MOL004941	(2R)-7-hydroxy-2-(4-hydroxyphenyl)chroman-4-one	Estrogen receptor	136	ESR1
MOL004941	(2R)-7-hydroxy-2-(4-hydroxyphenyl)chroman-4-one	Prostaglandin G/H synthase 2	290	PTGS2
MOL004941	(2R)-7-hydroxy-2-(4-hydroxyphenyl)chroman-4-one	Retinoic acid receptor RXR-alpha	459	RXRA
MOL004941	(2R)-7-hydroxy-2-(4-hydroxyphenyl)chroman-4-one	cGMP-inhibited 3',5'-cyclic phosphodiesterase A	485	PDE3A
MOL004941	(2R)-7-hydroxy-2-(4-hydroxyphenyl)chroman-4-one	Beta-2 adrenergic receptor	766	ADRB2
MOL004941	(2R)-7-hydroxy-2-(4-hydroxyphenyl)chroman-4-one	Heat shock protein HSP 90-alpha	1939	HSP90AA1
MOL004941	(2R)-7-hydroxy-2-(4-hydroxyphenyl)chroman-4-one	Amine oxidase [flavin-containing] B	3939	MAOB
MOL004941	(2R)-7-hydroxy-2-(4-hydroxyphenyl)chroman-4-one	cAMP-dependent protein kinase catalytic subunit alpha	6263	PRKACA
MOL004941	(2R)-7-hydroxy-2-(4-hydroxyphenyl)chroman-4-one	cAMP-dependent protein kinase inhibitor alpha	6264	PKIA
MOL004941	(2R)-7-hydroxy-2-(4-hydroxyphenyl)chroman-4-one	Calmodulin	465	CALM1
MOL004941	(2R)-7-hydroxy-2-(4-hydroxyphenyl)chroman-4-one	Sodium-dependent serotonin transporter	824	SLC6A4
MOL004945	(2S)-7-hydroxy-2-(4-hydroxyphenyl)-8-(3-methylbut-2-enyl)chroman-4-one	Nitric oxide synthase, inducible	7	NOS2
MOL004945	(2S)-7-hydroxy-2-(4-hydroxyphenyl)-8-(3-methylbut-2-enyl)chroman-4-one	Prostaglandin G/H synthase 1	20	PTGS1
MOL004945	(2S)-7-hydroxy-2-(4-hydroxyphenyl)-8-(3-methylbut-2-enyl)chroman-4-one	Estrogen receptor	136	ESR1
MOL004945	(2S)-7-hydroxy-2-(4-hydroxyphenyl)-8-(3-methylbut-2-enyl)chroman-4-one	Sodium channel protein type 5 subunit alpha	220	SCN5A
MOL004945	(2S)-7-hydroxy-2-(4-hydroxyphenyl)-8-(3-methylbut-2-enyl)chroman-4-one	Coagulation factor X	239	F10
MOL004945	(2S)-7-hydroxy-2-(4-hydroxyphenyl)-8-(3-methylbut-2-enyl)chroman-4-one	Prostaglandin G/H synthase 2	290	PTGS2
MOL004945	(2S)-7-hydroxy-2-(4-hydroxyphenyl)-8-(3-methylbut-2-enyl)chroman-4-one	cGMP-inhibited 3',5'-cyclic phosphodiesterase A	485	PDE3A
MOL004945	(2S)-7-hydroxy-2-(4-hydroxyphenyl)-8-(3-methylbut-2-enyl)chroman-4-one	Alpha-1B adrenergic receptor	632	ADRA1B
MOL004945	(2S)-7-hydroxy-2-(4-hydroxyphenyl)-8-(3-methylbut-2-enyl)chroman-4-one	Beta-2 adrenergic receptor	766	ADRB2
MOL004945	(2S)-7-hydroxy-2-(4-hydroxyphenyl)-8-(3-methylbut-2-enyl)chroman-4-one	Estrogen receptor beta	869	ESR2
MOL004945	(2S)-7-hydroxy-2-(4-hydroxyphenyl)-8-(3-methylbut-2-enyl)chroman-4-one	Heat shock protein HSP 90-alpha	1939	HSP90AA1
MOL004945	(2S)-7-hydroxy-2-(4-hydroxyphenyl)-8-(3-methylbut-2-enyl)chroman-4-one	Calmodulin	465	CALM1
MOL004948	Isoglycyrol	Nitric oxide synthase, inducible	7	NOS2
MOL004948	Isoglycyrol	Estrogen receptor	136	ESR1
MOL004948	Isoglycyrol	Androgen receptor	146	AR
MOL004948	Isoglycyrol	Prostaglandin G/H synthase 2	290	PTGS2
MOL004948	Isoglycyrol	Dipeptidyl peptidase 4	952	DPP4
MOL004948	Isoglycyrol	Glycogen synthase kinase-3 beta	1721	GSK3B
MOL004949	Isolicoflavonol	Nitric oxide synthase, inducible	7	NOS2
MOL004949	Isolicoflavonol	Prothrombin	54	F2
MOL004949	Isolicoflavonol	Estrogen receptor	136	ESR1
MOL004949	Isolicoflavonol	Androgen receptor	146	AR
MOL004949	Isolicoflavonol	Peroxisome proliferator-activated receptor gamma	238	PPARG
MOL004949	Isolicoflavonol	Coagulation factor X	239	F10
MOL004949	Isolicoflavonol	Prostaglandin G/H synthase 2	290	PTGS2
MOL004949	Isolicoflavonol	Glycogen synthase kinase-3 beta	1721	GSK3B
MOL004949	Isolicoflavonol	Heat shock protein HSP 90-alpha	1939	HSP90AA1
MOL004949	Isolicoflavonol	Trypsin-1	3176	PRSS1
MOL004949	Isolicoflavonol	Cyclin-A2	6235	CCNA2
MOL004949	Isolicoflavonol	Nuclear receptor coactivator 2	6241	NCOA2
MOL004949	Isolicoflavonol	Calmodulin	465	CALM1
MOL004957	HMO	Nitric oxide synthase, inducible	7	NOS2
MOL004957	HMO	Prostaglandin G/H synthase 1	20	PTGS1
MOL004957	HMO	Muscarinic acetylcholine receptor M1	103	CHRM1
MOL004957	HMO	Estrogen receptor	136	ESR1
MOL004957	HMO	Androgen receptor	146	AR
MOL004957	HMO	Sodium channel protein type 5 subunit alpha	220	SCN5A
MOL004957	HMO	Peroxisome proliferator-activated receptor gamma	238	PPARG
MOL004957	HMO	Prostaglandin G/H synthase 2	290	PTGS2
MOL004957	HMO	Retinoic acid receptor RXR-alpha	459	RXRA
MOL004957	HMO	cGMP-inhibited 3',5'-cyclic phosphodiesterase A	485	PDE3A
MOL004957	HMO	Sodium-dependent dopamine transporter	713	SLC6A3
MOL004957	HMO	Beta-2 adrenergic receptor	766	ADRB2
MOL004957	HMO	Sodium-dependent serotonin transporter	824	SLC6A4
MOL004957	HMO	Estrogen receptor beta	869	ESR2
MOL004957	HMO	Dipeptidyl peptidase 4	952	DPP4
MOL004957	HMO	Mitogen-activated protein kinase 14	1540	MAPK14
MOL004957	HMO	Glycogen synthase kinase-3 beta	1721	GSK3B
MOL004957	HMO	Amine oxidase [flavin-containing] B	3939	MAOB
MOL004957	HMO	Serine/threonine-protein kinase Chk1	5790	CHEK1
MOL004957	HMO	cAMP-dependent protein kinase catalytic subunit alpha	6263	PRKACA
MOL004957	HMO	Trypsin-1	3176	PRSS1
MOL004957	HMO	Cyclin-A2	6235	CCNA2
MOL004957	HMO	cAMP-dependent protein kinase inhibitor alpha	6264	PKIA
MOL004957	HMO	Calmodulin	465	CALM1
MOL004959	1-Methoxyphaseollidin	Nitric oxide synthase, inducible	7	NOS2
MOL004959	1-Methoxyphaseollidin	Prostaglandin G/H synthase 1	20	PTGS1
MOL004959	1-Methoxyphaseollidin	Prothrombin	54	F2
MOL004959	1-Methoxyphaseollidin	Potassium voltage-gated channel subfamily H member 2	101	KCNH2
MOL004959	1-Methoxyphaseollidin	Estrogen receptor	136	ESR1
MOL004959	1-Methoxyphaseollidin	Androgen receptor	146	AR
MOL004959	1-Methoxyphaseollidin	Sodium channel protein type 5 subunit alpha	220	SCN5A
MOL004959	1-Methoxyphaseollidin	Peroxisome proliferator-activated receptor gamma	238	PPARG
MOL004959	1-Methoxyphaseollidin	Coagulation factor X	239	F10
MOL004959	1-Methoxyphaseollidin	Prostaglandin G/H synthase 2	290	PTGS2
MOL004959	1-Methoxyphaseollidin	Vascular endothelial growth factor receptor 2	407	KDR
MOL004959	1-Methoxyphaseollidin	Retinoic acid receptor RXR-alpha	459	RXRA
MOL004959	1-Methoxyphaseollidin	Alpha-1B adrenergic receptor	632	ADRA1B
MOL004959	1-Methoxyphaseollidin	Beta-2 adrenergic receptor	766	ADRB2
MOL004959	1-Methoxyphaseollidin	Alpha-1D adrenergic receptor	789	ADRA1D
MOL004959	1-Methoxyphaseollidin	DNA topoisomerase 2-alpha	817	TOP2A
MOL004959	1-Methoxyphaseollidin	Estrogen receptor beta	869	ESR2
MOL004959	1-Methoxyphaseollidin	Mitogen-activated protein kinase 14	1540	MAPK14
MOL004959	1-Methoxyphaseollidin	Glycogen synthase kinase-3 beta	1721	GSK3B
MOL004959	1-Methoxyphaseollidin	Heat shock protein HSP 90-alpha	1939	HSP90AA1
MOL004959	1-Methoxyphaseollidin	Trypsin-1	3176	PRSS1
MOL004959	1-Methoxyphaseollidin	Cyclin-A2	6235	CCNA2
MOL004959	1-Methoxyphaseollidin	Nuclear receptor coactivator 2	6241	NCOA2
MOL004959	1-Methoxyphaseollidin	Nuclear receptor coactivator 1	6228	NCOA1
MOL004959	1-Methoxyphaseollidin	Calmodulin	465	CALM1
MOL004961	Quercetin der.	Nitric oxide synthase, inducible	7	NOS2
MOL004961	Quercetin der.	Prostaglandin G/H synthase 1	20	PTGS1
MOL004961	Quercetin der.	Estrogen receptor	136	ESR1
MOL004961	Quercetin der.	Androgen receptor	146	AR
MOL004961	Quercetin der.	Sodium channel protein type 5 subunit alpha	220	SCN5A
MOL004961	Quercetin der.	Peroxisome proliferator-activated receptor gamma	238	PPARG
MOL004961	Quercetin der.	Prostaglandin G/H synthase 2	290	PTGS2
MOL004961	Quercetin der.	Tyrosine-protein phosphatase non-receptor type 1	687	PTPN1
MOL004961	Quercetin der.	Estrogen receptor beta	869	ESR2
MOL004961	Quercetin der.	Dipeptidyl peptidase 4	952	DPP4
MOL004961	Quercetin der.	Mitogen-activated protein kinase 14	1540	MAPK14
MOL004961	Quercetin der.	Glycogen synthase kinase-3 beta	1721	GSK3B
MOL004961	Quercetin der.	Heat shock protein HSP 90-alpha	1939	HSP90AA1
MOL004961	Quercetin der.	Trypsin-1	3176	PRSS1
MOL004961	Quercetin der.	Nuclear receptor coactivator 2	6241	NCOA2
MOL004961	Quercetin der.	Calmodulin	465	CALM1
MOL004966	3'-Hydroxy-4'-O-Methylglabridin	Nitric oxide synthase, inducible	7	NOS2
MOL004966	3'-Hydroxy-4'-O-Methylglabridin	Prostaglandin G/H synthase 1	20	PTGS1
MOL004966	3'-Hydroxy-4'-O-Methylglabridin	Potassium voltage-gated channel subfamily H member 2	101	KCNH2
MOL004966	3'-Hydroxy-4'-O-Methylglabridin	Estrogen receptor	136	ESR1
MOL004966	3'-Hydroxy-4'-O-Methylglabridin	Androgen receptor	146	AR
MOL004966	3'-Hydroxy-4'-O-Methylglabridin	Sodium channel protein type 5 subunit alpha	220	SCN5A
MOL004966	3'-Hydroxy-4'-O-Methylglabridin	Peroxisome proliferator-activated receptor gamma	238	PPARG
MOL004966	3'-Hydroxy-4'-O-Methylglabridin	Coagulation factor X	239	F10
MOL004966	3'-Hydroxy-4'-O-Methylglabridin	Prostaglandin G/H synthase 2	290	PTGS2
MOL004966	3'-Hydroxy-4'-O-Methylglabridin	Coagulation factor VII	369	F7
MOL004966	3'-Hydroxy-4'-O-Methylglabridin	Vascular endothelial growth factor receptor 2	407	KDR
MOL004966	3'-Hydroxy-4'-O-Methylglabridin	Alpha-1B adrenergic receptor	632	ADRA1B
MOL004966	3'-Hydroxy-4'-O-Methylglabridin	Beta-2 adrenergic receptor	766	ADRB2
MOL004966	3'-Hydroxy-4'-O-Methylglabridin	DNA topoisomerase 2-alpha	817	TOP2A
MOL004966	3'-Hydroxy-4'-O-Methylglabridin	Estrogen receptor beta	869	ESR2
MOL004966	3'-Hydroxy-4'-O-Methylglabridin	Mitogen-activated protein kinase 14	1540	MAPK14
MOL004966	3'-Hydroxy-4'-O-Methylglabridin	Glycogen synthase kinase-3 beta	1721	GSK3B
MOL004966	3'-Hydroxy-4'-O-Methylglabridin	Heat shock protein HSP 90-alpha	1939	HSP90AA1
MOL004966	3'-Hydroxy-4'-O-Methylglabridin	Serine/threonine-protein kinase Chk1	5790	CHEK1
MOL004966	3'-Hydroxy-4'-O-Methylglabridin	cAMP-dependent protein kinase catalytic subunit alpha	6263	PRKACA
MOL004966	3'-Hydroxy-4'-O-Methylglabridin	Trypsin-1	3176	PRSS1
MOL004966	3'-Hydroxy-4'-O-Methylglabridin	Cyclin-A2	6235	CCNA2
MOL004966	3'-Hydroxy-4'-O-Methylglabridin	Nuclear receptor coactivator 2	6241	NCOA2
MOL004966	3'-Hydroxy-4'-O-Methylglabridin	Nuclear receptor coactivator 1	6228	NCOA1
MOL004966	3'-Hydroxy-4'-O-Methylglabridin	Calmodulin	465	CALM1
MOL000497	licochalcone a	Nitric oxide synthase, inducible	7	NOS2
MOL000497	licochalcone a	Prostaglandin G/H synthase 1	20	PTGS1
MOL000497	licochalcone a	Muscarinic acetylcholine receptor M1	103	CHRM1
MOL000497	licochalcone a	Estrogen receptor	136	ESR1
MOL000497	licochalcone a	Androgen receptor	146	AR
MOL000497	licochalcone a	Sodium channel protein type 5 subunit alpha	220	SCN5A
MOL000497	licochalcone a	Peroxisome proliferator-activated receptor gamma	238	PPARG
MOL000497	licochalcone a	Coagulation factor X	239	F10
MOL000497	licochalcone a	Prostaglandin G/H synthase 2	290	PTGS2
MOL000497	licochalcone a	Carbonic anhydrase 2	357	CA2
MOL000497	licochalcone a	Alpha-1B adrenergic receptor	632	ADRA1B
MOL000497	licochalcone a	Sodium-dependent dopamine transporter	713	SLC6A3
MOL000497	licochalcone a	Estrogen receptor beta	869	ESR2
MOL000497	licochalcone a	Mitogen-activated protein kinase 14	1540	MAPK14
MOL000497	licochalcone a	Glycogen synthase kinase-3 beta	1721	GSK3B
MOL000497	licochalcone a	Heat shock protein HSP 90-alpha	1939	HSP90AA1
MOL000497	licochalcone a	Serine/threonine-protein kinase Chk1	5790	CHEK1
MOL000497	licochalcone a	Cyclin-A2	6235	CCNA2
MOL000497	licochalcone a	Calmodulin	465	CALM1
MOL000497	licochalcone a	Beta-2 adrenergic receptor	766	ADRB2
MOL000497	licochalcone a	Nuclear receptor coactivator 2	6241	NCOA2
MOL000497	licochalcone a	Transcription factor p65	h001	RELA
MOL000497	licochalcone a	Signal transducer and activator of transcription 3	h001	STAT3
MOL000497	licochalcone a	G1/S-specific cyclin-D1	h001	CCND1
MOL000497	licochalcone a	Apoptosis regulator Bcl-2	273	BCL2
MOL000497	licochalcone a	Eukaryotic translation initiation factor 6	h001	EIF6
MOL000497	licochalcone a	Mitogen-activated protein kinase 1	1176	MAPK1
MOL000497	licochalcone a	Retinoblastoma-associated protein	3846	RB1
MOL000497	licochalcone a	Fos-related antigen 2	h001	FOSL2
MOL004974	3'-Methoxyglabridin	Nitric oxide synthase, inducible	7	NOS2
MOL004974	3'-Methoxyglabridin	Prostaglandin G/H synthase 1	20	PTGS1
MOL004974	3'-Methoxyglabridin	Potassium voltage-gated channel subfamily H member 2	101	KCNH2
MOL004974	3'-Methoxyglabridin	Estrogen receptor	136	ESR1
MOL004974	3'-Methoxyglabridin	Androgen receptor	146	AR
MOL004974	3'-Methoxyglabridin	Sodium channel protein type 5 subunit alpha	220	SCN5A
MOL004974	3'-Methoxyglabridin	Peroxisome proliferator-activated receptor gamma	238	PPARG
MOL004974	3'-Methoxyglabridin	Coagulation factor X	239	F10
MOL004974	3'-Methoxyglabridin	Prostaglandin G/H synthase 2	290	PTGS2
MOL004974	3'-Methoxyglabridin	Coagulation factor VII	369	F7
MOL004974	3'-Methoxyglabridin	Retinoic acid receptor RXR-alpha	459	RXRA
MOL004974	3'-Methoxyglabridin	Acetylcholinesterase	474	ACHE
MOL004974	3'-Methoxyglabridin	Alpha-1B adrenergic receptor	632	ADRA1B
MOL004974	3'-Methoxyglabridin	Beta-2 adrenergic receptor	766	ADRB2
MOL004974	3'-Methoxyglabridin	DNA topoisomerase 2-alpha	817	TOP2A
MOL004974	3'-Methoxyglabridin	Estrogen receptor beta	869	ESR2
MOL004974	3'-Methoxyglabridin	Mitogen-activated protein kinase 14	1540	MAPK14
MOL004974	3'-Methoxyglabridin	Glycogen synthase kinase-3 beta	1721	GSK3B
MOL004974	3'-Methoxyglabridin	Heat shock protein HSP 90-alpha	1939	HSP90AA1
MOL004974	3'-Methoxyglabridin	Serine/threonine-protein kinase Chk1	5790	CHEK1
MOL004974	3'-Methoxyglabridin	Trypsin-1	3176	PRSS1
MOL004974	3'-Methoxyglabridin	Cyclin-A2	6235	CCNA2
MOL004974	3'-Methoxyglabridin	Nuclear receptor coactivator 2	6241	NCOA2
MOL004974	3'-Methoxyglabridin	Nuclear receptor coactivator 1	6228	NCOA1
MOL004974	3'-Methoxyglabridin	Calmodulin	465	CALM1
MOL004978	2-[(3R)-8,8-dimethyl-3,4-dihydro-2H-pyrano[6,5-f]chromen-3-yl]-5-methoxyphenol	Nitric oxide synthase, inducible	7	NOS2
MOL004978	2-[(3R)-8,8-dimethyl-3,4-dihydro-2H-pyrano[6,5-f]chromen-3-yl]-5-methoxyphenol	Prostaglandin G/H synthase 1	20	PTGS1
MOL004978	2-[(3R)-8,8-dimethyl-3,4-dihydro-2H-pyrano[6,5-f]chromen-3-yl]-5-methoxyphenol	Muscarinic acetylcholine receptor M3	51	CHRM3
MOL004978	2-[(3R)-8,8-dimethyl-3,4-dihydro-2H-pyrano[6,5-f]chromen-3-yl]-5-methoxyphenol	Potassium voltage-gated channel subfamily H member 2	101	KCNH2
MOL004978	2-[(3R)-8,8-dimethyl-3,4-dihydro-2H-pyrano[6,5-f]chromen-3-yl]-5-methoxyphenol	Muscarinic acetylcholine receptor M1	103	CHRM1
MOL004978	2-[(3R)-8,8-dimethyl-3,4-dihydro-2H-pyrano[6,5-f]chromen-3-yl]-5-methoxyphenol	Estrogen receptor	136	ESR1
MOL004978	2-[(3R)-8,8-dimethyl-3,4-dihydro-2H-pyrano[6,5-f]chromen-3-yl]-5-methoxyphenol	Androgen receptor	146	AR
MOL004978	2-[(3R)-8,8-dimethyl-3,4-dihydro-2H-pyrano[6,5-f]chromen-3-yl]-5-methoxyphenol	Sodium channel protein type 5 subunit alpha	220	SCN5A
MOL004978	2-[(3R)-8,8-dimethyl-3,4-dihydro-2H-pyrano[6,5-f]chromen-3-yl]-5-methoxyphenol	Peroxisome proliferator-activated receptor gamma	238	PPARG
MOL004978	2-[(3R)-8,8-dimethyl-3,4-dihydro-2H-pyrano[6,5-f]chromen-3-yl]-5-methoxyphenol	Coagulation factor X	239	F10
MOL004978	2-[(3R)-8,8-dimethyl-3,4-dihydro-2H-pyrano[6,5-f]chromen-3-yl]-5-methoxyphenol	Prostaglandin G/H synthase 2	290	PTGS2
MOL004978	2-[(3R)-8,8-dimethyl-3,4-dihydro-2H-pyrano[6,5-f]chromen-3-yl]-5-methoxyphenol	Retinoic acid receptor RXR-alpha	459	RXRA
MOL004978	2-[(3R)-8,8-dimethyl-3,4-dihydro-2H-pyrano[6,5-f]chromen-3-yl]-5-methoxyphenol	Acetylcholinesterase	474	ACHE
MOL004978	2-[(3R)-8,8-dimethyl-3,4-dihydro-2H-pyrano[6,5-f]chromen-3-yl]-5-methoxyphenol	Alpha-1B adrenergic receptor	632	ADRA1B
MOL004978	2-[(3R)-8,8-dimethyl-3,4-dihydro-2H-pyrano[6,5-f]chromen-3-yl]-5-methoxyphenol	Sodium-dependent dopamine transporter	713	SLC6A3
MOL004978	2-[(3R)-8,8-dimethyl-3,4-dihydro-2H-pyrano[6,5-f]chromen-3-yl]-5-methoxyphenol	Beta-2 adrenergic receptor	766	ADRB2
MOL004978	2-[(3R)-8,8-dimethyl-3,4-dihydro-2H-pyrano[6,5-f]chromen-3-yl]-5-methoxyphenol	Estrogen receptor beta	869	ESR2
MOL004978	2-[(3R)-8,8-dimethyl-3,4-dihydro-2H-pyrano[6,5-f]chromen-3-yl]-5-methoxyphenol	Mitogen-activated protein kinase 14	1540	MAPK14
MOL004978	2-[(3R)-8,8-dimethyl-3,4-dihydro-2H-pyrano[6,5-f]chromen-3-yl]-5-methoxyphenol	Glycogen synthase kinase-3 beta	1721	GSK3B
MOL004978	2-[(3R)-8,8-dimethyl-3,4-dihydro-2H-pyrano[6,5-f]chromen-3-yl]-5-methoxyphenol	Serine/threonine-protein kinase Chk1	5790	CHEK1
MOL004978	2-[(3R)-8,8-dimethyl-3,4-dihydro-2H-pyrano[6,5-f]chromen-3-yl]-5-methoxyphenol	cAMP-dependent protein kinase catalytic subunit alpha	6263	PRKACA
MOL004978	2-[(3R)-8,8-dimethyl-3,4-dihydro-2H-pyrano[6,5-f]chromen-3-yl]-5-methoxyphenol	Trypsin-1	3176	PRSS1
MOL004978	2-[(3R)-8,8-dimethyl-3,4-dihydro-2H-pyrano[6,5-f]chromen-3-yl]-5-methoxyphenol	Cyclin-A2	6235	CCNA2
MOL004978	2-[(3R)-8,8-dimethyl-3,4-dihydro-2H-pyrano[6,5-f]chromen-3-yl]-5-methoxyphenol	Nuclear receptor coactivator 2	6241	NCOA2
MOL004978	2-[(3R)-8,8-dimethyl-3,4-dihydro-2H-pyrano[6,5-f]chromen-3-yl]-5-methoxyphenol	Nuclear receptor coactivator 1	6228	NCOA1
MOL004978	2-[(3R)-8,8-dimethyl-3,4-dihydro-2H-pyrano[6,5-f]chromen-3-yl]-5-methoxyphenol	Calmodulin	465	CALM1
MOL004980	Inflacoumarin A	Prothrombin	54	F2
MOL004980	Inflacoumarin A	Estrogen receptor	136	ESR1
MOL004980	Inflacoumarin A	Androgen receptor	146	AR
MOL004980	Inflacoumarin A	Peroxisome proliferator-activated receptor gamma	238	PPARG
MOL004980	Inflacoumarin A	Coagulation factor X	239	F10
MOL004980	Inflacoumarin A	Prostaglandin G/H synthase 2	290	PTGS2
MOL004980	Inflacoumarin A	Beta-2 adrenergic receptor	766	ADRB2
MOL004980	Inflacoumarin A	Dipeptidyl peptidase 4	952	DPP4
MOL004980	Inflacoumarin A	Heat shock protein HSP 90-alpha	1939	HSP90AA1
MOL004980	Inflacoumarin A	Trypsin-1	3176	PRSS1
MOL004980	Inflacoumarin A	Nuclear receptor coactivator 2	6241	NCOA2
MOL004980	Inflacoumarin A	Calmodulin	465	CALM1
MOL004980	Inflacoumarin A	Prostaglandin G/H synthase 1	20	PTGS1
MOL004980	Inflacoumarin A	Sodium channel protein type 5 subunit alpha	220	SCN5A
MOL004985	icos-5-enoic acid	Nuclear receptor coactivator 2	6241	NCOA2
MOL004988	Kanzonol F	Estrogen receptor	136	ESR1
MOL004988	Kanzonol F	Androgen receptor	146	AR
MOL004988	Kanzonol F	Coagulation factor X	239	F10
MOL004988	Kanzonol F	Prostaglandin G/H synthase 2	290	PTGS2
MOL004988	Kanzonol F	Estrogen receptor beta	869	ESR2
MOL004988	Kanzonol F	Nuclear receptor coactivator 2	6241	NCOA2
MOL004988	Kanzonol F	Calmodulin	465	CALM1
MOL004989	6-prenylated eriodictyol	Nitric oxide synthase, inducible	7	NOS2
MOL004989	6-prenylated eriodictyol	Estrogen receptor	136	ESR1
MOL004989	6-prenylated eriodictyol	Sodium channel protein type 5 subunit alpha	220	SCN5A
MOL004989	6-prenylated eriodictyol	Coagulation factor X	239	F10
MOL004989	6-prenylated eriodictyol	Prostaglandin G/H synthase 2	290	PTGS2
MOL004989	6-prenylated eriodictyol	Coagulation factor VII	369	F7
MOL004989	6-prenylated eriodictyol	Heat shock protein HSP 90-alpha	1939	HSP90AA1
MOL004989	6-prenylated eriodictyol	Calmodulin	465	CALM1
MOL004990	7,2',4'-trihydroxy－5-methoxy-3－arylcoumarin	Nitric oxide synthase, inducible	7	NOS2
MOL004990	7,2',4'-trihydroxy－5-methoxy-3－arylcoumarin	Prostaglandin G/H synthase 1	20	PTGS1
MOL004990	7,2',4'-trihydroxy－5-methoxy-3－arylcoumarin	Estrogen receptor	136	ESR1
MOL004990	7,2',4'-trihydroxy－5-methoxy-3－arylcoumarin	Androgen receptor	146	AR
MOL004990	7,2',4'-trihydroxy－5-methoxy-3－arylcoumarin	Peroxisome proliferator-activated receptor gamma	238	PPARG
MOL004990	7,2',4'-trihydroxy－5-methoxy-3－arylcoumarin	Prostaglandin G/H synthase 2	290	PTGS2
MOL004990	7,2',4'-trihydroxy－5-methoxy-3－arylcoumarin	Estrogen receptor beta	869	ESR2
MOL004990	7,2',4'-trihydroxy－5-methoxy-3－arylcoumarin	Dipeptidyl peptidase 4	952	DPP4
MOL004990	7,2',4'-trihydroxy－5-methoxy-3－arylcoumarin	Mitogen-activated protein kinase 14	1540	MAPK14
MOL004990	7,2',4'-trihydroxy－5-methoxy-3－arylcoumarin	Glycogen synthase kinase-3 beta	1721	GSK3B
MOL004990	7,2',4'-trihydroxy－5-methoxy-3－arylcoumarin	Heat shock protein HSP 90-alpha	1939	HSP90AA1
MOL004990	7,2',4'-trihydroxy－5-methoxy-3－arylcoumarin	Serine/threonine-protein kinase Chk1	5790	CHEK1
MOL004990	7,2',4'-trihydroxy－5-methoxy-3－arylcoumarin	cAMP-dependent protein kinase catalytic subunit alpha	6263	PRKACA
MOL004991	7-Acetoxy-2-methylisoflavone	Nitric oxide synthase, inducible	7	NOS2
MOL004991	7-Acetoxy-2-methylisoflavone	Prostaglandin G/H synthase 1	20	PTGS1
MOL004991	7-Acetoxy-2-methylisoflavone	Prothrombin	54	F2
MOL004991	7-Acetoxy-2-methylisoflavone	Estrogen receptor	136	ESR1
MOL004991	7-Acetoxy-2-methylisoflavone	Androgen receptor	146	AR
MOL004991	7-Acetoxy-2-methylisoflavone	Sodium channel protein type 5 subunit alpha	220	SCN5A
MOL004991	7-Acetoxy-2-methylisoflavone	Peroxisome proliferator-activated receptor gamma	238	PPARG
MOL004991	7-Acetoxy-2-methylisoflavone	Prostaglandin G/H synthase 2	290	PTGS2
MOL004991	7-Acetoxy-2-methylisoflavone	Retinoic acid receptor RXR-alpha	459	RXRA
MOL004991	7-Acetoxy-2-methylisoflavone	Acetylcholinesterase	474	ACHE
MOL004991	7-Acetoxy-2-methylisoflavone	cGMP-inhibited 3',5'-cyclic phosphodiesterase A	485	PDE3A
MOL004991	7-Acetoxy-2-methylisoflavone	Alpha-1B adrenergic receptor	632	ADRA1B
MOL004991	7-Acetoxy-2-methylisoflavone	Beta-2 adrenergic receptor	766	ADRB2
MOL004991	7-Acetoxy-2-methylisoflavone	Alpha-1D adrenergic receptor	789	ADRA1D
MOL004991	7-Acetoxy-2-methylisoflavone	Dipeptidyl peptidase 4	952	DPP4
MOL004991	7-Acetoxy-2-methylisoflavone	Mitogen-activated protein kinase 14	1540	MAPK14
MOL004991	7-Acetoxy-2-methylisoflavone	Glycogen synthase kinase-3 beta	1721	GSK3B
MOL004991	7-Acetoxy-2-methylisoflavone	Heat shock protein HSP 90-alpha	1939	HSP90AA1
MOL004991	7-Acetoxy-2-methylisoflavone	Serine/threonine-protein kinase Chk1	5790	CHEK1
MOL004991	7-Acetoxy-2-methylisoflavone	Trypsin-1	3176	PRSS1
MOL004991	7-Acetoxy-2-methylisoflavone	Nuclear receptor coactivator 2	6241	NCOA2
MOL004991	7-Acetoxy-2-methylisoflavone	Calmodulin	465	CALM1
MOL004993	8-prenylated eriodictyol	Estrogen receptor	136	ESR1
MOL004993	8-prenylated eriodictyol	Sodium channel protein type 5 subunit alpha	220	SCN5A
MOL004993	8-prenylated eriodictyol	Coagulation factor X	239	F10
MOL004993	8-prenylated eriodictyol	Prostaglandin G/H synthase 2	290	PTGS2
MOL004993	8-prenylated eriodictyol	Coagulation factor VII	369	F7
MOL004993	8-prenylated eriodictyol	Heat shock protein HSP 90-alpha	1939	HSP90AA1
MOL004993	8-prenylated eriodictyol	Nuclear receptor coactivator 1	6228	NCOA1
MOL004993	8-prenylated eriodictyol	Calmodulin	465	CALM1
MOL004996	gadelaidic acid	Nuclear receptor coactivator 2	6241	NCOA2
MOL000500	Vestitol	Nitric oxide synthase, inducible	7	NOS2
MOL000500	Vestitol	Prostaglandin G/H synthase 1	20	PTGS1
MOL000500	Vestitol	Muscarinic acetylcholine receptor M1	103	CHRM1
MOL000500	Vestitol	Estrogen receptor	136	ESR1
MOL000500	Vestitol	Androgen receptor	146	AR
MOL000500	Vestitol	Sodium channel protein type 5 subunit alpha	220	SCN5A
MOL000500	Vestitol	Peroxisome proliferator-activated receptor gamma	238	PPARG
MOL000500	Vestitol	Prostaglandin G/H synthase 2	290	PTGS2
MOL000500	Vestitol	Muscarinic acetylcholine receptor M4	450	CHRM4
MOL000500	Vestitol	Retinoic acid receptor RXR-alpha	459	RXRA
MOL000500	Vestitol	cGMP-inhibited 3',5'-cyclic phosphodiesterase A	485	PDE3A
MOL000500	Vestitol	Alpha-1A adrenergic receptor	556	ADRA1A
MOL000500	Vestitol	Alpha-1B adrenergic receptor	632	ADRA1B
MOL000500	Vestitol	Sodium-dependent dopamine transporter	713	SLC6A3
MOL000500	Vestitol	Beta-2 adrenergic receptor	766	ADRB2
MOL000500	Vestitol	Sodium-dependent serotonin transporter	824	SLC6A4
MOL000500	Vestitol	Estrogen receptor beta	869	ESR2
MOL000500	Vestitol	Dipeptidyl peptidase 4	952	DPP4
MOL000500	Vestitol	Mitogen-activated protein kinase 14	1540	MAPK14
MOL000500	Vestitol	Glycogen synthase kinase-3 beta	1721	GSK3B
MOL000500	Vestitol	Heat shock protein HSP 90-alpha	1939	HSP90AA1
MOL000500	Vestitol	Serine/threonine-protein kinase Chk1	5790	CHEK1
MOL000500	Vestitol	cAMP-dependent protein kinase catalytic subunit alpha	6263	PRKACA
MOL000500	Vestitol	Trypsin-1	3176	PRSS1
MOL000500	Vestitol	Cyclin-A2	6235	CCNA2
MOL000500	Vestitol	cAMP-dependent protein kinase inhibitor alpha	6264	PKIA
MOL000500	Vestitol	Calmodulin	465	CALM1
MOL005000	Gancaonin G	Nitric oxide synthase, inducible	7	NOS2
MOL005000	Gancaonin G	Prothrombin	54	F2
MOL005000	Gancaonin G	Estrogen receptor	136	ESR1
MOL005000	Gancaonin G	Androgen receptor	146	AR
MOL005000	Gancaonin G	Peroxisome proliferator-activated receptor gamma	238	PPARG
MOL005000	Gancaonin G	Coagulation factor X	239	F10
MOL005000	Gancaonin G	Prostaglandin G/H synthase 2	290	PTGS2
MOL005000	Gancaonin G	DNA topoisomerase 2-alpha	817	TOP2A
MOL005000	Gancaonin G	Estrogen receptor beta	869	ESR2
MOL005000	Gancaonin G	Dipeptidyl peptidase 4	952	DPP4
MOL005000	Gancaonin G	Mitogen-activated protein kinase 14	1540	MAPK14
MOL005000	Gancaonin G	Glycogen synthase kinase-3 beta	1721	GSK3B
MOL005000	Gancaonin G	Heat shock protein HSP 90-alpha	1939	HSP90AA1
MOL005000	Gancaonin G	Serine/threonine-protein kinase Chk1	5790	CHEK1
MOL005000	Gancaonin G	Trypsin-1	3176	PRSS1
MOL005000	Gancaonin G	Cyclin-A2	6235	CCNA2
MOL005000	Gancaonin G	Nuclear receptor coactivator 2	6241	NCOA2
MOL005000	Gancaonin G	Calmodulin	465	CALM1
MOL005001	Gancaonin H	Estrogen receptor	136	ESR1
MOL005001	Gancaonin H	Androgen receptor	146	AR
MOL005001	Gancaonin H	Coagulation factor X	239	F10
MOL005001	Gancaonin H	Prostaglandin G/H synthase 2	290	PTGS2
MOL005001	Gancaonin H	Vascular endothelial growth factor receptor 2	407	KDR
MOL005001	Gancaonin H	DNA topoisomerase 2-alpha	817	TOP2A
MOL005001	Gancaonin H	Heat shock protein HSP 90-alpha	1939	HSP90AA1
MOL005001	Gancaonin H	Trypsin-1	3176	PRSS1
MOL005001	Gancaonin H	Cyclin-A2	6235	CCNA2
MOL005001	Gancaonin H	Nuclear receptor coactivator 2	6241	NCOA2
MOL005001	Gancaonin H	Calmodulin	465	CALM1
MOL005003	Licoagrocarpin	Nitric oxide synthase, inducible	7	NOS2
MOL005003	Licoagrocarpin	Prostaglandin G/H synthase 1	20	PTGS1
MOL005003	Licoagrocarpin	Muscarinic acetylcholine receptor M3	51	CHRM3
MOL005003	Licoagrocarpin	Prothrombin	54	F2
MOL005003	Licoagrocarpin	Potassium voltage-gated channel subfamily H member 2	101	KCNH2
MOL005003	Licoagrocarpin	Muscarinic acetylcholine receptor M1	103	CHRM1
MOL005003	Licoagrocarpin	Estrogen receptor	136	ESR1
MOL005003	Licoagrocarpin	Androgen receptor	146	AR
MOL005003	Licoagrocarpin	Sodium channel protein type 5 subunit alpha	220	SCN5A
MOL005003	Licoagrocarpin	Peroxisome proliferator-activated receptor gamma	238	PPARG
MOL005003	Licoagrocarpin	Coagulation factor X	239	F10
MOL005003	Licoagrocarpin	Muscarinic acetylcholine receptor M5	274	CHRM5
MOL005003	Licoagrocarpin	Prostaglandin G/H synthase 2	290	PTGS2
MOL005003	Licoagrocarpin	Retinoic acid receptor RXR-alpha	459	RXRA
MOL005003	Licoagrocarpin	Acetylcholinesterase	474	ACHE
MOL005003	Licoagrocarpin	Alpha-1B adrenergic receptor	632	ADRA1B
MOL005003	Licoagrocarpin	Beta-2 adrenergic receptor	766	ADRB2
MOL005003	Licoagrocarpin	Estrogen receptor beta	869	ESR2
MOL005003	Licoagrocarpin	Mitogen-activated protein kinase 14	1540	MAPK14
MOL005003	Licoagrocarpin	Glycogen synthase kinase-3 beta	1721	GSK3B
MOL005003	Licoagrocarpin	Heat shock protein HSP 90-alpha	1939	HSP90AA1
MOL005003	Licoagrocarpin	Trypsin-1	3176	PRSS1
MOL005003	Licoagrocarpin	Cyclin-A2	6235	CCNA2
MOL005003	Licoagrocarpin	Nuclear receptor coactivator 2	6241	NCOA2
MOL005003	Licoagrocarpin	Calmodulin	465	CALM1
MOL005007	Glyasperins M	Nitric oxide synthase, inducible	7	NOS2
MOL005007	Glyasperins M	Prostaglandin G/H synthase 1	20	PTGS1
MOL005007	Glyasperins M	Potassium voltage-gated channel subfamily H member 2	101	KCNH2
MOL005007	Glyasperins M	Estrogen receptor	136	ESR1
MOL005007	Glyasperins M	Androgen receptor	146	AR
MOL005007	Glyasperins M	Sodium channel protein type 5 subunit alpha	220	SCN5A
MOL005007	Glyasperins M	Peroxisome proliferator-activated receptor gamma	238	PPARG
MOL005007	Glyasperins M	Coagulation factor X	239	F10
MOL005007	Glyasperins M	Prostaglandin G/H synthase 2	290	PTGS2
MOL005007	Glyasperins M	Coagulation factor VII	369	F7
MOL005007	Glyasperins M	Vascular endothelial growth factor receptor 2	407	KDR
MOL005007	Glyasperins M	Acetylcholinesterase	474	ACHE
MOL005007	Glyasperins M	DNA topoisomerase 2-alpha	817	TOP2A
MOL005007	Glyasperins M	Estrogen receptor beta	869	ESR2
MOL005007	Glyasperins M	Peroxisome proliferator-activated receptor delta	1502	PPARD
MOL005007	Glyasperins M	Glycogen synthase kinase-3 beta	1721	GSK3B
MOL005007	Glyasperins M	Heat shock protein HSP 90-alpha	1939	HSP90AA1
MOL005007	Glyasperins M	cAMP-dependent protein kinase catalytic subunit alpha	6263	PRKACA
MOL005007	Glyasperins M	Trypsin-1	3176	PRSS1
MOL005007	Glyasperins M	Cyclin-A2	6235	CCNA2
MOL005007	Glyasperins M	Nuclear receptor coactivator 2	6241	NCOA2
MOL005007	Glyasperins M	Nuclear receptor coactivator 1	6228	NCOA1
MOL005007	Glyasperins M	Calmodulin	465	CALM1
MOL005008	Glycyrrhiza flavonol A	Nitric oxide synthase, inducible	7	NOS2
MOL005008	Glycyrrhiza flavonol A	Estrogen receptor	136	ESR1
MOL005008	Glycyrrhiza flavonol A	Androgen receptor	146	AR
MOL005008	Glycyrrhiza flavonol A	Coagulation factor X	239	F10
MOL005008	Glycyrrhiza flavonol A	Prostaglandin G/H synthase 2	290	PTGS2
MOL005008	Glycyrrhiza flavonol A	Coagulation factor VII	369	F7
MOL005008	Glycyrrhiza flavonol A	Acetylcholinesterase	474	ACHE
MOL005008	Glycyrrhiza flavonol A	DNA topoisomerase 2-alpha	817	TOP2A
MOL005008	Glycyrrhiza flavonol A	Estrogen receptor beta	869	ESR2
MOL005008	Glycyrrhiza flavonol A	Dipeptidyl peptidase 4	952	DPP4
MOL005008	Glycyrrhiza flavonol A	Glycogen synthase kinase-3 beta	1721	GSK3B
MOL005008	Glycyrrhiza flavonol A	Heat shock protein HSP 90-alpha	1939	HSP90AA1
MOL005008	Glycyrrhiza flavonol A	Trypsin-1	3176	PRSS1
MOL005008	Glycyrrhiza flavonol A	Cyclin-A2	6235	CCNA2
MOL005008	Glycyrrhiza flavonol A	Calmodulin	465	CALM1
MOL005012	Licoagroisoflavone	Nitric oxide synthase, inducible	7	NOS2
MOL005012	Licoagroisoflavone	Prothrombin	54	F2
MOL005012	Licoagroisoflavone	Estrogen receptor	136	ESR1
MOL005012	Licoagroisoflavone	Androgen receptor	146	AR
MOL005012	Licoagroisoflavone	Sodium channel protein type 5 subunit alpha	220	SCN5A
MOL005012	Licoagroisoflavone	Peroxisome proliferator-activated receptor gamma	238	PPARG
MOL005012	Licoagroisoflavone	Coagulation factor X	239	F10
MOL005012	Licoagroisoflavone	Prostaglandin G/H synthase 2	290	PTGS2
MOL005012	Licoagroisoflavone	Estrogen receptor beta	869	ESR2
MOL005012	Licoagroisoflavone	Dipeptidyl peptidase 4	952	DPP4
MOL005012	Licoagroisoflavone	Mitogen-activated protein kinase 14	1540	MAPK14
MOL005012	Licoagroisoflavone	Glycogen synthase kinase-3 beta	1721	GSK3B
MOL005012	Licoagroisoflavone	Serine/threonine-protein kinase Chk1	5790	CHEK1
MOL005012	Licoagroisoflavone	Trypsin-1	3176	PRSS1
MOL005012	Licoagroisoflavone	Cyclin-A2	6235	CCNA2
MOL005012	Licoagroisoflavone	Calmodulin	465	CALM1
MOL005016	Odoratin	Nitric oxide synthase, inducible	7	NOS2
MOL005016	Odoratin	Prostaglandin G/H synthase 1	20	PTGS1
MOL005016	Odoratin	Estrogen receptor	136	ESR1
MOL005016	Odoratin	Androgen receptor	146	AR
MOL005016	Odoratin	Sodium channel protein type 5 subunit alpha	220	SCN5A
MOL005016	Odoratin	Peroxisome proliferator-activated receptor gamma	238	PPARG
MOL005016	Odoratin	Prostaglandin G/H synthase 2	290	PTGS2
MOL005016	Odoratin	Retinoic acid receptor RXR-alpha	459	RXRA
MOL005016	Odoratin	Estrogen receptor beta	869	ESR2
MOL005016	Odoratin	Dipeptidyl peptidase 4	952	DPP4
MOL005016	Odoratin	Mitogen-activated protein kinase 14	1540	MAPK14
MOL005016	Odoratin	Glycogen synthase kinase-3 beta	1721	GSK3B
MOL005016	Odoratin	Heat shock protein HSP 90-alpha	1939	HSP90AA1
MOL005016	Odoratin	Serine/threonine-protein kinase Chk1	5790	CHEK1
MOL005016	Odoratin	Trypsin-1	3176	PRSS1
MOL005016	Odoratin	Cyclin-A2	6235	CCNA2
MOL005016	Odoratin	Nuclear receptor coactivator 2	6241	NCOA2
MOL005016	Odoratin	Calmodulin	465	CALM1
MOL005017	Phaseol	Prothrombin	54	F2
MOL005017	Phaseol	Estrogen receptor	136	ESR1
MOL005017	Phaseol	Androgen receptor	146	AR
MOL005017	Phaseol	Peroxisome proliferator-activated receptor gamma	238	PPARG
MOL005017	Phaseol	Prostaglandin G/H synthase 2	290	PTGS2
MOL005017	Phaseol	Vascular endothelial growth factor receptor 2	407	KDR
MOL005017	Phaseol	Mitogen-activated protein kinase 14	1540	MAPK14
MOL005017	Phaseol	Glycogen synthase kinase-3 beta	1721	GSK3B
MOL005017	Phaseol	Heat shock protein HSP 90-alpha	1939	HSP90AA1
MOL005017	Phaseol	Serine/threonine-protein kinase Chk1	5790	CHEK1
MOL005017	Phaseol	cAMP-dependent protein kinase catalytic subunit alpha	6263	PRKACA
MOL005017	Phaseol	Cyclin-A2	6235	CCNA2
MOL005018	Xambioona	Nitric oxide synthase, inducible	7	NOS2
MOL005018	Xambioona	Estrogen receptor	136	ESR1
MOL005018	Xambioona	Coagulation factor X	239	F10
MOL005018	Xambioona	Prostaglandin G/H synthase 2	290	PTGS2
MOL005018	Xambioona	Estrogen receptor beta	869	ESR2
MOL005018	Xambioona	Nuclear receptor coactivator 2	6241	NCOA2
MOL005018	Xambioona	Calmodulin	465	CALM1
MOL005020	dehydroglyasperins C	Nitric oxide synthase, inducible	7	NOS2
MOL005020	dehydroglyasperins C	Estrogen receptor	136	ESR1
MOL005020	dehydroglyasperins C	Androgen receptor	146	AR
MOL005020	dehydroglyasperins C	Sodium channel protein type 5 subunit alpha	220	SCN5A
MOL005020	dehydroglyasperins C	Peroxisome proliferator-activated receptor gamma	238	PPARG
MOL005020	dehydroglyasperins C	Coagulation factor X	239	F10
MOL005020	dehydroglyasperins C	Prostaglandin G/H synthase 2	290	PTGS2
MOL005020	dehydroglyasperins C	Beta-2 adrenergic receptor	766	ADRB2
MOL005020	dehydroglyasperins C	Estrogen receptor beta	869	ESR2
MOL005020	dehydroglyasperins C	Mitogen-activated protein kinase 14	1540	MAPK14
MOL005020	dehydroglyasperins C	Heat shock protein HSP 90-alpha	1939	HSP90AA1
MOL005020	dehydroglyasperins C	Serine/threonine-protein kinase Chk1	5790	CHEK1
MOL005020	dehydroglyasperins C	Trypsin-1	3176	PRSS1
MOL005020	dehydroglyasperins C	Cyclin-A2	6235	CCNA2
MOL005020	dehydroglyasperins C	Nuclear receptor coactivator 2	6241	NCOA2
MOL005020	dehydroglyasperins C	Calmodulin	465	CALM1
MOL000098	quercetin	Prostaglandin G/H synthase 1	20	PTGS1
MOL000098	quercetin	Androgen receptor	146	AR
MOL000098	quercetin	Peroxisome proliferator-activated receptor gamma	238	PPARG
MOL000098	quercetin	Prostaglandin G/H synthase 2	290	PTGS2
MOL000098	quercetin	Heat shock protein HSP 90-alpha	1939	HSP90AA1
MOL000098	quercetin	Nuclear receptor coactivator 2	6241	NCOA2
MOL000098	quercetin	Dipeptidyl peptidase 4	952	DPP4
MOL000098	quercetin	Trypsin-1	3176	PRSS1
MOL000098	quercetin	DNA topoisomerase 2-alpha	817	TOP2A
MOL000098	quercetin	Prothrombin	54	F2
MOL000098	quercetin	Potassium voltage-gated channel subfamily H member 2	101	KCNH2
MOL000098	quercetin	Sodium channel protein type 5 subunit alpha	220	SCN5A
MOL000098	quercetin	Coagulation factor X	239	F10
MOL000098	quercetin	Beta-2 adrenergic receptor	766	ADRB2
MOL000098	quercetin	Stromelysin-1	1926	MMP3
MOL000098	quercetin	cAMP-dependent protein kinase catalytic subunit alpha	6263	PRKACA
MOL000098	quercetin	Coagulation factor VII	369	F7
MOL000098	quercetin	Retinoic acid receptor RXR-alpha	459	RXRA
MOL000098	quercetin	Acetylcholinesterase	474	ACHE
MOL000098	quercetin	Amine oxidase [flavin-containing] B	3939	MAOB
MOL000098	quercetin	Transcription factor p65	h001	RELA
MOL000098	quercetin	Epidermal growth factor receptor	844	EGFR
MOL000098	quercetin	RAC-alpha serine/threonine-protein kinase	h001	AKT1
MOL000098	quercetin	G1/S-specific cyclin-D1	h001	CCND1
MOL000098	quercetin	Apoptosis regulator Bcl-2	273	BCL2
MOL000098	quercetin	Bcl-2-like protein 1	h001	BCL2L1
MOL000098	quercetin	Proto-oncogene c-Fos	h001	FOS
MOL000098	quercetin	Cyclin-dependent kinase inhibitor 1	h001	CDKN1A
MOL000098	quercetin	Eukaryotic translation initiation factor 6	h001	EIF6
MOL000098	quercetin	Apoptosis regulator BAX	h001	BAX
MOL000098	quercetin	Caspase-9	h001	CASP9
MOL000098	quercetin	Urokinase-type plasminogen activator	1074	PLAU
MOL000098	quercetin	72 kDa type IV collagenase	707	MMP2
MOL000098	quercetin	Matrix metalloproteinase-9	h001	MMP9
MOL000098	quercetin	Mitogen-activated protein kinase 1	1176	MAPK1
MOL000098	quercetin	Interleukin-10	h001	IL10
MOL000098	quercetin	Retinoblastoma-associated protein	3846	RB1
MOL000098	quercetin	Tumor necrosis factor	777	TNF
MOL000098	quercetin	Transcription factor AP-1	1629	JUN
MOL000098	quercetin	Interleukin-6	1159	IL6
MOL000098	quercetin	Activator of 90 kDa heat shock protein ATPase homolog 1	h001	AHSA1
MOL000098	quercetin	Caspase-3	h001	CASP3
MOL000098	quercetin	Cellular tumor antigen p53	5788	TP53
MOL000098	quercetin	ETS domain-containing protein Elk-1	h001	ELK1
MOL000098	quercetin	NF-kappa-B inhibitor alpha	h001	NFKBIA
MOL000098	quercetin	Ornithine decarboxylase	449	ODC1
MOL000098	quercetin	Caspase-8	h001	CASP8
MOL000098	quercetin	DNA topoisomerase 1	3552	TOP1
MOL000098	quercetin	RAF proto-oncogene serine/threonine-protein kinase	h001	RAF1
MOL000098	quercetin	Superoxide dismutase [Cu-Zn]	4152	SOD1
MOL000098	quercetin	Protein kinase C alpha type	h001	PRKCA
MOL000098	quercetin	Interstitial collagenase	1167	MMP1
MOL000098	quercetin	Hypoxia-inducible factor 1-alpha	h001	HIF1A
MOL000098	quercetin	Signal transducer and activator of transcription 1-alpha/beta	h001	STAT1
MOL000098	quercetin	Protein CBFA2T1	h001	RUNX1T1
MOL000098	quercetin	78 kDa glucose-regulated protein	1847	HEL-S-89n
MOL000098	quercetin	Receptor tyrosine-protein kinase erbB-2	h001	ERBB2
MOL000098	quercetin	Peroxisome proliferator-activated receptor gamma	h001	PPARG
MOL000098	quercetin	Acetyl-CoA carboxylase 1	690	ACACA
MOL000098	quercetin	Heme oxygenase 1	3391	HMOX1
MOL000098	quercetin	Cytochrome P450 3A4	4512	CYP3A4
MOL000098	quercetin	Caveolin-1	h001	CAV1
MOL000098	quercetin	Myc proto-oncogene protein	h001	MYC
MOL000098	quercetin	Tissue factor	2139	F3
MOL000098	quercetin	Gap junction alpha-1 protein	1827	GJA1
MOL000098	quercetin	Cytochrome P450 1A1	h001	CYP1A1
MOL000098	quercetin	Intercellular adhesion molecule 1	h001	ICAM1
MOL000098	quercetin	Interleukin-1 beta	1654	IL1B
MOL000098	quercetin	E-selectin	1756	SELE
MOL000098	quercetin	Vascular cell adhesion protein 1	1908	VCAM1
MOL000098	quercetin	Interleukin-8	h001	CXCL8
MOL000098	quercetin	Protein kinase C beta type	h001	PRKCB
MOL000098	quercetin	Baculoviral IAP repeat-containing protein 5	h001	BIRC5
MOL000098	quercetin	Dual oxidase 2	h001	DUOX2
MOL000098	quercetin	Nitric oxide synthase, endothelial	h001	NOS3
MOL000098	quercetin	Heat shock protein beta-1	h001	HSPB1
MOL000098	quercetin	Maltase-glucoamylase, intestinal	929	MGAM
MOL000098	quercetin	Interleukin-2	1575	IL2
MOL000098	quercetin	Nuclear receptor subfamily 1 group I member 2	h001	NR1I2
MOL000098	quercetin	Cytochrome P450 1B1	h001	CYP1B1
MOL000098	quercetin	G2/mitotic-specific cyclin-B1	h001	CCNB1
MOL000098	quercetin	Tissue-type plasminogen activator	1792	PLAT
MOL000098	quercetin	Thrombomodulin	2021	THBD
MOL000098	quercetin	Plasminogen activator inhibitor 1	h001	SERPINE1
MOL000098	quercetin	Interferon gamma	1253	IFNG
MOL000098	quercetin	Interleukin-1 alpha	h001	IL1A
MOL000098	quercetin	Myeloperoxidase	1757	MPO
MOL000098	quercetin	DNA topoisomerase 2-alpha	h001	TOP2A
MOL000098	quercetin	Neutrophil cytosol factor 1	h001	NCF1
MOL000098	quercetin	ATP-binding cassette sub-family G member 2	h001	ABCG2
MOL000098	quercetin	Hyaluronan synthase 2	h001	HAS2
MOL000098	quercetin	Nuclear factor erythroid 2-related factor 2	h001	NFE2L2
MOL000098	quercetin	NAD(P)H dehydrogenase [quinone] 1	2157	NQO1
MOL000098	quercetin	Poly [ADP-ribose] polymerase 1	h001	PARP1
MOL000098	quercetin	Aryl hydrocarbon receptor	6220	AHR
MOL000098	quercetin	26S proteasome non-ATPase regulatory subunit 3	h001	PSMD3
MOL000098	quercetin	Solute carrier family 2, facilitated glucose transporter member 4	h001	SLC2A4
MOL000098	quercetin	Collagen alpha-1(III) chain	3853	COL3A1
MOL000098	quercetin	C-X-C motif chemokine 11	h001	CXCL11
MOL000098	quercetin	C-X-C motif chemokine 2	h001	CXCL2
MOL000098	quercetin	DDB1- and CUL4-associated factor 5	h001	DCAF5
MOL000098	quercetin	Nuclear receptor subfamily 1 group I member 3	h001	NR1I3
MOL000098	quercetin	Serine/threonine-protein kinase Chk2	h001	CHEK2
MOL000098	quercetin	Insulin receptor	36	INSR
MOL000098	quercetin	Claudin-4	h001	CLDN4
MOL000098	quercetin	Peroxisome proliferator-activated receptor alpha	h001	PPARA
MOL000098	quercetin	Peroxisome proliferator-activated receptor delta	h001	PPARD
MOL000098	quercetin	Heat shock factor protein 1	h001	HSF1
MOL000098	quercetin	C-reactive protein	h001	CRP
MOL000098	quercetin	C-X-C motif chemokine 10	h001	CXCL10
MOL000098	quercetin	Inhibitor of nuclear factor kappa-B kinase subunit alpha	h001	CHUK
MOL000098	quercetin	Osteopontin	h001	SPP1
MOL000098	quercetin	Runt-related transcription factor 2	h001	RUNX2
MOL000098	quercetin	Ras association domain-containing protein 1	h001	RASSF1
MOL000098	quercetin	Transcription factor E2F1	h001	E2F1
MOL000098	quercetin	Transcription factor E2F2	h001	E2F2
MOL000098	quercetin	Prostatic acid phosphatase	1859	ACP3
MOL000098	quercetin	Cathepsin D	1243	CTSD
MOL000098	quercetin	Insulin-like growth factor-binding protein 3	h001	IGFBP3
MOL000098	quercetin	Insulin-like growth factor II	h001	IGF2
MOL000098	quercetin	CD40 ligand	h001	CD40LG
MOL000098	quercetin	Interferon regulatory factor 1	h001	IRF1
MOL000098	quercetin	Receptor tyrosine-protein kinase erbB-3	h001	ERBB3
MOL000098	quercetin	Serum paraoxonase/arylesterase 1	1198	PON1
MOL000098	quercetin	Type I iodothyronine deiodinase	h001	DIO1
MOL000098	quercetin	Procollagen C-endopeptidase enhancer 1	h001	PCOLCE
MOL000098	quercetin	Puromycin-sensitive aminopeptidase	h001	NPEPPS
MOL000098	quercetin	Hexokinase-2	h001	HK2
MOL000098	quercetin	Homeobox protein Nkx-3.1	h001	NKX3-1
MOL000098	quercetin	Ras GTPase-activating protein 1	h001	RASA1
MOL000098	quercetin	Glutathione S-transferase Mu 1	896	GSTM1
MOL000098	quercetin	Glutathione S-transferase Mu 2	2165	GSTM2
