# Supplementary material for: In Vitro Study of Licorice on IL-1β-Induced Chondrocytes and In Silico Approach for Osteoarthritis
Source: Pharmaceuticals (Basel). 2021 Dec 20;14(12):1337. doi: 10.3390/ph14121337 (PMC8709290; doi:10.3390/ph14121337)
Supplement: Supplementary file 1 [file pharmaceuticals-14-01337-s001.zip › Table_S4.xlsx]

## Sheet: Sheet1
Table S4 Licorice-related compound/target information from BATMAN-TCM database (Score > 5)
Compound	Source	TargetID	Score	Target name
Glabratolide	ID:8488 From TCMID database	5578	48	PRKCA
Glabratolide	ID:8488 From TCMID database	3156	48	HMGCR
Glabratolide	ID:8488 From TCMID database	3689	48	ITGB2
Glabratolide	ID:8488 From TCMID database	3683	48	ITGAL
Glabratolide	ID:8488 From TCMID database	3066	48	HDAC2
Glabratolide	ID:8488 From TCMID database	5580	48	PRKCD
Glabratolide	ID:8488 From TCMID database	4306	48	NR3C2
Glabratolide	ID:8488 From TCMID database	1131	15.365	CHRM3
Glabratolide	ID:8488 From TCMID database	1128	15.365	CHRM1
Glabratolide	ID:8488 From TCMID database	5241	15.365	PGR
Glabratolide	ID:8488 From TCMID database	367	15.365	AR
Glabratolide	ID:8488 From TCMID database	1588	15.365	CYP19A1
Glabratolide	ID:8488 From TCMID database	1129	15.365	CHRM2
Glabratolide	ID:8488 From TCMID database	8911	8.253	CACNA1I
Glabratolide	ID:8488 From TCMID database	8913	8.253	CACNA1G
Glabratolide	ID:8488 From TCMID database	782	5.785	CACNB1
Glabratolide	ID:8488 From TCMID database	781	5.785	CACNA2D1
Glabratolide	ID:8488 From TCMID database	5327	5.785	PLAT
Glabratolide	ID:8488 From TCMID database	8912	5.785	CACNA1H
Glabratolide	ID:8488 From TCMID database	2280	5.785	FKBP1A
Glabratolide	ID:8488 From TCMID database	5141	5.785	PDE4A
Glabratolide	ID:8488 From TCMID database	778	5.785	CACNA1F
Glabratolide	ID:8488 From TCMID database	8284	5.785	KDM5D
Glabratolide	ID:8488 From TCMID database	221120	5.785	ALKBH3
Glabratolide	ID:8488 From TCMID database	79676	5.785	OGFOD2
Glabratolide	ID:8488 From TCMID database	2100	5.785	ESR2
Glabratolide	ID:8488 From TCMID database	10536	5.785	P3H3
Glabratolide	ID:8488 From TCMID database	55217	5.785	TMLHE
Glabratolide	ID:8488 From TCMID database	773	5.785	CACNA1A
Glabratolide	ID:8488 From TCMID database	2099	5.785	ESR1
Glabratolide	ID:8488 From TCMID database	8001	5.785	GLRA3
Glabratolide	ID:8488 From TCMID database	9254	5.785	CACNA2D2
Glabratolide	ID:8488 From TCMID database	54681	5.785	P4HTM
Glabratolide	ID:8488 From TCMID database	3284	5.785	HSD3B2
Glabratolide	ID:8488 From TCMID database	5351	5.785	PLOD1
Glabratolide	ID:8488 From TCMID database	5740	5.785	PTGIS
Glabratolide	ID:8488 From TCMID database	6462	5.785	SHBG
Glabratolide	ID:8488 From TCMID database	112398	5.785	EGLN2
Glabratolide	ID:8488 From TCMID database	5731	5.785	PTGER1
Glabratolide	ID:8488 From TCMID database	121642	5.785	ALKBH2
Glabratolide	ID:8488 From TCMID database	779	5.785	CACNA1S
Glabratolide	ID:8488 From TCMID database	8424	5.785	BBOX1
Glabratolide	ID:8488 From TCMID database	5734	5.785	PTGER4
Glabratolide	ID:8488 From TCMID database	5144	5.785	PDE4D
Glabratolide	ID:8488 From TCMID database	55799	5.785	CACNA2D3
Glabratolide	ID:8488 From TCMID database	2908	5.785	NR3C1
Glabratolide	ID:8488 From TCMID database	4758	5.785	NEU1
Glabratolide	ID:8488 From TCMID database	785	5.785	CACNB4
Glabratolide	ID:8488 From TCMID database	64805	5.785	P2RY12
Glabratolide	ID:8488 From TCMID database	5739	5.785	PTGIR
Glabratolide	ID:8488 From TCMID database	774	5.785	CACNA1B
Glabratolide	ID:8488 From TCMID database	775	5.785	CACNA1C
Glabratolide	ID:8488 From TCMID database	776	5.785	CACNA1D
Glabratolide	ID:8488 From TCMID database	3283	5.785	HSD3B1
Glabratolide	ID:8488 From TCMID database	5066	5.785	PAM
Glabratolide	ID:8488 From TCMID database	784	5.785	CACNB3
Glabratolide	ID:8488 From TCMID database	9963	5.785	SLC23A1
Glabratolide	ID:8488 From TCMID database	2475	5.785	MTOR
Glabratolide	ID:8488 From TCMID database	55239	5.785	OGFOD1
Glabratolide	ID:8488 From TCMID database	5143	5.785	PDE4C
Glabratolide	ID:8488 From TCMID database	5732	5.785	PTGER2
Glabratolide	ID:8488 From TCMID database	1621	5.785	DBH
Glabratolide	ID:8488 From TCMID database	5733	5.785	PTGER3
Glabratolide	ID:8488 From TCMID database	112399	5.785	EGLN3
Glabratolide	ID:8488 From TCMID database	476	5.785	ATP1A1
Glabratolide	ID:8488 From TCMID database	1066	5.785	CES1
Glabratolide	ID:8488 From TCMID database	6608	5.785	SMO
Glabratolide	ID:8488 From TCMID database	2562	5.785	GABRB3
Glabratolide	ID:8488 From TCMID database	8985	5.785	PLOD3
Glabratolide	ID:8488 From TCMID database	5033	5.785	P4HA1
Glabratolide	ID:8488 From TCMID database	1585	5.785	CYP11B2
Glabratolide	ID:8488 From TCMID database	5737	5.785	PTGFR
Glabratolide	ID:8488 From TCMID database	54583	5.785	EGLN1
Glabratolide	ID:8488 From TCMID database	4759	5.785	NEU2
Glabratolide	ID:8488 From TCMID database	5142	5.785	PDE4B
Glabratolide	ID:8488 From TCMID database	783	5.785	CACNB2
Glabratolide	ID:8488 From TCMID database	55214	5.785	P3H2
Glabratolide	ID:8488 From TCMID database	3938	5.785	LCT
Glabratolide	ID:8488 From TCMID database	301	5.785	ANXA1
Glabratolide	ID:8488 From TCMID database	5352	5.785	PLOD2
Glabratolide	ID:8488 From TCMID database	64175	5.785	P3H1
Glabratolide	ID:8488 From TCMID database	2247	5.785	FGF2
Glabratolide	ID:8488 From TCMID database	5264	5.785	PHYH
Glabratolide	ID:8488 From TCMID database	786	5.785	CACNG1
Glabridin	ID:8492 From TCMID database	1269	80.882	CNR2
Glabridin	ID:8492 From TCMID database	1268	80.882	CNR1
Glabridin	ID:8492 From TCMID database	1813	55.444	DRD2
Glabridin	ID:8492 From TCMID database	266629	23	SEC14L3
Glabridin	ID:8492 From TCMID database	5515	23	PPP2CA
Glabridin	ID:8492 From TCMID database	5578	23	PRKCA
Glabridin	ID:8492 From TCMID database	8856	23	NR1I2
Glabridin	ID:8492 From TCMID database	240	23	ALOX5
Glabridin	ID:8492 From TCMID database	5516	23	PPP2CB
Glabridin	ID:8492 From TCMID database	23541	23	SEC14L2
Glabridin	ID:8492 From TCMID database	1606	23	DGKA
Glabridin	ID:8492 From TCMID database	5579	23	PRKCB
Glabridin	ID:8492 From TCMID database	284904	23	SEC14L4
Glabridin	ID:8492 From TCMID database	207	22.373	AKT1
Glabridin	ID:8492 From TCMID database	1236	22.373	CCR7
Glabridin	ID:8492 From TCMID database	57406	22.373	ABHD6
Glabridin	ID:8492 From TCMID database	11343	22.373	MGLL
Glabridin	ID:8492 From TCMID database	2207	22.373	FCER1G
Glabridin	ID:8492 From TCMID database	7341	22.373	SUMO1
Glabridin	ID:8492 From TCMID database	9290	22.373	GPR55
Glabridin	ID:8492 From TCMID database	1141	22.373	CHRNB2
Glabridin	ID:8492 From TCMID database	2205	22.373	FCER1A
Glabridin	ID:8492 From TCMID database	859	22.373	CAV3
Glabridin	ID:8492 From TCMID database	388591	22.373	RNF207
Glabridin	ID:8492 From TCMID database	718	22.373	C3
Glabridin	ID:8492 From TCMID database	747	22.373	DAGLA
Glabridin	ID:8492 From TCMID database	440503	22.373	PLIN5
Glabridin	ID:8492 From TCMID database	7784	22.373	ZP3
Glabridin	ID:8492 From TCMID database	7299	15.365	TYR
Glabridin	ID:8492 From TCMID database	730005	8.253	SEC14L6
Glabridin	ID:8492 From TCMID database	6646	8.253	SOAT1
Glabridin	ID:8492 From TCMID database	4547	8.253	MTTP
Glabridin	ID:8492 From TCMID database	3614	8.253	IMPDH1
Glabridin	ID:8492 From TCMID database	8435	8.253	SOAT2
Glabridin	ID:8492 From TCMID database	5582	8.253	PRKCG
Glabridin	ID:8492 From TCMID database	3615	8.253	IMPDH2
Glabridin	ID:8492 From TCMID database	8600	5.859	TNFSF11
Glabridin	ID:8492 From TCMID database	6513	5.859	SLC2A1
Glabridin	ID:8492 From TCMID database	6529	5.859	SLC6A1
Glabridin	ID:8492 From TCMID database	83752	5.859	LONP2
Glabridin	ID:8492 From TCMID database	3162	5.859	HMOX1
Glabridin	ID:8492 From TCMID database	18	5.859	ABAT
Glabridin	ID:8492 From TCMID database	4790	5.859	NFKB1
Glabridin	ID:8492 From TCMID database	3728	5.859	JUP
Glabridin	ID:8492 From TCMID database	2717	5.859	GLA
Glabridin	ID:8492 From TCMID database	6812	5.859	STXBP1
Glabridin	ID:8492 From TCMID database	7291	5.859	TWIST1
Glabridin	ID:8492 From TCMID database	23409	5.859	SIRT4
Glabridin	ID:8492 From TCMID database	6693	5.859	SPN
Glabridin	ID:8492 From TCMID database	154	5.859	ADRB2
Glabridin	ID:8492 From TCMID database	552	5.859	AVPR1A
Glabridin	ID:8492 From TCMID database	32	5.859	ACACB
Glabridin	ID:8492 From TCMID database	7432	5.859	VIP
Glabridin	ID:8492 From TCMID database	27342	5.859	RABGEF1
Glabridin	ID:8492 From TCMID database	5020	5.859	OXT
Glabridin	ID:8492 From TCMID database	6352	5.859	CCL5
Glabridin	ID:8492 From TCMID database	3965	5.859	LGALS9
Glabridin	ID:8492 From TCMID database	1394	5.859	CRHR1
Glabridin	ID:8492 From TCMID database	5318	5.859	PKP2
Glabridin	ID:8492 From TCMID database	150	5.859	ADRA2A
Glabridin	ID:8492 From TCMID database	5054	5.859	SERPINE1
Glabridin	ID:8492 From TCMID database	11314	5.859	CD300A
Glabridin	ID:8492 From TCMID database	3351	5.859	HTR1B
Glabridin	ID:8492 From TCMID database	1991	5.859	ELANE
Glabridin	ID:8492 From TCMID database	5270	5.859	SERPINE2
Glabridin	ID:8492 From TCMID database	3553	5.859	IL1B
Glabridin	ID:8492 From TCMID database	2022	5.859	ENG
Glabridin	ID:8492 From TCMID database	7124	5.859	TNF
Glabridin	ID:8492 From TCMID database	2241	5.859	FER
Glabridin	ID:8492 From TCMID database	6348	5.859	CCL3
Glabridin	ID:8492 From TCMID database	8660	5.859	IRS2
Glabridin	ID:8492 From TCMID database	51070	5.859	NOSIP
Glabridin	ID:8492 From TCMID database	2672	5.859	GFI1
Glabridin	ID:8492 From TCMID database	8620	5.859	NPFF
Glabridin	ID:8492 From TCMID database	153	5.859	ADRB1
Glabridin	ID:8492 From TCMID database	2168	5.859	FABP1
Glabridin	ID:8492 From TCMID database	4889	5.859	NPY5R
Glabridin	ID:8492 From TCMID database	219743	5.859	TYSND1
Glabridin	ID:8492 From TCMID database	9429	5.859	ABCG2
Glabridin	ID:8492 From TCMID database	8651	5.859	SOCS1
Glabridin	ID:8492 From TCMID database	284021	5.859	MILR1
Glabridin	ID:8492 From TCMID database	5028	5.859	P2RY1
Glabridin	ID:8492 From TCMID database	8862	5.859	APLN
Glabridin	ID:8492 From TCMID database	3557	5.859	IL1RN
Glabridin	ID:8492 From TCMID database	55829	5.859	VIMP
Glabridin	ID:8492 From TCMID database	5021	5.859	OXTR
Glabridin	ID:8492 From TCMID database	64805	5.859	P2RY12
Glabridin	ID:8492 From TCMID database	5771	5.859	PTPN2
Glabridin	ID:8492 From TCMID database	551	5.859	AVP
Glabridin	ID:8492 From TCMID database	8792	5.859	TNFRSF11A
Glabridin	ID:8492 From TCMID database	3552	5.859	IL1A
Glabridin	ID:8492 From TCMID database	7274	5.859	TTPA
Glabridin	ID:8492 From TCMID database	92	5.859	ACVR2A
Glabridin	ID:8492 From TCMID database	940	5.859	CD28
Glabridin	ID:8492 From TCMID database	37	5.859	ACADVL
Glabridin	ID:8492 From TCMID database	624	5.859	BDKRB2
Glabridin	ID:8492 From TCMID database	33	5.859	ACADL
Glabridin	ID:8492 From TCMID database	186	5.859	AGTR2
Glabridin	ID:8492 From TCMID database	2475	5.859	MTOR
Glabridin	ID:8492 From TCMID database	1815	5.859	DRD4
Glabridin	ID:8492 From TCMID database	2625	5.859	GATA3
Glabridin	ID:8492 From TCMID database	1392	5.859	CRH
Glabridin	ID:8492 From TCMID database	857	5.859	CAV1
Glabridin	ID:8492 From TCMID database	5742	5.859	PTGS1
Glabridin	ID:8492 From TCMID database	152	5.859	ADRA2C
Glabridin	ID:8492 From TCMID database	5733	5.859	PTGER3
Glabridin	ID:8492 From TCMID database	1113	5.859	CHGA
Glabridin	ID:8492 From TCMID database	5029	5.859	P2RY2
Glabridin	ID:8492 From TCMID database	5518	5.859	PPP2R1A
Glabridin	ID:8492 From TCMID database	5743	5.859	PTGS2
Glabridin	ID:8492 From TCMID database	627	5.859	BDNF
Glabridin	ID:8492 From TCMID database	5244	5.859	ABCB4
Glabridin	ID:8492 From TCMID database	53833	5.859	IL20RB
Glabridin	ID:8492 From TCMID database	2294	5.859	FOXF1
Glabridin	ID:8492 From TCMID database	225	5.859	ABCD2
Glabridin	ID:8492 From TCMID database	11187	5.859	PKP3
Glabridin	ID:8492 From TCMID database	1374	5.859	CPT1A
Glabridin	ID:8492 From TCMID database	493	5.859	ATP2B4
Glabridin	ID:8492 From TCMID database	6622	5.859	SNCA
Glabridin	ID:8492 From TCMID database	57561	5.859	ARRDC3
Glabridin	ID:8492 From TCMID database	100	5.859	ADA
Glabridin	ID:8492 From TCMID database	5465	5.859	PPARA
Glabridin	ID:8492 From TCMID database	4049	5.859	LTA
Glabridin	ID:8492 From TCMID database	134	5.859	ADORA1
Glabridin	ID:8492 From TCMID database	155	5.859	ADRB3
Glabridin	ID:8492 From TCMID database	2897	5.859	GRIK1
Glabridin	ID:8492 From TCMID database	3383	5.859	ICAM1
Glabridin	ID:8492 From TCMID database	4771	5.859	NF2
Glabridin	ID:8492 From TCMID database	3667	5.859	IRS1
Glabridin	ID:8492 From TCMID database	151	5.859	ADRA2B
Glabridin	ID:8492 From TCMID database	3598	5.859	IL13RA2
Glabridin	ID:8492 From TCMID database	5243	5.859	ABCB1
Glabridin	ID:8492 From TCMID database	173	5.859	AFM
Glabridin	ID:8492 From TCMID database	5978	5.859	REST
Glabridin	ID:8492 From TCMID database	1395	5.859	CRHR2
Glabridin	ID:8492 From TCMID database	1594	5.859	CYP27B1
Glabridin	ID:8492 From TCMID database	208	5.859	AKT2
Glabridin	ID:8492 From TCMID database	376497	5.859	SLC27A1
Licoagrochalcone B	ID:12746 From TCMID database	6646	23	SOAT1
Licoagrochalcone B	ID:12746 From TCMID database	4547	23	MTTP
Licoagrochalcone B	ID:12746 From TCMID database	1269	23	CNR2
Licoagrochalcone B	ID:12746 From TCMID database	1268	23	CNR1
Licoagrochalcone B	ID:12746 From TCMID database	8435	23	SOAT2
Licoagrochalcone B	ID:12746 From TCMID database	1813	22.373	DRD2
Licoagrochalcone B	ID:12746 From TCMID database	5074	22.373	PAWR
Licoagrochalcone B	ID:12746 From TCMID database	148	15.365	ADRA1A
Licoagrochalcone B	ID:12746 From TCMID database	150	15.365	ADRA2A
Licoagrochalcone B	ID:12746 From TCMID database	81033	15.365	KCNH6
Licoagrochalcone B	ID:12746 From TCMID database	146	15.365	ADRA1D
Licoagrochalcone B	ID:12746 From TCMID database	3757	15.365	KCNH2
Licoagrochalcone B	ID:12746 From TCMID database	147	15.365	ADRA1B
Licoagrochalcone B	ID:12746 From TCMID database	90134	15.365	KCNH7
Licoagrochalcone B	ID:12746 From TCMID database	151	15.365	ADRA2B
Licoagrochalcone B	ID:12746 From TCMID database	266629	8.253	SEC14L3
Licoagrochalcone B	ID:12746 From TCMID database	4790	8.253	NFKB1
Licoagrochalcone B	ID:12746 From TCMID database	5139	8.253	PDE3A
Licoagrochalcone B	ID:12746 From TCMID database	2100	8.253	ESR2
Licoagrochalcone B	ID:12746 From TCMID database	4985	8.253	OPRD1
Licoagrochalcone B	ID:12746 From TCMID database	7099	8.253	TLR4
Licoagrochalcone B	ID:12746 From TCMID database	10800	8.253	CYSLTR1
Licoagrochalcone B	ID:12746 From TCMID database	2099	8.253	ESR1
Licoagrochalcone B	ID:12746 From TCMID database	7124	8.253	TNF
Licoagrochalcone B	ID:12746 From TCMID database	5515	8.253	PPP2CA
Licoagrochalcone B	ID:12746 From TCMID database	6037	8.253	RNASE3
Licoagrochalcone B	ID:12746 From TCMID database	4986	8.253	OPRK1
Licoagrochalcone B	ID:12746 From TCMID database	4583	8.253	MUC2
Licoagrochalcone B	ID:12746 From TCMID database	3567	8.253	IL5
Licoagrochalcone B	ID:12746 From TCMID database	5578	8.253	PRKCA
Licoagrochalcone B	ID:12746 From TCMID database	4988	8.253	OPRM1
Licoagrochalcone B	ID:12746 From TCMID database	8856	8.253	NR1I2
Licoagrochalcone B	ID:12746 From TCMID database	1385	8.253	CREB1
Licoagrochalcone B	ID:12746 From TCMID database	3292	8.253	HSD17B1
Licoagrochalcone B	ID:12746 From TCMID database	240	8.253	ALOX5
Licoagrochalcone B	ID:12746 From TCMID database	5516	8.253	PPP2CB
Licoagrochalcone B	ID:12746 From TCMID database	23541	8.253	SEC14L2
Licoagrochalcone B	ID:12746 From TCMID database	1606	8.253	DGKA
Licoagrochalcone B	ID:12746 From TCMID database	5579	8.253	PRKCB
Licoagrochalcone B	ID:12746 From TCMID database	284904	8.253	SEC14L4
Licoagrochalcone B	ID:12746 From TCMID database	207	5.859	AKT1
Licoagrochalcone B	ID:12746 From TCMID database	948	5.859	CD36
Licoagrochalcone B	ID:12746 From TCMID database	1236	5.859	CCR7
Licoagrochalcone B	ID:12746 From TCMID database	57406	5.859	ABHD6
Licoagrochalcone B	ID:12746 From TCMID database	23409	5.859	SIRT4
Licoagrochalcone B	ID:12746 From TCMID database	11343	5.859	MGLL
Licoagrochalcone B	ID:12746 From TCMID database	2207	5.859	FCER1G
Licoagrochalcone B	ID:12746 From TCMID database	32	5.859	ACACB
Licoagrochalcone B	ID:12746 From TCMID database	5261	5.859	PHKG2
Licoagrochalcone B	ID:12746 From TCMID database	333	5.859	APLP1
Licoagrochalcone B	ID:12746 From TCMID database	7531	5.859	YWHAE
Licoagrochalcone B	ID:12746 From TCMID database	7341	5.859	SUMO1
Licoagrochalcone B	ID:12746 From TCMID database	350	5.859	APOH
Licoagrochalcone B	ID:12746 From TCMID database	1139	5.859	CHRNA7
Licoagrochalcone B	ID:12746 From TCMID database	9290	5.859	GPR55
Licoagrochalcone B	ID:12746 From TCMID database	1141	5.859	CHRNB2
Licoagrochalcone B	ID:12746 From TCMID database	37	5.859	ACADVL
Licoagrochalcone B	ID:12746 From TCMID database	1071	5.859	CETP
Licoagrochalcone B	ID:12746 From TCMID database	2205	5.859	FCER1A
Licoagrochalcone B	ID:12746 From TCMID database	33	5.859	ACADL
Licoagrochalcone B	ID:12746 From TCMID database	3630	5.859	INS
Licoagrochalcone B	ID:12746 From TCMID database	859	5.859	CAV3
Licoagrochalcone B	ID:12746 From TCMID database	152	5.859	ADRA2C
Licoagrochalcone B	ID:12746 From TCMID database	388591	5.859	RNF207
Licoagrochalcone B	ID:12746 From TCMID database	4878	5.859	NPPA
Licoagrochalcone B	ID:12746 From TCMID database	718	5.859	C3
Licoagrochalcone B	ID:12746 From TCMID database	747	5.859	DAGLA
Licoagrochalcone B	ID:12746 From TCMID database	440503	5.859	PLIN5
Licoagrochalcone B	ID:12746 From TCMID database	7784	5.859	ZP3
Licoagrochalcone B	ID:12746 From TCMID database	796	5.859	CALCA
Hispaglabridin B	ID:9557 From TCMID database	1269	80.882	CNR2
Hispaglabridin B	ID:9557 From TCMID database	1268	80.882	CNR1
Hispaglabridin B	ID:9557 From TCMID database	1813	55.444	DRD2
Hispaglabridin B	ID:9557 From TCMID database	266629	23	SEC14L3
Hispaglabridin B	ID:9557 From TCMID database	5515	23	PPP2CA
Hispaglabridin B	ID:9557 From TCMID database	5578	23	PRKCA
Hispaglabridin B	ID:9557 From TCMID database	8856	23	NR1I2
Hispaglabridin B	ID:9557 From TCMID database	240	23	ALOX5
Hispaglabridin B	ID:9557 From TCMID database	5516	23	PPP2CB
Hispaglabridin B	ID:9557 From TCMID database	23541	23	SEC14L2
Hispaglabridin B	ID:9557 From TCMID database	1606	23	DGKA
Hispaglabridin B	ID:9557 From TCMID database	5579	23	PRKCB
Hispaglabridin B	ID:9557 From TCMID database	284904	23	SEC14L4
Hispaglabridin B	ID:9557 From TCMID database	207	22.373	AKT1
Hispaglabridin B	ID:9557 From TCMID database	1236	22.373	CCR7
Hispaglabridin B	ID:9557 From TCMID database	57406	22.373	ABHD6
Hispaglabridin B	ID:9557 From TCMID database	11343	22.373	MGLL
Hispaglabridin B	ID:9557 From TCMID database	2207	22.373	FCER1G
Hispaglabridin B	ID:9557 From TCMID database	7341	22.373	SUMO1
Hispaglabridin B	ID:9557 From TCMID database	9290	22.373	GPR55
Hispaglabridin B	ID:9557 From TCMID database	1141	22.373	CHRNB2
Hispaglabridin B	ID:9557 From TCMID database	2205	22.373	FCER1A
Hispaglabridin B	ID:9557 From TCMID database	859	22.373	CAV3
Hispaglabridin B	ID:9557 From TCMID database	388591	22.373	RNF207
Hispaglabridin B	ID:9557 From TCMID database	718	22.373	C3
Hispaglabridin B	ID:9557 From TCMID database	747	22.373	DAGLA
Hispaglabridin B	ID:9557 From TCMID database	440503	22.373	PLIN5
Hispaglabridin B	ID:9557 From TCMID database	7784	22.373	ZP3
Hispaglabridin B	ID:9557 From TCMID database	7299	15.365	TYR
Hispaglabridin B	ID:9557 From TCMID database	730005	8.253	SEC14L6
Hispaglabridin B	ID:9557 From TCMID database	6646	8.253	SOAT1
Hispaglabridin B	ID:9557 From TCMID database	4547	8.253	MTTP
Hispaglabridin B	ID:9557 From TCMID database	3614	8.253	IMPDH1
Hispaglabridin B	ID:9557 From TCMID database	8435	8.253	SOAT2
Hispaglabridin B	ID:9557 From TCMID database	5582	8.253	PRKCG
Hispaglabridin B	ID:9557 From TCMID database	3615	8.253	IMPDH2
Hispaglabridin B	ID:9557 From TCMID database	8600	5.859	TNFSF11
Hispaglabridin B	ID:9557 From TCMID database	6513	5.859	SLC2A1
Hispaglabridin B	ID:9557 From TCMID database	6529	5.859	SLC6A1
Hispaglabridin B	ID:9557 From TCMID database	83752	5.859	LONP2
Hispaglabridin B	ID:9557 From TCMID database	3162	5.859	HMOX1
Hispaglabridin B	ID:9557 From TCMID database	18	5.859	ABAT
Hispaglabridin B	ID:9557 From TCMID database	4790	5.859	NFKB1
Hispaglabridin B	ID:9557 From TCMID database	3728	5.859	JUP
Hispaglabridin B	ID:9557 From TCMID database	2717	5.859	GLA
Hispaglabridin B	ID:9557 From TCMID database	6812	5.859	STXBP1
Hispaglabridin B	ID:9557 From TCMID database	7291	5.859	TWIST1
Hispaglabridin B	ID:9557 From TCMID database	23409	5.859	SIRT4
Hispaglabridin B	ID:9557 From TCMID database	6693	5.859	SPN
Hispaglabridin B	ID:9557 From TCMID database	154	5.859	ADRB2
Hispaglabridin B	ID:9557 From TCMID database	552	5.859	AVPR1A
Hispaglabridin B	ID:9557 From TCMID database	32	5.859	ACACB
Hispaglabridin B	ID:9557 From TCMID database	7432	5.859	VIP
Hispaglabridin B	ID:9557 From TCMID database	27342	5.859	RABGEF1
Hispaglabridin B	ID:9557 From TCMID database	5020	5.859	OXT
Hispaglabridin B	ID:9557 From TCMID database	6352	5.859	CCL5
Hispaglabridin B	ID:9557 From TCMID database	3965	5.859	LGALS9
Hispaglabridin B	ID:9557 From TCMID database	1394	5.859	CRHR1
Hispaglabridin B	ID:9557 From TCMID database	5318	5.859	PKP2
Hispaglabridin B	ID:9557 From TCMID database	150	5.859	ADRA2A
Hispaglabridin B	ID:9557 From TCMID database	5054	5.859	SERPINE1
Hispaglabridin B	ID:9557 From TCMID database	11314	5.859	CD300A
Hispaglabridin B	ID:9557 From TCMID database	3351	5.859	HTR1B
Hispaglabridin B	ID:9557 From TCMID database	1991	5.859	ELANE
Hispaglabridin B	ID:9557 From TCMID database	5270	5.859	SERPINE2
Hispaglabridin B	ID:9557 From TCMID database	3553	5.859	IL1B
Hispaglabridin B	ID:9557 From TCMID database	2022	5.859	ENG
Hispaglabridin B	ID:9557 From TCMID database	7124	5.859	TNF
Hispaglabridin B	ID:9557 From TCMID database	2241	5.859	FER
Hispaglabridin B	ID:9557 From TCMID database	6348	5.859	CCL3
Hispaglabridin B	ID:9557 From TCMID database	8660	5.859	IRS2
Hispaglabridin B	ID:9557 From TCMID database	51070	5.859	NOSIP
Hispaglabridin B	ID:9557 From TCMID database	2672	5.859	GFI1
Hispaglabridin B	ID:9557 From TCMID database	8620	5.859	NPFF
Hispaglabridin B	ID:9557 From TCMID database	153	5.859	ADRB1
Hispaglabridin B	ID:9557 From TCMID database	2168	5.859	FABP1
Hispaglabridin B	ID:9557 From TCMID database	4889	5.859	NPY5R
Hispaglabridin B	ID:9557 From TCMID database	219743	5.859	TYSND1
Hispaglabridin B	ID:9557 From TCMID database	9429	5.859	ABCG2
Hispaglabridin B	ID:9557 From TCMID database	8651	5.859	SOCS1
Hispaglabridin B	ID:9557 From TCMID database	284021	5.859	MILR1
Hispaglabridin B	ID:9557 From TCMID database	5028	5.859	P2RY1
Hispaglabridin B	ID:9557 From TCMID database	8862	5.859	APLN
Hispaglabridin B	ID:9557 From TCMID database	3557	5.859	IL1RN
Hispaglabridin B	ID:9557 From TCMID database	55829	5.859	VIMP
Hispaglabridin B	ID:9557 From TCMID database	5021	5.859	OXTR
Hispaglabridin B	ID:9557 From TCMID database	64805	5.859	P2RY12
Hispaglabridin B	ID:9557 From TCMID database	5771	5.859	PTPN2
Hispaglabridin B	ID:9557 From TCMID database	551	5.859	AVP
Hispaglabridin B	ID:9557 From TCMID database	8792	5.859	TNFRSF11A
Hispaglabridin B	ID:9557 From TCMID database	3552	5.859	IL1A
Hispaglabridin B	ID:9557 From TCMID database	7274	5.859	TTPA
Hispaglabridin B	ID:9557 From TCMID database	92	5.859	ACVR2A
Hispaglabridin B	ID:9557 From TCMID database	940	5.859	CD28
Hispaglabridin B	ID:9557 From TCMID database	37	5.859	ACADVL
Hispaglabridin B	ID:9557 From TCMID database	624	5.859	BDKRB2
Hispaglabridin B	ID:9557 From TCMID database	33	5.859	ACADL
Hispaglabridin B	ID:9557 From TCMID database	186	5.859	AGTR2
Hispaglabridin B	ID:9557 From TCMID database	2475	5.859	MTOR
Hispaglabridin B	ID:9557 From TCMID database	1815	5.859	DRD4
Hispaglabridin B	ID:9557 From TCMID database	2625	5.859	GATA3
Hispaglabridin B	ID:9557 From TCMID database	1392	5.859	CRH
Hispaglabridin B	ID:9557 From TCMID database	857	5.859	CAV1
Hispaglabridin B	ID:9557 From TCMID database	5742	5.859	PTGS1
Hispaglabridin B	ID:9557 From TCMID database	152	5.859	ADRA2C
Hispaglabridin B	ID:9557 From TCMID database	5733	5.859	PTGER3
Hispaglabridin B	ID:9557 From TCMID database	1113	5.859	CHGA
Hispaglabridin B	ID:9557 From TCMID database	5029	5.859	P2RY2
Hispaglabridin B	ID:9557 From TCMID database	5518	5.859	PPP2R1A
Hispaglabridin B	ID:9557 From TCMID database	5743	5.859	PTGS2
Hispaglabridin B	ID:9557 From TCMID database	627	5.859	BDNF
Hispaglabridin B	ID:9557 From TCMID database	5244	5.859	ABCB4
Hispaglabridin B	ID:9557 From TCMID database	53833	5.859	IL20RB
Hispaglabridin B	ID:9557 From TCMID database	2294	5.859	FOXF1
Hispaglabridin B	ID:9557 From TCMID database	225	5.859	ABCD2
Hispaglabridin B	ID:9557 From TCMID database	11187	5.859	PKP3
Hispaglabridin B	ID:9557 From TCMID database	1374	5.859	CPT1A
Hispaglabridin B	ID:9557 From TCMID database	493	5.859	ATP2B4
Hispaglabridin B	ID:9557 From TCMID database	6622	5.859	SNCA
Hispaglabridin B	ID:9557 From TCMID database	57561	5.859	ARRDC3
Hispaglabridin B	ID:9557 From TCMID database	100	5.859	ADA
Hispaglabridin B	ID:9557 From TCMID database	5465	5.859	PPARA
Hispaglabridin B	ID:9557 From TCMID database	4049	5.859	LTA
Hispaglabridin B	ID:9557 From TCMID database	134	5.859	ADORA1
Hispaglabridin B	ID:9557 From TCMID database	155	5.859	ADRB3
Hispaglabridin B	ID:9557 From TCMID database	2897	5.859	GRIK1
Hispaglabridin B	ID:9557 From TCMID database	3383	5.859	ICAM1
Hispaglabridin B	ID:9557 From TCMID database	4771	5.859	NF2
Hispaglabridin B	ID:9557 From TCMID database	3667	5.859	IRS1
Hispaglabridin B	ID:9557 From TCMID database	151	5.859	ADRA2B
Hispaglabridin B	ID:9557 From TCMID database	3598	5.859	IL13RA2
Hispaglabridin B	ID:9557 From TCMID database	5243	5.859	ABCB1
Hispaglabridin B	ID:9557 From TCMID database	173	5.859	AFM
Hispaglabridin B	ID:9557 From TCMID database	5978	5.859	REST
Hispaglabridin B	ID:9557 From TCMID database	1395	5.859	CRHR2
Hispaglabridin B	ID:9557 From TCMID database	1594	5.859	CYP27B1
Hispaglabridin B	ID:9557 From TCMID database	208	5.859	AKT2
Hispaglabridin B	ID:9557 From TCMID database	376497	5.859	SLC27A1
Genkwanin	ID:8288 From TCMID database	266629	15.365	SEC14L3
Genkwanin	ID:8288 From TCMID database	6646	15.365	SOAT1
Genkwanin	ID:8288 From TCMID database	4547	15.365	MTTP
Genkwanin	ID:8288 From TCMID database	1269	15.365	CNR2
Genkwanin	ID:8288 From TCMID database	5515	15.365	PPP2CA
Genkwanin	ID:8288 From TCMID database	5578	15.365	PRKCA
Genkwanin	ID:8288 From TCMID database	8856	15.365	NR1I2
Genkwanin	ID:8288 From TCMID database	1268	15.365	CNR1
Genkwanin	ID:8288 From TCMID database	240	15.365	ALOX5
Genkwanin	ID:8288 From TCMID database	5516	15.365	PPP2CB
Genkwanin	ID:8288 From TCMID database	23541	15.365	SEC14L2
Genkwanin	ID:8288 From TCMID database	1606	15.365	DGKA
Genkwanin	ID:8288 From TCMID database	5579	15.365	PRKCB
Genkwanin	ID:8288 From TCMID database	8435	15.365	SOAT2
Genkwanin	ID:8288 From TCMID database	284904	15.365	SEC14L4
Genkwanin	ID:8288 From TCMID database	1429	8.253	CRYZ
Genkwanin	ID:8288 From TCMID database	730005	8.253	SEC14L6
Genkwanin	ID:8288 From TCMID database	79001	8.253	VKORC1
Genkwanin	ID:8288 From TCMID database	7299	8.253	TYR
Genkwanin	ID:8288 From TCMID database	1728	8.253	NQO1
Genkwanin	ID:8288 From TCMID database	1813	5.859	DRD2
Genkwanin	ID:8288 From TCMID database	5074	5.859	PAWR
Genkwanin	ID:8288 From TCMID database	1128	5.785	CHRM1
Genkwanin	ID:8288 From TCMID database	6286	5.785	S100P
Genkwanin	ID:8288 From TCMID database	3778	5.785	KCNMA1
Genkwanin	ID:8288 From TCMID database	1129	5.785	CHRM2
Licochalcone B	ID:12761 From TCMID database	5139	8.253	PDE3A
Licochalcone B	ID:12761 From TCMID database	6646	8.253	SOAT1
Licochalcone B	ID:12761 From TCMID database	4547	8.253	MTTP
Licochalcone B	ID:12761 From TCMID database	1269	8.253	CNR2
Licochalcone B	ID:12761 From TCMID database	1268	8.253	CNR1
Licochalcone B	ID:12761 From TCMID database	3292	8.253	HSD17B1
Licochalcone B	ID:12761 From TCMID database	8435	8.253	SOAT2
Licochalcone B	ID:12761 From TCMID database	6257	5.785	RXRB
Licochalcone B	ID:12761 From TCMID database	5581	5.785	PRKCE
Licochalcone B	ID:12761 From TCMID database	2104	5.785	ESRRG
Licochalcone B	ID:12761 From TCMID database	2100	5.785	ESR2
Licochalcone B	ID:12761 From TCMID database	10682	5.785	EBP
Licochalcone B	ID:12761 From TCMID database	2099	5.785	ESR1
Licochalcone B	ID:12761 From TCMID database	5916	5.785	RARG
Licochalcone B	ID:12761 From TCMID database	5915	5.785	RARB
Licochalcone B	ID:12761 From TCMID database	6258	5.785	RXRG
Licochalcone B	ID:12761 From TCMID database	5578	5.785	PRKCA
Licochalcone B	ID:12761 From TCMID database	5588	5.785	PRKCQ
Licochalcone B	ID:12761 From TCMID database	5584	5.785	PRKCI
Licochalcone B	ID:12761 From TCMID database	5947	5.785	RBP1
Licochalcone B	ID:12761 From TCMID database	5579	5.785	PRKCB
Licochalcone B	ID:12761 From TCMID database	5914	5.785	RARA
Licochalcone B	ID:12761 From TCMID database	5582	5.785	PRKCG
Licochalcone B	ID:12761 From TCMID database	5590	5.785	PRKCZ
Licochalcone B	ID:12761 From TCMID database	6256	5.785	RXRA
Licochalcone B	ID:12761 From TCMID database	5580	5.785	PRKCD
Isoquercitrin	ID:11639 From TCMID database	6286	5.785	S100P
Isoquercitrin	ID:11639 From TCMID database	3778	5.785	KCNMA1
Licoagrone	ID:12751 From TCMID database	4790	15.365	NFKB1
Licoagrone	ID:12751 From TCMID database	6646	15.365	SOAT1
Licoagrone	ID:12751 From TCMID database	4547	15.365	MTTP
Licoagrone	ID:12751 From TCMID database	10800	15.365	CYSLTR1
Licoagrone	ID:12751 From TCMID database	1269	15.365	CNR2
Licoagrone	ID:12751 From TCMID database	7124	15.365	TNF
Licoagrone	ID:12751 From TCMID database	6037	15.365	RNASE3
Licoagrone	ID:12751 From TCMID database	4583	15.365	MUC2
Licoagrone	ID:12751 From TCMID database	3567	15.365	IL5
Licoagrone	ID:12751 From TCMID database	1268	15.365	CNR1
Licoagrone	ID:12751 From TCMID database	8435	15.365	SOAT2
Licoagrone	ID:12751 From TCMID database	148	8.253	ADRA1A
Licoagrone	ID:12751 From TCMID database	150	8.253	ADRA2A
Licoagrone	ID:12751 From TCMID database	81033	8.253	KCNH6
Licoagrone	ID:12751 From TCMID database	146	8.253	ADRA1D
Licoagrone	ID:12751 From TCMID database	79001	8.253	VKORC1
Licoagrone	ID:12751 From TCMID database	3757	8.253	KCNH2
Licoagrone	ID:12751 From TCMID database	147	8.253	ADRA1B
Licoagrone	ID:12751 From TCMID database	90134	8.253	KCNH7
Licoagrone	ID:12751 From TCMID database	151	8.253	ADRA2B
Licoagrone	ID:12751 From TCMID database	3859	5.785	KRT12
Glabrol	ID:8498 From TCMID database	6646	48	SOAT1
Glabrol	ID:8498 From TCMID database	4547	48	MTTP
Glabrol	ID:8498 From TCMID database	8435	48	SOAT2
Glabrol	ID:8498 From TCMID database	1269	23	CNR2
Glabrol	ID:8498 From TCMID database	1268	23	CNR1
Glabrol	ID:8498 From TCMID database	1813	22.373	DRD2
Glabrol	ID:8498 From TCMID database	5074	22.373	PAWR
Glabrol	ID:8498 From TCMID database	148	15.365	ADRA1A
Glabrol	ID:8498 From TCMID database	150	15.365	ADRA2A
Glabrol	ID:8498 From TCMID database	81033	15.365	KCNH6
Glabrol	ID:8498 From TCMID database	146	15.365	ADRA1D
Glabrol	ID:8498 From TCMID database	3757	15.365	KCNH2
Glabrol	ID:8498 From TCMID database	147	15.365	ADRA1B
Glabrol	ID:8498 From TCMID database	90134	15.365	KCNH7
Glabrol	ID:8498 From TCMID database	151	15.365	ADRA2B
Glabrol	ID:8498 From TCMID database	266629	8.253	SEC14L3
Glabrol	ID:8498 From TCMID database	4790	8.253	NFKB1
Glabrol	ID:8498 From TCMID database	5139	8.253	PDE3A
Glabrol	ID:8498 From TCMID database	2100	8.253	ESR2
Glabrol	ID:8498 From TCMID database	4985	8.253	OPRD1
Glabrol	ID:8498 From TCMID database	7099	8.253	TLR4
Glabrol	ID:8498 From TCMID database	10800	8.253	CYSLTR1
Glabrol	ID:8498 From TCMID database	2099	8.253	ESR1
Glabrol	ID:8498 From TCMID database	7124	8.253	TNF
Glabrol	ID:8498 From TCMID database	5515	8.253	PPP2CA
Glabrol	ID:8498 From TCMID database	6037	8.253	RNASE3
Glabrol	ID:8498 From TCMID database	4986	8.253	OPRK1
Glabrol	ID:8498 From TCMID database	4583	8.253	MUC2
Glabrol	ID:8498 From TCMID database	3567	8.253	IL5
Glabrol	ID:8498 From TCMID database	5578	8.253	PRKCA
Glabrol	ID:8498 From TCMID database	4988	8.253	OPRM1
Glabrol	ID:8498 From TCMID database	8856	8.253	NR1I2
Glabrol	ID:8498 From TCMID database	1385	8.253	CREB1
Glabrol	ID:8498 From TCMID database	3292	8.253	HSD17B1
Glabrol	ID:8498 From TCMID database	240	8.253	ALOX5
Glabrol	ID:8498 From TCMID database	5516	8.253	PPP2CB
Glabrol	ID:8498 From TCMID database	23541	8.253	SEC14L2
Glabrol	ID:8498 From TCMID database	1606	8.253	DGKA
Glabrol	ID:8498 From TCMID database	5579	8.253	PRKCB
Glabrol	ID:8498 From TCMID database	284904	8.253	SEC14L4
Glabrol	ID:8498 From TCMID database	207	5.859	AKT1
Glabrol	ID:8498 From TCMID database	948	5.859	CD36
Glabrol	ID:8498 From TCMID database	1236	5.859	CCR7
Glabrol	ID:8498 From TCMID database	57406	5.859	ABHD6
Glabrol	ID:8498 From TCMID database	23409	5.859	SIRT4
Glabrol	ID:8498 From TCMID database	11343	5.859	MGLL
Glabrol	ID:8498 From TCMID database	2207	5.859	FCER1G
Glabrol	ID:8498 From TCMID database	32	5.859	ACACB
Glabrol	ID:8498 From TCMID database	5261	5.859	PHKG2
Glabrol	ID:8498 From TCMID database	333	5.859	APLP1
Glabrol	ID:8498 From TCMID database	7531	5.859	YWHAE
Glabrol	ID:8498 From TCMID database	7341	5.859	SUMO1
Glabrol	ID:8498 From TCMID database	350	5.859	APOH
Glabrol	ID:8498 From TCMID database	1139	5.859	CHRNA7
Glabrol	ID:8498 From TCMID database	9290	5.859	GPR55
Glabrol	ID:8498 From TCMID database	1141	5.859	CHRNB2
Glabrol	ID:8498 From TCMID database	37	5.859	ACADVL
Glabrol	ID:8498 From TCMID database	1071	5.859	CETP
Glabrol	ID:8498 From TCMID database	2205	5.859	FCER1A
Glabrol	ID:8498 From TCMID database	33	5.859	ACADL
Glabrol	ID:8498 From TCMID database	3630	5.859	INS
Glabrol	ID:8498 From TCMID database	859	5.859	CAV3
Glabrol	ID:8498 From TCMID database	152	5.859	ADRA2C
Glabrol	ID:8498 From TCMID database	388591	5.859	RNF207
Glabrol	ID:8498 From TCMID database	4878	5.859	NPPA
Glabrol	ID:8498 From TCMID database	718	5.859	C3
Glabrol	ID:8498 From TCMID database	747	5.859	DAGLA
Glabrol	ID:8498 From TCMID database	440503	5.859	PLIN5
Glabrol	ID:8498 From TCMID database	7784	5.859	ZP3
Glabrol	ID:8498 From TCMID database	796	5.859	CALCA
Glabrol	ID:8498 From TCMID database	154	5.785	ADRB2
Glabrol	ID:8498 From TCMID database	6331	5.785	SCN5A
Glabrol	ID:8498 From TCMID database	153	5.785	ADRB1
Glabrol	ID:8498 From TCMID database	3614	5.785	IMPDH1
Glabrol	ID:8498 From TCMID database	3615	5.785	IMPDH2
3-Methoxy-7-Methyljuglone	ID:14019 From TCMID database	2099	23	ESR1
3-Methoxy-7-Methyljuglone	ID:14019 From TCMID database	3292	15.365	HSD17B1
3-Methoxy-7-Methyljuglone	ID:14019 From TCMID database	1312	8.253	COMT
3-Methoxy-7-Methyljuglone	ID:14019 From TCMID database	79001	8.253	VKORC1
3-Methoxy-7-Methyljuglone	ID:14019 From TCMID database	1080	8.253	CFTR
3-Methoxy-7-Methyljuglone	ID:14019 From TCMID database	27324	5.859	TOX3
3-Methoxy-7-Methyljuglone	ID:14019 From TCMID database	2100	5.859	ESR2
3-Methoxy-7-Methyljuglone	ID:14019 From TCMID database	6469	5.859	SHH
3-Methoxy-7-Methyljuglone	ID:14019 From TCMID database	2263	5.859	FGFR2
3-Methoxy-7-Methyljuglone	ID:14019 From TCMID database	6662	5.859	SOX9
3-Methoxy-7-Methyljuglone	ID:14019 From TCMID database	8805	5.859	TRIM24
3-Methoxy-7-Methyljuglone	ID:14019 From TCMID database	5627	5.785	PROS1
3-Methoxy-7-Methyljuglone	ID:14019 From TCMID database	8858	5.785	PROZ
3-Methoxy-7-Methyljuglone	ID:14019 From TCMID database	4835	5.785	NQO2
3-Methoxy-7-Methyljuglone	ID:14019 From TCMID database	1723	5.785	DHODH
3-Methoxy-7-Methyljuglone	ID:14019 From TCMID database	2155	5.785	F7
3-Methoxy-7-Methyljuglone	ID:14019 From TCMID database	2158	5.785	F9
3-Methoxy-7-Methyljuglone	ID:14019 From TCMID database	2677	5.785	GGCX
3-Methoxy-7-Methyljuglone	ID:14019 From TCMID database	2159	5.785	F10
3-Methoxy-7-Methyljuglone	ID:14019 From TCMID database	5624	5.785	PROC
3-Methoxy-7-Methyljuglone	ID:14019 From TCMID database	632	5.785	BGLAP
3-Methoxy-7-Methyljuglone	ID:14019 From TCMID database	1728	5.785	NQO1
3-Methoxy-7-Methyljuglone	ID:14019 From TCMID database	154807	5.785	VKORC1L1
3-Methoxy-7-Methyljuglone	ID:14019 From TCMID database	2147	5.785	F2
Prunin	ID:17989 From TCMID database	6646	48	SOAT1
Prunin	ID:17989 From TCMID database	4547	48	MTTP
Prunin	ID:17989 From TCMID database	8435	48	SOAT2
Prunin	ID:17989 From TCMID database	7153	8.253	TOP2A
Prunin	ID:17989 From TCMID database	1269	8.253	CNR2
Prunin	ID:17989 From TCMID database	1105	8.253	CHD1
Prunin	ID:17989 From TCMID database	1268	8.253	CNR1
Prunin	ID:17989 From TCMID database	7155	8.253	TOP2B
Prunin	ID:17989 From TCMID database	266629	5.785	SEC14L3
Prunin	ID:17989 From TCMID database	3859	5.785	KRT12
Prunin	ID:17989 From TCMID database	154	5.785	ADRB2
Prunin	ID:17989 From TCMID database	203068	5.785	TUBB
Prunin	ID:17989 From TCMID database	6331	5.785	SCN5A
Prunin	ID:17989 From TCMID database	5515	5.785	PPP2CA
Prunin	ID:17989 From TCMID database	153	5.785	ADRB1
Prunin	ID:17989 From TCMID database	6524	5.785	SLC5A2
Prunin	ID:17989 From TCMID database	5578	5.785	PRKCA
Prunin	ID:17989 From TCMID database	8856	5.785	NR1I2
Prunin	ID:17989 From TCMID database	3757	5.785	KCNH2
Prunin	ID:17989 From TCMID database	240	5.785	ALOX5
Prunin	ID:17989 From TCMID database	5516	5.785	PPP2CB
Prunin	ID:17989 From TCMID database	23541	5.785	SEC14L2
Prunin	ID:17989 From TCMID database	1606	5.785	DGKA
Prunin	ID:17989 From TCMID database	5579	5.785	PRKCB
Prunin	ID:17989 From TCMID database	7277	5.785	TUBA4A
Prunin	ID:17989 From TCMID database	284904	5.785	SEC14L4
3-Hydroxyglabrol	ID:10148 From TCMID database	6646	48	SOAT1
3-Hydroxyglabrol	ID:10148 From TCMID database	4547	48	MTTP
3-Hydroxyglabrol	ID:10148 From TCMID database	8435	48	SOAT2
3-Hydroxyglabrol	ID:10148 From TCMID database	1269	15.365	CNR2
3-Hydroxyglabrol	ID:10148 From TCMID database	1268	15.365	CNR1
3-Hydroxyglabrol	ID:10148 From TCMID database	2936	8.253	GSR
3-Hydroxyglabrol	ID:10148 From TCMID database	3775	8.253	KCNK1
3-Hydroxyglabrol	ID:10148 From TCMID database	10381	8.253	TUBB3
3-Hydroxyglabrol	ID:10148 From TCMID database	148	8.253	ADRA1A
3-Hydroxyglabrol	ID:10148 From TCMID database	2639	8.253	GCDH
3-Hydroxyglabrol	ID:10148 From TCMID database	2555	8.253	GABRA2
3-Hydroxyglabrol	ID:10148 From TCMID database	56605	8.253	ERO1B
3-Hydroxyglabrol	ID:10148 From TCMID database	3712	8.253	IVD
3-Hydroxyglabrol	ID:10148 From TCMID database	4835	8.253	NQO2
3-Hydroxyglabrol	ID:10148 From TCMID database	1806	8.253	DPYD
3-Hydroxyglabrol	ID:10148 From TCMID database	4985	8.253	OPRD1
3-Hydroxyglabrol	ID:10148 From TCMID database	7099	8.253	TLR4
3-Hydroxyglabrol	ID:10148 From TCMID database	150	8.253	ADRA2A
3-Hydroxyglabrol	ID:10148 From TCMID database	81033	8.253	KCNH6
3-Hydroxyglabrol	ID:10148 From TCMID database	203068	8.253	TUBB
3-Hydroxyglabrol	ID:10148 From TCMID database	2099	8.253	ESR1
3-Hydroxyglabrol	ID:10148 From TCMID database	10382	8.253	TUBB4A
3-Hydroxyglabrol	ID:10148 From TCMID database	6331	8.253	SCN5A
3-Hydroxyglabrol	ID:10148 From TCMID database	5447	8.253	POR
3-Hydroxyglabrol	ID:10148 From TCMID database	51706	8.253	CYB5R1
3-Hydroxyglabrol	ID:10148 From TCMID database	4129	8.253	MAOB
3-Hydroxyglabrol	ID:10148 From TCMID database	84617	8.253	TUBB6
3-Hydroxyglabrol	ID:10148 From TCMID database	2232	8.253	FDXR
3-Hydroxyglabrol	ID:10148 From TCMID database	1610	8.253	DAO
3-Hydroxyglabrol	ID:10148 From TCMID database	7296	8.253	TXNRD1
3-Hydroxyglabrol	ID:10148 From TCMID database	35	8.253	ACADS
3-Hydroxyglabrol	ID:10148 From TCMID database	1727	8.253	CYB5R3
3-Hydroxyglabrol	ID:10148 From TCMID database	347688	8.253	TUBB8
3-Hydroxyglabrol	ID:10148 From TCMID database	146	8.253	ADRA1D
3-Hydroxyglabrol	ID:10148 From TCMID database	2891	8.253	GRIA2
3-Hydroxyglabrol	ID:10148 From TCMID database	347733	8.253	TUBB2B
3-Hydroxyglabrol	ID:10148 From TCMID database	4986	8.253	OPRK1
3-Hydroxyglabrol	ID:10148 From TCMID database	4128	8.253	MAOA
3-Hydroxyglabrol	ID:10148 From TCMID database	4988	8.253	OPRM1
3-Hydroxyglabrol	ID:10148 From TCMID database	259307	8.253	IL4I1
3-Hydroxyglabrol	ID:10148 From TCMID database	9131	8.253	AIFM1
3-Hydroxyglabrol	ID:10148 From TCMID database	3757	8.253	KCNH2
3-Hydroxyglabrol	ID:10148 From TCMID database	10383	8.253	TUBB4B
3-Hydroxyglabrol	ID:10148 From TCMID database	1385	8.253	CREB1
3-Hydroxyglabrol	ID:10148 From TCMID database	51	8.253	ACOX1
3-Hydroxyglabrol	ID:10148 From TCMID database	147	8.253	ADRA1B
3-Hydroxyglabrol	ID:10148 From TCMID database	7280	8.253	TUBB2A
3-Hydroxyglabrol	ID:10148 From TCMID database	34	8.253	ACADM
3-Hydroxyglabrol	ID:10148 From TCMID database	2554	8.253	GABRA1
3-Hydroxyglabrol	ID:10148 From TCMID database	1728	8.253	NQO1
3-Hydroxyglabrol	ID:10148 From TCMID database	7498	8.253	XDH
3-Hydroxyglabrol	ID:10148 From TCMID database	27034	8.253	ACAD8
3-Hydroxyglabrol	ID:10148 From TCMID database	4842	8.253	NOS1
3-Hydroxyglabrol	ID:10148 From TCMID database	90134	8.253	KCNH7
3-Hydroxyglabrol	ID:10148 From TCMID database	1738	8.253	DLD
3-Hydroxyglabrol	ID:10148 From TCMID database	151	8.253	ADRA2B
3-Hydroxyglabrol	ID:10148 From TCMID database	2671	8.253	GFER
3-Hydroxyglabrol	ID:10148 From TCMID database	266629	5.785	SEC14L3
3-Hydroxyglabrol	ID:10148 From TCMID database	3859	5.785	KRT12
3-Hydroxyglabrol	ID:10148 From TCMID database	154	5.785	ADRB2
3-Hydroxyglabrol	ID:10148 From TCMID database	5515	5.785	PPP2CA
3-Hydroxyglabrol	ID:10148 From TCMID database	153	5.785	ADRB1
3-Hydroxyglabrol	ID:10148 From TCMID database	3614	5.785	IMPDH1
3-Hydroxyglabrol	ID:10148 From TCMID database	6524	5.785	SLC5A2
3-Hydroxyglabrol	ID:10148 From TCMID database	5578	5.785	PRKCA
3-Hydroxyglabrol	ID:10148 From TCMID database	8856	5.785	NR1I2
3-Hydroxyglabrol	ID:10148 From TCMID database	240	5.785	ALOX5
3-Hydroxyglabrol	ID:10148 From TCMID database	5516	5.785	PPP2CB
3-Hydroxyglabrol	ID:10148 From TCMID database	23541	5.785	SEC14L2
3-Hydroxyglabrol	ID:10148 From TCMID database	1606	5.785	DGKA
3-Hydroxyglabrol	ID:10148 From TCMID database	5579	5.785	PRKCB
3-Hydroxyglabrol	ID:10148 From TCMID database	3615	5.785	IMPDH2
3-Hydroxyglabrol	ID:10148 From TCMID database	284904	5.785	SEC14L4
Glabranin	ID:8486 From TCMID database	6646	122.778	SOAT1
Glabranin	ID:8486 From TCMID database	4547	122.778	MTTP
Glabranin	ID:8486 From TCMID database	8435	122.778	SOAT2
Glabranin	ID:8486 From TCMID database	1269	23	CNR2
Glabranin	ID:8486 From TCMID database	1268	23	CNR1
Glabranin	ID:8486 From TCMID database	1813	22.373	DRD2
Glabranin	ID:8486 From TCMID database	5074	22.373	PAWR
Glabranin	ID:8486 From TCMID database	148	15.365	ADRA1A
Glabranin	ID:8486 From TCMID database	150	15.365	ADRA2A
Glabranin	ID:8486 From TCMID database	81033	15.365	KCNH6
Glabranin	ID:8486 From TCMID database	146	15.365	ADRA1D
Glabranin	ID:8486 From TCMID database	3757	15.365	KCNH2
Glabranin	ID:8486 From TCMID database	147	15.365	ADRA1B
Glabranin	ID:8486 From TCMID database	90134	15.365	KCNH7
Glabranin	ID:8486 From TCMID database	151	15.365	ADRA2B
Glabranin	ID:8486 From TCMID database	266629	8.253	SEC14L3
Glabranin	ID:8486 From TCMID database	4790	8.253	NFKB1
Glabranin	ID:8486 From TCMID database	5139	8.253	PDE3A
Glabranin	ID:8486 From TCMID database	2100	8.253	ESR2
Glabranin	ID:8486 From TCMID database	4985	8.253	OPRD1
Glabranin	ID:8486 From TCMID database	7099	8.253	TLR4
Glabranin	ID:8486 From TCMID database	10800	8.253	CYSLTR1
Glabranin	ID:8486 From TCMID database	2099	8.253	ESR1
Glabranin	ID:8486 From TCMID database	7124	8.253	TNF
Glabranin	ID:8486 From TCMID database	5515	8.253	PPP2CA
Glabranin	ID:8486 From TCMID database	6037	8.253	RNASE3
Glabranin	ID:8486 From TCMID database	4986	8.253	OPRK1
Glabranin	ID:8486 From TCMID database	4583	8.253	MUC2
Glabranin	ID:8486 From TCMID database	3567	8.253	IL5
Glabranin	ID:8486 From TCMID database	5578	8.253	PRKCA
Glabranin	ID:8486 From TCMID database	4988	8.253	OPRM1
Glabranin	ID:8486 From TCMID database	8856	8.253	NR1I2
Glabranin	ID:8486 From TCMID database	1385	8.253	CREB1
Glabranin	ID:8486 From TCMID database	3292	8.253	HSD17B1
Glabranin	ID:8486 From TCMID database	240	8.253	ALOX5
Glabranin	ID:8486 From TCMID database	5516	8.253	PPP2CB
Glabranin	ID:8486 From TCMID database	23541	8.253	SEC14L2
Glabranin	ID:8486 From TCMID database	1606	8.253	DGKA
Glabranin	ID:8486 From TCMID database	5579	8.253	PRKCB
Glabranin	ID:8486 From TCMID database	284904	8.253	SEC14L4
Glabranin	ID:8486 From TCMID database	207	5.859	AKT1
Glabranin	ID:8486 From TCMID database	948	5.859	CD36
Glabranin	ID:8486 From TCMID database	1236	5.859	CCR7
Glabranin	ID:8486 From TCMID database	57406	5.859	ABHD6
Glabranin	ID:8486 From TCMID database	23409	5.859	SIRT4
Glabranin	ID:8486 From TCMID database	11343	5.859	MGLL
Glabranin	ID:8486 From TCMID database	2207	5.859	FCER1G
Glabranin	ID:8486 From TCMID database	32	5.859	ACACB
Glabranin	ID:8486 From TCMID database	5261	5.859	PHKG2
Glabranin	ID:8486 From TCMID database	333	5.859	APLP1
Glabranin	ID:8486 From TCMID database	7531	5.859	YWHAE
Glabranin	ID:8486 From TCMID database	7341	5.859	SUMO1
Glabranin	ID:8486 From TCMID database	350	5.859	APOH
Glabranin	ID:8486 From TCMID database	1139	5.859	CHRNA7
Glabranin	ID:8486 From TCMID database	9290	5.859	GPR55
Glabranin	ID:8486 From TCMID database	1141	5.859	CHRNB2
Glabranin	ID:8486 From TCMID database	37	5.859	ACADVL
Glabranin	ID:8486 From TCMID database	1071	5.859	CETP
Glabranin	ID:8486 From TCMID database	2205	5.859	FCER1A
Glabranin	ID:8486 From TCMID database	33	5.859	ACADL
Glabranin	ID:8486 From TCMID database	3630	5.859	INS
Glabranin	ID:8486 From TCMID database	859	5.859	CAV3
Glabranin	ID:8486 From TCMID database	152	5.859	ADRA2C
Glabranin	ID:8486 From TCMID database	388591	5.859	RNF207
Glabranin	ID:8486 From TCMID database	4878	5.859	NPPA
Glabranin	ID:8486 From TCMID database	718	5.859	C3
Glabranin	ID:8486 From TCMID database	747	5.859	DAGLA
Glabranin	ID:8486 From TCMID database	440503	5.859	PLIN5
Glabranin	ID:8486 From TCMID database	7784	5.859	ZP3
Glabranin	ID:8486 From TCMID database	796	5.859	CALCA
Glabranin	ID:8486 From TCMID database	3859	5.785	KRT12
Glabranin	ID:8486 From TCMID database	154	5.785	ADRB2
Glabranin	ID:8486 From TCMID database	6331	5.785	SCN5A
Glabranin	ID:8486 From TCMID database	153	5.785	ADRB1
Glabranin	ID:8486 From TCMID database	3614	5.785	IMPDH1
Glabranin	ID:8486 From TCMID database	3615	5.785	IMPDH2
7-Acetoxy-2-Methylisoflavone	ID:259 From TCMID database	2246	15.365	FGF1
7-Acetoxy-2-Methylisoflavone	ID:259 From TCMID database	6284	15.365	S100A13
7-Acetoxy-2-Methylisoflavone	ID:259 From TCMID database	6283	15.365	S100A12
7-Acetoxy-2-Methylisoflavone	ID:259 From TCMID database	3562	15.365	IL3
7-Acetoxy-2-Methylisoflavone	ID:259 From TCMID database	1128	8.253	CHRM1
7-Acetoxy-2-Methylisoflavone	ID:259 From TCMID database	1129	8.253	CHRM2
7-Acetoxy-2-Methylisoflavone	ID:259 From TCMID database	6286	5.785	S100P
7-Acetoxy-2-Methylisoflavone	ID:259 From TCMID database	3778	5.785	KCNMA1
Isoschaftoside	ID:11694 From TCMID database	1244	8.253	ABCC2
Isoschaftoside	ID:11694 From TCMID database	2203	8.253	FBP1
Isoschaftoside	ID:11694 From TCMID database	207	8.253	AKT1
Isoschaftoside	ID:11694 From TCMID database	5564	8.253	PRKAB1
Isoschaftoside	ID:11694 From TCMID database	90	8.253	ACVR1
Isoschaftoside	ID:11694 From TCMID database	439	8.253	ASNA1
Isoschaftoside	ID:11694 From TCMID database	157	8.253	ADRBK2
Isoschaftoside	ID:11694 From TCMID database	55902	8.253	ACSS2
Isoschaftoside	ID:11694 From TCMID database	135	8.253	ADORA2A
Isoschaftoside	ID:11694 From TCMID database	94	8.253	ACVRL1
Isoschaftoside	ID:11694 From TCMID database	107	8.253	ADCY1
Isoschaftoside	ID:11694 From TCMID database	22978	8.253	NT5C2
Isoschaftoside	ID:11694 From TCMID database	269	8.253	AMHR2
Isoschaftoside	ID:11694 From TCMID database	10188	8.253	TNK2
Isoschaftoside	ID:11694 From TCMID database	440	8.253	ASNS
Isoschaftoside	ID:11694 From TCMID database	132	8.253	ADK
Isoschaftoside	ID:11694 From TCMID database	27	8.253	ABL2
Isoschaftoside	ID:11694 From TCMID database	156	8.253	ADRBK1
Isoschaftoside	ID:11694 From TCMID database	4860	8.253	PNP
Isoschaftoside	ID:11694 From TCMID database	136	8.253	ADORA2B
Isoschaftoside	ID:11694 From TCMID database	3614	8.253	IMPDH1
Isoschaftoside	ID:11694 From TCMID database	5144	8.253	PDE4D
Isoschaftoside	ID:11694 From TCMID database	5562	8.253	PRKAA1
Isoschaftoside	ID:11694 From TCMID database	10060	8.253	ABCC9
Isoschaftoside	ID:11694 From TCMID database	1385	8.253	CREB1
Isoschaftoside	ID:11694 From TCMID database	84532	8.253	ACSS1
Isoschaftoside	ID:11694 From TCMID database	5292	8.253	PIM1
Isoschaftoside	ID:11694 From TCMID database	5836	8.253	PYGL
Isoschaftoside	ID:11694 From TCMID database	25	8.253	ABL1
Isoschaftoside	ID:11694 From TCMID database	10939	8.253	AFG3L2
Isoschaftoside	ID:11694 From TCMID database	65061	8.253	CDK15
Isoschaftoside	ID:11694 From TCMID database	140	8.253	ADORA3
Isoschaftoside	ID:11694 From TCMID database	3094	8.253	HINT1
Isoschaftoside	ID:11694 From TCMID database	445	8.253	ASS1
Isoschaftoside	ID:11694 From TCMID database	91	8.253	ACVR1B
Isoschaftoside	ID:11694 From TCMID database	2180	8.253	ACSL1
Isoschaftoside	ID:11694 From TCMID database	19	8.253	ABCA1
Isoschaftoside	ID:11694 From TCMID database	5167	8.253	ENPP1
Isoschaftoside	ID:11694 From TCMID database	5142	8.253	PDE4B
Isoschaftoside	ID:11694 From TCMID database	8883	8.253	NAE1
Isoschaftoside	ID:11694 From TCMID database	5565	8.253	PRKAB2
Isoschaftoside	ID:11694 From TCMID database	134	8.253	ADORA1
Isoschaftoside	ID:11694 From TCMID database	317	8.253	APAF1
Isoschaftoside	ID:11694 From TCMID database	6833	8.253	ABCC8
Isoschaftoside	ID:11694 From TCMID database	238	8.253	ALK
Isoschaftoside	ID:11694 From TCMID database	8647	8.253	ABCB11
Isoschaftoside	ID:11694 From TCMID database	5243	8.253	ABCB1
Isoschaftoside	ID:11694 From TCMID database	9619	8.253	ABCG1
Isoschaftoside	ID:11694 From TCMID database	369	8.253	ARAF
Isoschaftoside	ID:11694 From TCMID database	291	8.253	SLC25A4
Isoschaftoside	ID:11694 From TCMID database	1128	5.785	CHRM1
Isoschaftoside	ID:11694 From TCMID database	1129	5.785	CHRM2
Licobenzofuran	ID:12758 From TCMID database	1269	80.882	CNR2
Licobenzofuran	ID:12758 From TCMID database	1268	80.882	CNR1
Licobenzofuran	ID:12758 From TCMID database	1813	55.444	DRD2
Licobenzofuran	ID:12758 From TCMID database	266629	23	SEC14L3
Licobenzofuran	ID:12758 From TCMID database	5515	23	PPP2CA
Licobenzofuran	ID:12758 From TCMID database	5578	23	PRKCA
Licobenzofuran	ID:12758 From TCMID database	8856	23	NR1I2
Licobenzofuran	ID:12758 From TCMID database	240	23	ALOX5
Licobenzofuran	ID:12758 From TCMID database	5516	23	PPP2CB
Licobenzofuran	ID:12758 From TCMID database	23541	23	SEC14L2
Licobenzofuran	ID:12758 From TCMID database	1606	23	DGKA
Licobenzofuran	ID:12758 From TCMID database	5579	23	PRKCB
Licobenzofuran	ID:12758 From TCMID database	284904	23	SEC14L4
Licobenzofuran	ID:12758 From TCMID database	207	22.373	AKT1
Licobenzofuran	ID:12758 From TCMID database	1236	22.373	CCR7
Licobenzofuran	ID:12758 From TCMID database	57406	22.373	ABHD6
Licobenzofuran	ID:12758 From TCMID database	11343	22.373	MGLL
Licobenzofuran	ID:12758 From TCMID database	2207	22.373	FCER1G
Licobenzofuran	ID:12758 From TCMID database	7341	22.373	SUMO1
Licobenzofuran	ID:12758 From TCMID database	9290	22.373	GPR55
Licobenzofuran	ID:12758 From TCMID database	1141	22.373	CHRNB2
Licobenzofuran	ID:12758 From TCMID database	2205	22.373	FCER1A
Licobenzofuran	ID:12758 From TCMID database	859	22.373	CAV3
Licobenzofuran	ID:12758 From TCMID database	388591	22.373	RNF207
Licobenzofuran	ID:12758 From TCMID database	718	22.373	C3
Licobenzofuran	ID:12758 From TCMID database	747	22.373	DAGLA
Licobenzofuran	ID:12758 From TCMID database	440503	22.373	PLIN5
Licobenzofuran	ID:12758 From TCMID database	7784	22.373	ZP3
Licobenzofuran	ID:12758 From TCMID database	7299	15.365	TYR
Licobenzofuran	ID:12758 From TCMID database	730005	8.253	SEC14L6
Licobenzofuran	ID:12758 From TCMID database	6646	8.253	SOAT1
Licobenzofuran	ID:12758 From TCMID database	4547	8.253	MTTP
Licobenzofuran	ID:12758 From TCMID database	3614	8.253	IMPDH1
Licobenzofuran	ID:12758 From TCMID database	8435	8.253	SOAT2
Licobenzofuran	ID:12758 From TCMID database	5582	8.253	PRKCG
Licobenzofuran	ID:12758 From TCMID database	3615	8.253	IMPDH2
Licobenzofuran	ID:12758 From TCMID database	8600	5.859	TNFSF11
Licobenzofuran	ID:12758 From TCMID database	6513	5.859	SLC2A1
Licobenzofuran	ID:12758 From TCMID database	6529	5.859	SLC6A1
Licobenzofuran	ID:12758 From TCMID database	83752	5.859	LONP2
Licobenzofuran	ID:12758 From TCMID database	3162	5.859	HMOX1
Licobenzofuran	ID:12758 From TCMID database	18	5.859	ABAT
Licobenzofuran	ID:12758 From TCMID database	4790	5.859	NFKB1
Licobenzofuran	ID:12758 From TCMID database	3728	5.859	JUP
Licobenzofuran	ID:12758 From TCMID database	2717	5.859	GLA
Licobenzofuran	ID:12758 From TCMID database	6812	5.859	STXBP1
Licobenzofuran	ID:12758 From TCMID database	7291	5.859	TWIST1
Licobenzofuran	ID:12758 From TCMID database	23409	5.859	SIRT4
Licobenzofuran	ID:12758 From TCMID database	6693	5.859	SPN
Licobenzofuran	ID:12758 From TCMID database	154	5.859	ADRB2
Licobenzofuran	ID:12758 From TCMID database	552	5.859	AVPR1A
Licobenzofuran	ID:12758 From TCMID database	32	5.859	ACACB
Licobenzofuran	ID:12758 From TCMID database	7432	5.859	VIP
Licobenzofuran	ID:12758 From TCMID database	27342	5.859	RABGEF1
Licobenzofuran	ID:12758 From TCMID database	5020	5.859	OXT
Licobenzofuran	ID:12758 From TCMID database	6352	5.859	CCL5
Licobenzofuran	ID:12758 From TCMID database	3965	5.859	LGALS9
Licobenzofuran	ID:12758 From TCMID database	1394	5.859	CRHR1
Licobenzofuran	ID:12758 From TCMID database	5318	5.859	PKP2
Licobenzofuran	ID:12758 From TCMID database	150	5.859	ADRA2A
Licobenzofuran	ID:12758 From TCMID database	5054	5.859	SERPINE1
Licobenzofuran	ID:12758 From TCMID database	11314	5.859	CD300A
Licobenzofuran	ID:12758 From TCMID database	3351	5.859	HTR1B
Licobenzofuran	ID:12758 From TCMID database	1991	5.859	ELANE
Licobenzofuran	ID:12758 From TCMID database	5270	5.859	SERPINE2
Licobenzofuran	ID:12758 From TCMID database	3553	5.859	IL1B
Licobenzofuran	ID:12758 From TCMID database	2022	5.859	ENG
Licobenzofuran	ID:12758 From TCMID database	7124	5.859	TNF
Licobenzofuran	ID:12758 From TCMID database	2241	5.859	FER
Licobenzofuran	ID:12758 From TCMID database	6348	5.859	CCL3
Licobenzofuran	ID:12758 From TCMID database	8660	5.859	IRS2
Licobenzofuran	ID:12758 From TCMID database	51070	5.859	NOSIP
Licobenzofuran	ID:12758 From TCMID database	2672	5.859	GFI1
Licobenzofuran	ID:12758 From TCMID database	8620	5.859	NPFF
Licobenzofuran	ID:12758 From TCMID database	153	5.859	ADRB1
Licobenzofuran	ID:12758 From TCMID database	2168	5.859	FABP1
Licobenzofuran	ID:12758 From TCMID database	4889	5.859	NPY5R
Licobenzofuran	ID:12758 From TCMID database	219743	5.859	TYSND1
Licobenzofuran	ID:12758 From TCMID database	9429	5.859	ABCG2
Licobenzofuran	ID:12758 From TCMID database	8651	5.859	SOCS1
Licobenzofuran	ID:12758 From TCMID database	284021	5.859	MILR1
Licobenzofuran	ID:12758 From TCMID database	5028	5.859	P2RY1
Licobenzofuran	ID:12758 From TCMID database	8862	5.859	APLN
Licobenzofuran	ID:12758 From TCMID database	3557	5.859	IL1RN
Licobenzofuran	ID:12758 From TCMID database	55829	5.859	VIMP
Licobenzofuran	ID:12758 From TCMID database	5021	5.859	OXTR
Licobenzofuran	ID:12758 From TCMID database	64805	5.859	P2RY12
Licobenzofuran	ID:12758 From TCMID database	5771	5.859	PTPN2
Licobenzofuran	ID:12758 From TCMID database	551	5.859	AVP
Licobenzofuran	ID:12758 From TCMID database	8792	5.859	TNFRSF11A
Licobenzofuran	ID:12758 From TCMID database	3552	5.859	IL1A
Licobenzofuran	ID:12758 From TCMID database	7274	5.859	TTPA
Licobenzofuran	ID:12758 From TCMID database	92	5.859	ACVR2A
Licobenzofuran	ID:12758 From TCMID database	940	5.859	CD28
Licobenzofuran	ID:12758 From TCMID database	37	5.859	ACADVL
Licobenzofuran	ID:12758 From TCMID database	624	5.859	BDKRB2
Licobenzofuran	ID:12758 From TCMID database	33	5.859	ACADL
Licobenzofuran	ID:12758 From TCMID database	186	5.859	AGTR2
Licobenzofuran	ID:12758 From TCMID database	2475	5.859	MTOR
Licobenzofuran	ID:12758 From TCMID database	1815	5.859	DRD4
Licobenzofuran	ID:12758 From TCMID database	2625	5.859	GATA3
Licobenzofuran	ID:12758 From TCMID database	1392	5.859	CRH
Licobenzofuran	ID:12758 From TCMID database	857	5.859	CAV1
Licobenzofuran	ID:12758 From TCMID database	5742	5.859	PTGS1
Licobenzofuran	ID:12758 From TCMID database	152	5.859	ADRA2C
Licobenzofuran	ID:12758 From TCMID database	5733	5.859	PTGER3
Licobenzofuran	ID:12758 From TCMID database	1113	5.859	CHGA
Licobenzofuran	ID:12758 From TCMID database	5029	5.859	P2RY2
Licobenzofuran	ID:12758 From TCMID database	5518	5.859	PPP2R1A
Licobenzofuran	ID:12758 From TCMID database	5743	5.859	PTGS2
Licobenzofuran	ID:12758 From TCMID database	627	5.859	BDNF
Licobenzofuran	ID:12758 From TCMID database	5244	5.859	ABCB4
Licobenzofuran	ID:12758 From TCMID database	53833	5.859	IL20RB
Licobenzofuran	ID:12758 From TCMID database	2294	5.859	FOXF1
Licobenzofuran	ID:12758 From TCMID database	225	5.859	ABCD2
Licobenzofuran	ID:12758 From TCMID database	11187	5.859	PKP3
Licobenzofuran	ID:12758 From TCMID database	1374	5.859	CPT1A
Licobenzofuran	ID:12758 From TCMID database	493	5.859	ATP2B4
Licobenzofuran	ID:12758 From TCMID database	6622	5.859	SNCA
Licobenzofuran	ID:12758 From TCMID database	57561	5.859	ARRDC3
Licobenzofuran	ID:12758 From TCMID database	100	5.859	ADA
Licobenzofuran	ID:12758 From TCMID database	5465	5.859	PPARA
Licobenzofuran	ID:12758 From TCMID database	4049	5.859	LTA
Licobenzofuran	ID:12758 From TCMID database	134	5.859	ADORA1
Licobenzofuran	ID:12758 From TCMID database	155	5.859	ADRB3
Licobenzofuran	ID:12758 From TCMID database	2897	5.859	GRIK1
Licobenzofuran	ID:12758 From TCMID database	3383	5.859	ICAM1
Licobenzofuran	ID:12758 From TCMID database	4771	5.859	NF2
Licobenzofuran	ID:12758 From TCMID database	3667	5.859	IRS1
Licobenzofuran	ID:12758 From TCMID database	151	5.859	ADRA2B
Licobenzofuran	ID:12758 From TCMID database	3598	5.859	IL13RA2
Licobenzofuran	ID:12758 From TCMID database	5243	5.859	ABCB1
Licobenzofuran	ID:12758 From TCMID database	173	5.859	AFM
Licobenzofuran	ID:12758 From TCMID database	5978	5.859	REST
Licobenzofuran	ID:12758 From TCMID database	1395	5.859	CRHR2
Licobenzofuran	ID:12758 From TCMID database	1594	5.859	CYP27B1
Licobenzofuran	ID:12758 From TCMID database	208	5.859	AKT2
Licobenzofuran	ID:12758 From TCMID database	376497	5.859	SLC27A1
Kanzonol W	ID:12149 From TCMID database	1269	23	CNR2
Kanzonol W	ID:12149 From TCMID database	1268	23	CNR1
Kanzonol W	ID:12149 From TCMID database	1813	22.373	DRD2
Kanzonol W	ID:12149 From TCMID database	266629	15.365	SEC14L3
Kanzonol W	ID:12149 From TCMID database	5515	15.365	PPP2CA
Kanzonol W	ID:12149 From TCMID database	5578	15.365	PRKCA
Kanzonol W	ID:12149 From TCMID database	8856	15.365	NR1I2
Kanzonol W	ID:12149 From TCMID database	240	15.365	ALOX5
Kanzonol W	ID:12149 From TCMID database	5516	15.365	PPP2CB
Kanzonol W	ID:12149 From TCMID database	23541	15.365	SEC14L2
Kanzonol W	ID:12149 From TCMID database	1606	15.365	DGKA
Kanzonol W	ID:12149 From TCMID database	5579	15.365	PRKCB
Kanzonol W	ID:12149 From TCMID database	284904	15.365	SEC14L4
Kanzonol W	ID:12149 From TCMID database	1429	8.253	CRYZ
Kanzonol W	ID:12149 From TCMID database	730005	8.253	SEC14L6
Kanzonol W	ID:12149 From TCMID database	79001	8.253	VKORC1
Kanzonol W	ID:12149 From TCMID database	7299	8.253	TYR
Kanzonol W	ID:12149 From TCMID database	1728	8.253	NQO1
Kanzonol W	ID:12149 From TCMID database	207	5.859	AKT1
Kanzonol W	ID:12149 From TCMID database	1236	5.859	CCR7
Kanzonol W	ID:12149 From TCMID database	57406	5.859	ABHD6
Kanzonol W	ID:12149 From TCMID database	11343	5.859	MGLL
Kanzonol W	ID:12149 From TCMID database	2207	5.859	FCER1G
Kanzonol W	ID:12149 From TCMID database	7341	5.859	SUMO1
Kanzonol W	ID:12149 From TCMID database	9290	5.859	GPR55
Kanzonol W	ID:12149 From TCMID database	1141	5.859	CHRNB2
Kanzonol W	ID:12149 From TCMID database	2205	5.859	FCER1A
Kanzonol W	ID:12149 From TCMID database	859	5.859	CAV3
Kanzonol W	ID:12149 From TCMID database	388591	5.859	RNF207
Kanzonol W	ID:12149 From TCMID database	718	5.859	C3
Kanzonol W	ID:12149 From TCMID database	747	5.859	DAGLA
Kanzonol W	ID:12149 From TCMID database	440503	5.859	PLIN5
Kanzonol W	ID:12149 From TCMID database	7784	5.859	ZP3
Isoramanone	ID:11640 From TCMID database	6715	48	SRD5A1
Isoramanone	ID:11640 From TCMID database	2099	48	ESR1
Isoramanone	ID:11640 From TCMID database	5731	48	PTGER1
Isoramanone	ID:11640 From TCMID database	5734	48	PTGER4
Isoramanone	ID:11640 From TCMID database	5241	48	PGR
Isoramanone	ID:11640 From TCMID database	367	48	AR
Isoramanone	ID:11640 From TCMID database	2908	48	NR3C1
Isoramanone	ID:11640 From TCMID database	5739	48	PTGIR
Isoramanone	ID:11640 From TCMID database	5732	48	PTGER2
Isoramanone	ID:11640 From TCMID database	5733	48	PTGER3
Isoramanone	ID:11640 From TCMID database	5737	48	PTGFR
Isoramanone	ID:11640 From TCMID database	301	48	ANXA1
Isoramanone	ID:11640 From TCMID database	7421	48	VDR
Isoramanone	ID:11640 From TCMID database	4306	48	NR3C2
Isoramanone	ID:11640 From TCMID database	476	23	ATP1A1
Isoramanone	ID:11640 From TCMID database	338442	22.373	HCAR2
Isoramanone	ID:11640 From TCMID database	4853	22.373	NOTCH2
Isoramanone	ID:11640 From TCMID database	55909	22.373	BIN3
Isoramanone	ID:11640 From TCMID database	84083	22.373	ZRANB3
Isoramanone	ID:11640 From TCMID database	819	15.365	CAMLG
Isoramanone	ID:11640 From TCMID database	478	15.365	ATP1A3
Isoramanone	ID:11640 From TCMID database	5535	15.365	PPP3R2
Isoramanone	ID:11640 From TCMID database	5478	15.365	PPIA
Isoramanone	ID:11640 From TCMID database	477	15.365	ATP1A2
Isoramanone	ID:11640 From TCMID database	10105	15.365	PPIF
Isoramanone	ID:11640 From TCMID database	3290	15.365	HSD11B1
Isoramanone	ID:11640 From TCMID database	27115	8.253	PDE7B
Isoramanone	ID:11640 From TCMID database	5141	8.253	PDE4A
Isoramanone	ID:11640 From TCMID database	135	8.253	ADORA2A
Isoramanone	ID:11640 From TCMID database	5618	8.253	PRLR
Isoramanone	ID:11640 From TCMID database	480	8.253	ATP1A4
Isoramanone	ID:11640 From TCMID database	190	8.253	NR0B1
Isoramanone	ID:11640 From TCMID database	645142	8.253	PPIAL4D
Isoramanone	ID:11640 From TCMID database	4843	8.253	NOS2
Isoramanone	ID:11640 From TCMID database	5144	8.253	PDE4D
Isoramanone	ID:11640 From TCMID database	730262	8.253	PPIAL4E
Isoramanone	ID:11640 From TCMID database	653505	8.253	PPIAL4A
Isoramanone	ID:11640 From TCMID database	5578	8.253	PRKCA
Isoramanone	ID:11640 From TCMID database	5150	8.253	PDE7A
Isoramanone	ID:11640 From TCMID database	5143	8.253	PDE4C
Isoramanone	ID:11640 From TCMID database	653598	8.253	PPIAL4C
Isoramanone	ID:11640 From TCMID database	5534	8.253	PPP3R1
Isoramanone	ID:11640 From TCMID database	728945	8.253	PPIAL4F
Isoramanone	ID:11640 From TCMID database	5142	8.253	PDE4B
Isoramanone	ID:11640 From TCMID database	134	8.253	ADORA1
Isoramanone	ID:11640 From TCMID database	5580	8.253	PRKCD
Isoramanone	ID:11640 From TCMID database	1289	5.859	COL5A1
Isoramanone	ID:11640 From TCMID database	27035	5.859	NOX1
Isoramanone	ID:11640 From TCMID database	55585	5.859	UBE2Q1
Isoramanone	ID:11640 From TCMID database	153222	5.859	CREBRF
Isoramanone	ID:11640 From TCMID database	23411	5.859	SIRT1
Isoramanone	ID:11640 From TCMID database	29887	5.859	SNX10
Isoramanone	ID:11640 From TCMID database	3142	5.859	HLX
Isoramanone	ID:11640 From TCMID database	64089	5.859	SNX16
Isoramanone	ID:11640 From TCMID database	307	5.859	ANXA4
Isoramanone	ID:11640 From TCMID database	552	5.859	AVPR1A
Isoramanone	ID:11640 From TCMID database	6363	5.859	CCL19
Isoramanone	ID:11640 From TCMID database	7432	5.859	VIP
Isoramanone	ID:11640 From TCMID database	4824	5.859	NKX3-1
Isoramanone	ID:11640 From TCMID database	302	5.859	ANXA2
Isoramanone	ID:11640 From TCMID database	22925	5.859	PLA2R1
Isoramanone	ID:11640 From TCMID database	5601	5.859	MAPK9
Isoramanone	ID:11640 From TCMID database	11314	5.859	CD300A
Isoramanone	ID:11640 From TCMID database	4208	5.859	MEF2C
Isoramanone	ID:11640 From TCMID database	650	5.859	BMP2
Isoramanone	ID:11640 From TCMID database	6462	5.859	SHBG
Isoramanone	ID:11640 From TCMID database	941	5.859	CD80
Isoramanone	ID:11640 From TCMID database	9655	5.859	SOCS5
Isoramanone	ID:11640 From TCMID database	604	5.859	BCL6
Isoramanone	ID:11640 From TCMID database	481	5.859	ATP1B1
Isoramanone	ID:11640 From TCMID database	7356	5.859	SCGB1A1
Isoramanone	ID:11640 From TCMID database	8447	5.859	DOC2B
Isoramanone	ID:11640 From TCMID database	57393	5.859	TMEM27
Isoramanone	ID:11640 From TCMID database	9101	5.859	USP8
Isoramanone	ID:11640 From TCMID database	551	5.859	AVP
Isoramanone	ID:11640 From TCMID database	3458	5.859	IFNG
Isoramanone	ID:11640 From TCMID database	653145	5.859	ANXA8
Isoramanone	ID:11640 From TCMID database	7042	5.859	TGFB2
Isoramanone	ID:11640 From TCMID database	9847	5.859	C2CD5
Isoramanone	ID:11640 From TCMID database	26191	5.859	PTPN22
Isoramanone	ID:11640 From TCMID database	27131	5.859	SNX5
Isoramanone	ID:11640 From TCMID database	1029	5.859	CDKN2A
Isoramanone	ID:11640 From TCMID database	3569	5.859	IL6
Isoramanone	ID:11640 From TCMID database	6865	5.859	TACR2
Isoramanone	ID:11640 From TCMID database	27122	5.859	DKK3
Isoramanone	ID:11640 From TCMID database	5743	5.859	PTGS2
Isoramanone	ID:11640 From TCMID database	284297	5.859	SSC5D
Isoramanone	ID:11640 From TCMID database	9970	5.859	NR1I3
Isoramanone	ID:11640 From TCMID database	216	5.859	ALDH1A1
Isoramanone	ID:11640 From TCMID database	486	5.859	FXYD2
Isoramanone	ID:11640 From TCMID database	9928	5.859	KIF14
Isoramanone	ID:11640 From TCMID database	706	5.859	TSPO
Isoramanone	ID:11640 From TCMID database	9370	5.859	ADIPOQ
Isoramanone	ID:11640 From TCMID database	306	5.859	ANXA3
Isoramanone	ID:11640 From TCMID database	8767	5.859	RIPK2
Isoramanone	ID:11640 From TCMID database	653	5.859	BMP5
Isoramanone	ID:11640 From TCMID database	6280	5.859	S100A9
Isoramanone	ID:11640 From TCMID database	11214	5.859	AKAP13
Isoramanone	ID:11640 From TCMID database	5888	5.859	RAD51
Isoramanone	ID:11640 From TCMID database	5978	5.859	REST
Isoramanone	ID:11640 From TCMID database	208	5.859	AKT2
Isoramanone	ID:11640 From TCMID database	51109	5.785	RDH11
Isoramanone	ID:11640 From TCMID database	6257	5.785	RXRB
Isoramanone	ID:11640 From TCMID database	5949	5.785	RBP3
Isoramanone	ID:11640 From TCMID database	2104	5.785	ESRRG
Isoramanone	ID:11640 From TCMID database	1345	5.785	COX6C
Isoramanone	ID:11640 From TCMID database	1329	5.785	COX5B
Isoramanone	ID:11640 From TCMID database	54884	5.785	RETSAT
Isoramanone	ID:11640 From TCMID database	1586	5.785	CYP17A1
Isoramanone	ID:11640 From TCMID database	112724	5.785	RDH13
Isoramanone	ID:11640 From TCMID database	9249	5.785	DHRS3
Isoramanone	ID:11640 From TCMID database	6546	5.785	SLC8A1
Isoramanone	ID:11640 From TCMID database	1350	5.785	COX7C
Isoramanone	ID:11640 From TCMID database	5959	5.785	RDH5
Isoramanone	ID:11640 From TCMID database	4512	5.785	COX1
Isoramanone	ID:11640 From TCMID database	2161	5.785	F12
Isoramanone	ID:11640 From TCMID database	5918	5.785	RARRES1
Isoramanone	ID:11640 From TCMID database	1646	5.785	AKR1C2
Isoramanone	ID:11640 From TCMID database	7442	5.785	TRPV1
Isoramanone	ID:11640 From TCMID database	5916	5.785	RARG
Isoramanone	ID:11640 From TCMID database	5740	5.785	PTGIS
Isoramanone	ID:11640 From TCMID database	5468	5.785	PPARG
Isoramanone	ID:11640 From TCMID database	9377	5.785	COX5A
Isoramanone	ID:11640 From TCMID database	2864	5.785	FFAR1
Isoramanone	ID:11640 From TCMID database	4514	5.785	COX3
Isoramanone	ID:11640 From TCMID database	1346	5.785	COX7A1
Isoramanone	ID:11640 From TCMID database	2235	5.785	FECH
Isoramanone	ID:11640 From TCMID database	1327	5.785	COX4I1
Isoramanone	ID:11640 From TCMID database	5915	5.785	RARB
Isoramanone	ID:11640 From TCMID database	64805	5.785	P2RY12
Isoramanone	ID:11640 From TCMID database	5319	5.785	PLA2G1B
Isoramanone	ID:11640 From TCMID database	220	5.785	ALDH1A3
Isoramanone	ID:11640 From TCMID database	6258	5.785	RXRG
Isoramanone	ID:11640 From TCMID database	145226	5.785	RDH12
Isoramanone	ID:11640 From TCMID database	1339	5.785	COX6A2
Isoramanone	ID:11640 From TCMID database	4986	5.785	OPRK1
Isoramanone	ID:11640 From TCMID database	9415	5.785	FADS2
Isoramanone	ID:11640 From TCMID database	3156	5.785	HMGCR
Isoramanone	ID:11640 From TCMID database	3992	5.785	FADS1
Isoramanone	ID:11640 From TCMID database	3689	5.785	ITGB2
Isoramanone	ID:11640 From TCMID database	126	5.785	ADH1C
Isoramanone	ID:11640 From TCMID database	5467	5.785	PPARD
Isoramanone	ID:11640 From TCMID database	10901	5.785	DHRS4
Isoramanone	ID:11640 From TCMID database	5742	5.785	PTGS1
Isoramanone	ID:11640 From TCMID database	1340	5.785	COX6B1
Isoramanone	ID:11640 From TCMID database	2172	5.785	FABP6
Isoramanone	ID:11640 From TCMID database	2182	5.785	ACSL4
Isoramanone	ID:11640 From TCMID database	1066	5.785	CES1
Isoramanone	ID:11640 From TCMID database	5947	5.785	RBP1
Isoramanone	ID:11640 From TCMID database	6785	5.785	ELOVL4
Isoramanone	ID:11640 From TCMID database	6017	5.785	RLBP1
Isoramanone	ID:11640 From TCMID database	57665	5.785	RDH14
Isoramanone	ID:11640 From TCMID database	5914	5.785	RARA
Isoramanone	ID:11640 From TCMID database	1349	5.785	COX7B
Isoramanone	ID:11640 From TCMID database	4513	5.785	COX2
Isoramanone	ID:11640 From TCMID database	50700	5.785	RDH8
Isoramanone	ID:11640 From TCMID database	3683	5.785	ITGAL
Isoramanone	ID:11640 From TCMID database	9052	5.785	GPRC5A
Isoramanone	ID:11640 From TCMID database	9227	5.785	LRAT
Isoramanone	ID:11640 From TCMID database	1588	5.785	CYP19A1
Isoramanone	ID:11640 From TCMID database	6256	5.785	RXRA
Isoramanone	ID:11640 From TCMID database	8854	5.785	ALDH1A2
Isoramanone	ID:11640 From TCMID database	3066	5.785	HDAC2
Isoramanone	ID:11640 From TCMID database	1351	5.785	COX8A
Isoramanone	ID:11640 From TCMID database	2181	5.785	ACSL3
Isoramanone	ID:11640 From TCMID database	9971	5.785	NR1H4
Isoramanone	ID:11640 From TCMID database	1594	5.785	CYP27B1
Formononetin	ID:7882 From TCMID database	266629	15.365	SEC14L3
Formononetin	ID:7882 From TCMID database	6646	15.365	SOAT1
Formononetin	ID:7882 From TCMID database	4547	15.365	MTTP
Formononetin	ID:7882 From TCMID database	1269	15.365	CNR2
Formononetin	ID:7882 From TCMID database	5515	15.365	PPP2CA
Formononetin	ID:7882 From TCMID database	5578	15.365	PRKCA
Formononetin	ID:7882 From TCMID database	8856	15.365	NR1I2
Formononetin	ID:7882 From TCMID database	1268	15.365	CNR1
Formononetin	ID:7882 From TCMID database	240	15.365	ALOX5
Formononetin	ID:7882 From TCMID database	5516	15.365	PPP2CB
Formononetin	ID:7882 From TCMID database	23541	15.365	SEC14L2
Formononetin	ID:7882 From TCMID database	1606	15.365	DGKA
Formononetin	ID:7882 From TCMID database	5579	15.365	PRKCB
Formononetin	ID:7882 From TCMID database	8435	15.365	SOAT2
Formononetin	ID:7882 From TCMID database	284904	15.365	SEC14L4
Formononetin	ID:7882 From TCMID database	1429	8.253	CRYZ
Formononetin	ID:7882 From TCMID database	730005	8.253	SEC14L6
Formononetin	ID:7882 From TCMID database	79001	8.253	VKORC1
Formononetin	ID:7882 From TCMID database	7299	8.253	TYR
Formononetin	ID:7882 From TCMID database	1728	8.253	NQO1
Formononetin	ID:7882 From TCMID database	1813	5.859	DRD2
Formononetin	ID:7882 From TCMID database	5074	5.859	PAWR
Formononetin	ID:7882 From TCMID database	6286	5.785	S100P
Formononetin	ID:7882 From TCMID database	3778	5.785	KCNMA1
Isoliquiritin	ID:11502 From TCMID database	2908	15.365	NR3C1
Isoliquiritin	ID:11502 From TCMID database	27115	8.253	PDE7B
Isoliquiritin	ID:11502 From TCMID database	5141	8.253	PDE4A
Isoliquiritin	ID:11502 From TCMID database	135	8.253	ADORA2A
Isoliquiritin	ID:11502 From TCMID database	22978	8.253	NT5C2
Isoliquiritin	ID:11502 From TCMID database	132	8.253	ADK
Isoliquiritin	ID:11502 From TCMID database	645	8.253	BLVRB
Isoliquiritin	ID:11502 From TCMID database	3614	8.253	IMPDH1
Isoliquiritin	ID:11502 From TCMID database	5144	8.253	PDE4D
Isoliquiritin	ID:11502 From TCMID database	5150	8.253	PDE7A
Isoliquiritin	ID:11502 From TCMID database	5143	8.253	PDE4C
Isoliquiritin	ID:11502 From TCMID database	55312	8.253	RFK
Isoliquiritin	ID:11502 From TCMID database	5167	8.253	ENPP1
Isoliquiritin	ID:11502 From TCMID database	5142	8.253	PDE4B
Isoliquiritin	ID:11502 From TCMID database	134	8.253	ADORA1
Isoliquiritin	ID:11502 From TCMID database	2798	8.253	GNRHR
Deoxygomisin A	ID:5177 From TCMID database	4543	8.253	MTNR1A
Deoxygomisin A	ID:5177 From TCMID database	4544	8.253	MTNR1B
Deoxygomisin A	ID:5177 From TCMID database	7153	5.785	TOP2A
Deoxygomisin A	ID:5177 From TCMID database	3356	5.785	HTR2A
Deoxygomisin A	ID:5177 From TCMID database	1131	5.785	CHRM3
Deoxygomisin A	ID:5177 From TCMID database	1128	5.785	CHRM1
Deoxygomisin A	ID:5177 From TCMID database	203068	5.785	TUBB
Deoxygomisin A	ID:5177 From TCMID database	1133	5.785	CHRM5
Deoxygomisin A	ID:5177 From TCMID database	6532	5.785	SLC6A4
Deoxygomisin A	ID:5177 From TCMID database	81027	5.785	TUBB1
Deoxygomisin A	ID:5177 From TCMID database	7277	5.785	TUBA4A
Deoxygomisin A	ID:5177 From TCMID database	1129	5.785	CHRM2
Deoxygomisin A	ID:5177 From TCMID database	1132	5.785	CHRM4
Deoxygomisin A	ID:5177 From TCMID database	6530	5.785	SLC6A2
Schaftoside	ID:19448 From TCMID database	6286	5.785	S100P
Schaftoside	ID:19448 From TCMID database	3778	5.785	KCNMA1
2,5-Dihydroxymethyl-3,4-Dihydroxypyrrolidine	ID:6027 From TCMID database	2548	48	GAA
2,5-Dihydroxymethyl-3,4-Dihydroxypyrrolidine	ID:6027 From TCMID database	8972	48	MGAM
2,5-Dihydroxymethyl-3,4-Dihydroxypyrrolidine	ID:6027 From TCMID database	7357	48	UGCG
2,5-Dihydroxymethyl-3,4-Dihydroxypyrrolidine	ID:6027 From TCMID database	23193	48	GANAB
2,5-Dihydroxymethyl-3,4-Dihydroxypyrrolidine	ID:6027 From TCMID database	2595	48	GANC
2,5-Dihydroxymethyl-3,4-Dihydroxypyrrolidine	ID:6027 From TCMID database	154	15.365	ADRB2
2,5-Dihydroxymethyl-3,4-Dihydroxypyrrolidine	ID:6027 From TCMID database	276	15.365	AMY1A
2,5-Dihydroxymethyl-3,4-Dihydroxypyrrolidine	ID:6027 From TCMID database	280	15.365	AMY2B
2,5-Dihydroxymethyl-3,4-Dihydroxypyrrolidine	ID:6027 From TCMID database	153	15.365	ADRB1
2,5-Dihydroxymethyl-3,4-Dihydroxypyrrolidine	ID:6027 From TCMID database	279	15.365	AMY2A
2,5-Dihydroxymethyl-3,4-Dihydroxypyrrolidine	ID:6027 From TCMID database	6476	15.365	SI
2,5-Dihydroxymethyl-3,4-Dihydroxypyrrolidine	ID:6027 From TCMID database	278	15.365	AMY1C
2,5-Dihydroxymethyl-3,4-Dihydroxypyrrolidine	ID:6027 From TCMID database	277	15.365	AMY1B
2,5-Dihydroxymethyl-3,4-Dihydroxypyrrolidine	ID:6027 From TCMID database	6531	8.253	SLC6A3
2,5-Dihydroxymethyl-3,4-Dihydroxypyrrolidine	ID:6027 From TCMID database	468	8.253	ATF4
2,5-Dihydroxymethyl-3,4-Dihydroxypyrrolidine	ID:6027 From TCMID database	148	8.253	ADRA1A
2,5-Dihydroxymethyl-3,4-Dihydroxypyrrolidine	ID:6027 From TCMID database	7852	8.253	CXCR4
2,5-Dihydroxymethyl-3,4-Dihydroxypyrrolidine	ID:6027 From TCMID database	2697	8.253	GJA1
2,5-Dihydroxymethyl-3,4-Dihydroxypyrrolidine	ID:6027 From TCMID database	135	8.253	ADORA2A
2,5-Dihydroxymethyl-3,4-Dihydroxypyrrolidine	ID:6027 From TCMID database	122953	8.253	JDP2
2,5-Dihydroxymethyl-3,4-Dihydroxypyrrolidine	ID:6027 From TCMID database	3558	8.253	IL2
2,5-Dihydroxymethyl-3,4-Dihydroxypyrrolidine	ID:6027 From TCMID database	150	8.253	ADRA2A
2,5-Dihydroxymethyl-3,4-Dihydroxypyrrolidine	ID:6027 From TCMID database	467	8.253	ATF3
2,5-Dihydroxymethyl-3,4-Dihydroxypyrrolidine	ID:6027 From TCMID database	7412	8.253	VCAM1
2,5-Dihydroxymethyl-3,4-Dihydroxypyrrolidine	ID:6027 From TCMID database	4791	8.253	NFKB2
2,5-Dihydroxymethyl-3,4-Dihydroxypyrrolidine	ID:6027 From TCMID database	5226	8.253	PGD
2,5-Dihydroxymethyl-3,4-Dihydroxypyrrolidine	ID:6027 From TCMID database	7124	8.253	TNF
2,5-Dihydroxymethyl-3,4-Dihydroxypyrrolidine	ID:6027 From TCMID database	1386	8.253	ATF2
2,5-Dihydroxymethyl-3,4-Dihydroxypyrrolidine	ID:6027 From TCMID database	4318	8.253	MMP9
2,5-Dihydroxymethyl-3,4-Dihydroxypyrrolidine	ID:6027 From TCMID database	466	8.253	ATF1
2,5-Dihydroxymethyl-3,4-Dihydroxypyrrolidine	ID:6027 From TCMID database	4772	8.253	NFATC1
2,5-Dihydroxymethyl-3,4-Dihydroxypyrrolidine	ID:6027 From TCMID database	146	8.253	ADRA1D
2,5-Dihydroxymethyl-3,4-Dihydroxypyrrolidine	ID:6027 From TCMID database	22809	8.253	ATF5
2,5-Dihydroxymethyl-3,4-Dihydroxypyrrolidine	ID:6027 From TCMID database	3725	8.253	JUN
2,5-Dihydroxymethyl-3,4-Dihydroxypyrrolidine	ID:6027 From TCMID database	3458	8.253	IFNG
2,5-Dihydroxymethyl-3,4-Dihydroxypyrrolidine	ID:6027 From TCMID database	4718	8.253	NDUFC2
2,5-Dihydroxymethyl-3,4-Dihydroxypyrrolidine	ID:6027 From TCMID database	6532	8.253	SLC6A4
2,5-Dihydroxymethyl-3,4-Dihydroxypyrrolidine	ID:6027 From TCMID database	43	8.253	ACHE
2,5-Dihydroxymethyl-3,4-Dihydroxypyrrolidine	ID:6027 From TCMID database	6401	8.253	SELE
2,5-Dihydroxymethyl-3,4-Dihydroxypyrrolidine	ID:6027 From TCMID database	3757	8.253	KCNH2
2,5-Dihydroxymethyl-3,4-Dihydroxypyrrolidine	ID:6027 From TCMID database	6571	8.253	SLC18A2
2,5-Dihydroxymethyl-3,4-Dihydroxypyrrolidine	ID:6027 From TCMID database	3091	8.253	HIF1A
2,5-Dihydroxymethyl-3,4-Dihydroxypyrrolidine	ID:6027 From TCMID database	11016	8.253	ATF7
2,5-Dihydroxymethyl-3,4-Dihydroxypyrrolidine	ID:6027 From TCMID database	3040	8.253	HBA2
2,5-Dihydroxymethyl-3,4-Dihydroxypyrrolidine	ID:6027 From TCMID database	7422	8.253	VEGFA
2,5-Dihydroxymethyl-3,4-Dihydroxypyrrolidine	ID:6027 From TCMID database	147	8.253	ADRA1B
2,5-Dihydroxymethyl-3,4-Dihydroxypyrrolidine	ID:6027 From TCMID database	152	8.253	ADRA2C
2,5-Dihydroxymethyl-3,4-Dihydroxypyrrolidine	ID:6027 From TCMID database	22926	8.253	ATF6
2,5-Dihydroxymethyl-3,4-Dihydroxypyrrolidine	ID:6027 From TCMID database	23569	8.253	PADI4
2,5-Dihydroxymethyl-3,4-Dihydroxypyrrolidine	ID:6027 From TCMID database	3039	8.253	HBA1
2,5-Dihydroxymethyl-3,4-Dihydroxypyrrolidine	ID:6027 From TCMID database	151	8.253	ADRA2B
2,5-Dihydroxymethyl-3,4-Dihydroxypyrrolidine	ID:6027 From TCMID database	2353	8.253	FOS
2,5-Dihydroxymethyl-3,4-Dihydroxypyrrolidine	ID:6027 From TCMID database	6530	8.253	SLC6A2
2,5-Dihydroxymethyl-3,4-Dihydroxypyrrolidine	ID:6027 From TCMID database	4879	8.253	NPPB
2,5-Dihydroxymethyl-3,4-Dihydroxypyrrolidine	ID:6027 From TCMID database	10536	5.785	P3H3
2,5-Dihydroxymethyl-3,4-Dihydroxypyrrolidine	ID:6027 From TCMID database	9360	5.785	PPIG
2,5-Dihydroxymethyl-3,4-Dihydroxypyrrolidine	ID:6027 From TCMID database	1803	5.785	DPP4
2,5-Dihydroxymethyl-3,4-Dihydroxypyrrolidine	ID:6027 From TCMID database	5480	5.785	PPIC
2,5-Dihydroxymethyl-3,4-Dihydroxypyrrolidine	ID:6027 From TCMID database	5831	5.785	PYCR1
2,5-Dihydroxymethyl-3,4-Dihydroxypyrrolidine	ID:6027 From TCMID database	5625	5.785	PRODH
2,5-Dihydroxymethyl-3,4-Dihydroxypyrrolidine	ID:6027 From TCMID database	25973	5.785	PARS2
2,5-Dihydroxymethyl-3,4-Dihydroxypyrrolidine	ID:6027 From TCMID database	5478	5.785	PPIA
2,5-Dihydroxymethyl-3,4-Dihydroxypyrrolidine	ID:6027 From TCMID database	11254	5.785	SLC6A14
2,5-Dihydroxymethyl-3,4-Dihydroxypyrrolidine	ID:6027 From TCMID database	10105	5.785	PPIF
2,5-Dihydroxymethyl-3,4-Dihydroxypyrrolidine	ID:6027 From TCMID database	2058	5.785	EPRS
2,5-Dihydroxymethyl-3,4-Dihydroxypyrrolidine	ID:6027 From TCMID database	5033	5.785	P4HA1
2,5-Dihydroxymethyl-3,4-Dihydroxypyrrolidine	ID:6027 From TCMID database	10465	5.785	PPIH
2,5-Dihydroxymethyl-3,4-Dihydroxypyrrolidine	ID:6027 From TCMID database	29920	5.785	PYCR2
2,5-Dihydroxymethyl-3,4-Dihydroxypyrrolidine	ID:6027 From TCMID database	112849	5.785	L3HYPDH
2,5-Dihydroxymethyl-3,4-Dihydroxypyrrolidine	ID:6027 From TCMID database	11212	5.785	PROSC
2,5-Dihydroxymethyl-3,4-Dihydroxypyrrolidine	ID:6027 From TCMID database	65263	5.785	PYCRL
2,5-Dihydroxymethyl-3,4-Dihydroxypyrrolidine	ID:6027 From TCMID database	55214	5.785	P3H2
2,5-Dihydroxymethyl-3,4-Dihydroxypyrrolidine	ID:6027 From TCMID database	6534	5.785	SLC6A7
2,5-Dihydroxymethyl-3,4-Dihydroxypyrrolidine	ID:6027 From TCMID database	8974	5.785	P4HA2
2,5-Dihydroxymethyl-3,4-Dihydroxypyrrolidine	ID:6027 From TCMID database	64175	5.785	P3H1
2,5-Dihydroxymethyl-3,4-Dihydroxypyrrolidine	ID:6027 From TCMID database	5479	5.785	PPIB
Glabrene	ID:8489 From TCMID database	1269	80.882	CNR2
Glabrene	ID:8489 From TCMID database	1268	80.882	CNR1
Glabrene	ID:8489 From TCMID database	1813	55.444	DRD2
Glabrene	ID:8489 From TCMID database	266629	23	SEC14L3
Glabrene	ID:8489 From TCMID database	5515	23	PPP2CA
Glabrene	ID:8489 From TCMID database	5578	23	PRKCA
Glabrene	ID:8489 From TCMID database	8856	23	NR1I2
Glabrene	ID:8489 From TCMID database	240	23	ALOX5
Glabrene	ID:8489 From TCMID database	5516	23	PPP2CB
Glabrene	ID:8489 From TCMID database	23541	23	SEC14L2
Glabrene	ID:8489 From TCMID database	1606	23	DGKA
Glabrene	ID:8489 From TCMID database	5579	23	PRKCB
Glabrene	ID:8489 From TCMID database	284904	23	SEC14L4
Glabrene	ID:8489 From TCMID database	207	22.373	AKT1
Glabrene	ID:8489 From TCMID database	1236	22.373	CCR7
Glabrene	ID:8489 From TCMID database	57406	22.373	ABHD6
Glabrene	ID:8489 From TCMID database	11343	22.373	MGLL
Glabrene	ID:8489 From TCMID database	2207	22.373	FCER1G
Glabrene	ID:8489 From TCMID database	7341	22.373	SUMO1
Glabrene	ID:8489 From TCMID database	9290	22.373	GPR55
Glabrene	ID:8489 From TCMID database	1141	22.373	CHRNB2
Glabrene	ID:8489 From TCMID database	2205	22.373	FCER1A
Glabrene	ID:8489 From TCMID database	859	22.373	CAV3
Glabrene	ID:8489 From TCMID database	388591	22.373	RNF207
Glabrene	ID:8489 From TCMID database	718	22.373	C3
Glabrene	ID:8489 From TCMID database	747	22.373	DAGLA
Glabrene	ID:8489 From TCMID database	440503	22.373	PLIN5
Glabrene	ID:8489 From TCMID database	7784	22.373	ZP3
Glabrene	ID:8489 From TCMID database	7299	15.365	TYR
Glabrene	ID:8489 From TCMID database	730005	8.253	SEC14L6
Glabrene	ID:8489 From TCMID database	6646	8.253	SOAT1
Glabrene	ID:8489 From TCMID database	4547	8.253	MTTP
Glabrene	ID:8489 From TCMID database	3614	8.253	IMPDH1
Glabrene	ID:8489 From TCMID database	8435	8.253	SOAT2
Glabrene	ID:8489 From TCMID database	5582	8.253	PRKCG
Glabrene	ID:8489 From TCMID database	3615	8.253	IMPDH2
Glabrene	ID:8489 From TCMID database	8600	5.859	TNFSF11
Glabrene	ID:8489 From TCMID database	6513	5.859	SLC2A1
Glabrene	ID:8489 From TCMID database	6529	5.859	SLC6A1
Glabrene	ID:8489 From TCMID database	83752	5.859	LONP2
Glabrene	ID:8489 From TCMID database	3162	5.859	HMOX1
Glabrene	ID:8489 From TCMID database	18	5.859	ABAT
Glabrene	ID:8489 From TCMID database	4790	5.859	NFKB1
Glabrene	ID:8489 From TCMID database	3728	5.859	JUP
Glabrene	ID:8489 From TCMID database	2717	5.859	GLA
Glabrene	ID:8489 From TCMID database	6812	5.859	STXBP1
Glabrene	ID:8489 From TCMID database	7291	5.859	TWIST1
Glabrene	ID:8489 From TCMID database	23409	5.859	SIRT4
Glabrene	ID:8489 From TCMID database	6693	5.859	SPN
Glabrene	ID:8489 From TCMID database	154	5.859	ADRB2
Glabrene	ID:8489 From TCMID database	552	5.859	AVPR1A
Glabrene	ID:8489 From TCMID database	32	5.859	ACACB
Glabrene	ID:8489 From TCMID database	7432	5.859	VIP
Glabrene	ID:8489 From TCMID database	27342	5.859	RABGEF1
Glabrene	ID:8489 From TCMID database	5020	5.859	OXT
Glabrene	ID:8489 From TCMID database	6352	5.859	CCL5
Glabrene	ID:8489 From TCMID database	3965	5.859	LGALS9
Glabrene	ID:8489 From TCMID database	1394	5.859	CRHR1
Glabrene	ID:8489 From TCMID database	5318	5.859	PKP2
Glabrene	ID:8489 From TCMID database	150	5.859	ADRA2A
Glabrene	ID:8489 From TCMID database	5054	5.859	SERPINE1
Glabrene	ID:8489 From TCMID database	11314	5.859	CD300A
Glabrene	ID:8489 From TCMID database	3351	5.859	HTR1B
Glabrene	ID:8489 From TCMID database	1991	5.859	ELANE
Glabrene	ID:8489 From TCMID database	5270	5.859	SERPINE2
Glabrene	ID:8489 From TCMID database	3553	5.859	IL1B
Glabrene	ID:8489 From TCMID database	2022	5.859	ENG
Glabrene	ID:8489 From TCMID database	7124	5.859	TNF
Glabrene	ID:8489 From TCMID database	2241	5.859	FER
Glabrene	ID:8489 From TCMID database	6348	5.859	CCL3
Glabrene	ID:8489 From TCMID database	8660	5.859	IRS2
Glabrene	ID:8489 From TCMID database	51070	5.859	NOSIP
Glabrene	ID:8489 From TCMID database	2672	5.859	GFI1
Glabrene	ID:8489 From TCMID database	8620	5.859	NPFF
Glabrene	ID:8489 From TCMID database	153	5.859	ADRB1
Glabrene	ID:8489 From TCMID database	2168	5.859	FABP1
Glabrene	ID:8489 From TCMID database	4889	5.859	NPY5R
Glabrene	ID:8489 From TCMID database	219743	5.859	TYSND1
Glabrene	ID:8489 From TCMID database	9429	5.859	ABCG2
Glabrene	ID:8489 From TCMID database	8651	5.859	SOCS1
Glabrene	ID:8489 From TCMID database	284021	5.859	MILR1
Glabrene	ID:8489 From TCMID database	5028	5.859	P2RY1
Glabrene	ID:8489 From TCMID database	8862	5.859	APLN
Glabrene	ID:8489 From TCMID database	3557	5.859	IL1RN
Glabrene	ID:8489 From TCMID database	55829	5.859	VIMP
Glabrene	ID:8489 From TCMID database	5021	5.859	OXTR
Glabrene	ID:8489 From TCMID database	64805	5.859	P2RY12
Glabrene	ID:8489 From TCMID database	5771	5.859	PTPN2
Glabrene	ID:8489 From TCMID database	551	5.859	AVP
Glabrene	ID:8489 From TCMID database	8792	5.859	TNFRSF11A
Glabrene	ID:8489 From TCMID database	3552	5.859	IL1A
Glabrene	ID:8489 From TCMID database	7274	5.859	TTPA
Glabrene	ID:8489 From TCMID database	92	5.859	ACVR2A
Glabrene	ID:8489 From TCMID database	940	5.859	CD28
Glabrene	ID:8489 From TCMID database	37	5.859	ACADVL
Glabrene	ID:8489 From TCMID database	624	5.859	BDKRB2
Glabrene	ID:8489 From TCMID database	33	5.859	ACADL
Glabrene	ID:8489 From TCMID database	186	5.859	AGTR2
Glabrene	ID:8489 From TCMID database	2475	5.859	MTOR
Glabrene	ID:8489 From TCMID database	1815	5.859	DRD4
Glabrene	ID:8489 From TCMID database	2625	5.859	GATA3
Glabrene	ID:8489 From TCMID database	1392	5.859	CRH
Glabrene	ID:8489 From TCMID database	857	5.859	CAV1
Glabrene	ID:8489 From TCMID database	5742	5.859	PTGS1
Glabrene	ID:8489 From TCMID database	152	5.859	ADRA2C
Glabrene	ID:8489 From TCMID database	5733	5.859	PTGER3
Glabrene	ID:8489 From TCMID database	1113	5.859	CHGA
Glabrene	ID:8489 From TCMID database	5029	5.859	P2RY2
Glabrene	ID:8489 From TCMID database	5518	5.859	PPP2R1A
Glabrene	ID:8489 From TCMID database	5743	5.859	PTGS2
Glabrene	ID:8489 From TCMID database	627	5.859	BDNF
Glabrene	ID:8489 From TCMID database	5244	5.859	ABCB4
Glabrene	ID:8489 From TCMID database	53833	5.859	IL20RB
Glabrene	ID:8489 From TCMID database	2294	5.859	FOXF1
Glabrene	ID:8489 From TCMID database	225	5.859	ABCD2
Glabrene	ID:8489 From TCMID database	11187	5.859	PKP3
Glabrene	ID:8489 From TCMID database	1374	5.859	CPT1A
Glabrene	ID:8489 From TCMID database	493	5.859	ATP2B4
Glabrene	ID:8489 From TCMID database	6622	5.859	SNCA
Glabrene	ID:8489 From TCMID database	57561	5.859	ARRDC3
Glabrene	ID:8489 From TCMID database	100	5.859	ADA
Glabrene	ID:8489 From TCMID database	5465	5.859	PPARA
Glabrene	ID:8489 From TCMID database	4049	5.859	LTA
Glabrene	ID:8489 From TCMID database	134	5.859	ADORA1
Glabrene	ID:8489 From TCMID database	155	5.859	ADRB3
Glabrene	ID:8489 From TCMID database	2897	5.859	GRIK1
Glabrene	ID:8489 From TCMID database	3383	5.859	ICAM1
Glabrene	ID:8489 From TCMID database	4771	5.859	NF2
Glabrene	ID:8489 From TCMID database	3667	5.859	IRS1
Glabrene	ID:8489 From TCMID database	151	5.859	ADRA2B
Glabrene	ID:8489 From TCMID database	3598	5.859	IL13RA2
Glabrene	ID:8489 From TCMID database	5243	5.859	ABCB1
Glabrene	ID:8489 From TCMID database	173	5.859	AFM
Glabrene	ID:8489 From TCMID database	5978	5.859	REST
Glabrene	ID:8489 From TCMID database	1395	5.859	CRHR2
Glabrene	ID:8489 From TCMID database	1594	5.859	CYP27B1
Glabrene	ID:8489 From TCMID database	208	5.859	AKT2
Glabrene	ID:8489 From TCMID database	376497	5.859	SLC27A1
Glyeurysaponin	ID:8846 From TCMID database	2908	15.365	NR3C1
Glyeurysaponin	ID:8846 From TCMID database	476	15.365	ATP1A1
Glyeurysaponin	ID:8846 From TCMID database	2280	8.253	FKBP1A
Glyeurysaponin	ID:8846 From TCMID database	478	8.253	ATP1A3
Glyeurysaponin	ID:8846 From TCMID database	5731	8.253	PTGER1
Glyeurysaponin	ID:8846 From TCMID database	5734	8.253	PTGER4
Glyeurysaponin	ID:8846 From TCMID database	3156	8.253	HMGCR
Glyeurysaponin	ID:8846 From TCMID database	2475	8.253	MTOR
Glyeurysaponin	ID:8846 From TCMID database	3689	8.253	ITGB2
Glyeurysaponin	ID:8846 From TCMID database	5732	8.253	PTGER2
Glyeurysaponin	ID:8846 From TCMID database	477	8.253	ATP1A2
Glyeurysaponin	ID:8846 From TCMID database	5733	8.253	PTGER3
Glyeurysaponin	ID:8846 From TCMID database	6608	8.253	SMO
Glyeurysaponin	ID:8846 From TCMID database	301	8.253	ANXA1
Glyeurysaponin	ID:8846 From TCMID database	3683	8.253	ITGAL
Glyeurysaponin	ID:8846 From TCMID database	3066	8.253	HDAC2
Glyeurysaponin	ID:8846 From TCMID database	2247	8.253	FGF2
Glyeurysaponin	ID:8846 From TCMID database	4853	5.859	NOTCH2
Glyeurysaponin	ID:8846 From TCMID database	55244	5.785	SLC47A1
Glyeurysaponin	ID:8846 From TCMID database	1576	5.785	CYP3A4
Glyeurysaponin	ID:8846 From TCMID database	2099	5.785	ESR1
Glyeurysaponin	ID:8846 From TCMID database	8001	5.785	GLRA3
Glyeurysaponin	ID:8846 From TCMID database	1595	5.785	CYP51A1
Glyeurysaponin	ID:8846 From TCMID database	5241	5.785	PGR
Glyeurysaponin	ID:8846 From TCMID database	367	5.785	AR
Glyeurysaponin	ID:8846 From TCMID database	5578	5.785	PRKCA
Glyeurysaponin	ID:8846 From TCMID database	3757	5.785	KCNH2
Glyeurysaponin	ID:8846 From TCMID database	2562	5.785	GABRB3
Glyeurysaponin	ID:8846 From TCMID database	23569	5.785	PADI4
Glyeurysaponin	ID:8846 From TCMID database	2862	5.785	MLNR
Glyeurysaponin	ID:8846 From TCMID database	28234	5.785	SLCO1B3
Glyeurysaponin	ID:8846 From TCMID database	213	5.785	ALB
Glyeurysaponin	ID:8846 From TCMID database	5243	5.785	ABCB1
Glyeurysaponin	ID:8846 From TCMID database	5580	5.785	PRKCD
Glyeurysaponin	ID:8846 From TCMID database	10599	5.785	SLCO1B1
Glyeurysaponin	ID:8846 From TCMID database	4306	5.785	NR3C2
Liriodendrin	ID:12910 From TCMID database	7153	48	TOP2A
Liriodendrin	ID:12910 From TCMID database	7155	48	TOP2B
Liriodendrin	ID:12910 From TCMID database	135	15.365	ADORA2A
Liriodendrin	ID:12910 From TCMID database	136	15.365	ADORA2B
Liriodendrin	ID:12910 From TCMID database	6524	15.365	SLC5A2
Liriodendrin	ID:12910 From TCMID database	140	15.365	ADORA3
Liriodendrin	ID:12910 From TCMID database	134	15.365	ADORA1
Liriodendrin	ID:12910 From TCMID database	1244	8.253	ABCC2
Liriodendrin	ID:12910 From TCMID database	2203	8.253	FBP1
Liriodendrin	ID:12910 From TCMID database	207	8.253	AKT1
Liriodendrin	ID:12910 From TCMID database	6947	8.253	TCN1
Liriodendrin	ID:12910 From TCMID database	5564	8.253	PRKAB1
Liriodendrin	ID:12910 From TCMID database	90	8.253	ACVR1
Liriodendrin	ID:12910 From TCMID database	439	8.253	ASNA1
Liriodendrin	ID:12910 From TCMID database	157	8.253	ADRBK2
Liriodendrin	ID:12910 From TCMID database	55902	8.253	ACSS2
Liriodendrin	ID:12910 From TCMID database	4594	8.253	MUT
Liriodendrin	ID:12910 From TCMID database	94	8.253	ACVRL1
Liriodendrin	ID:12910 From TCMID database	107	8.253	ADCY1
Liriodendrin	ID:12910 From TCMID database	326625	8.253	MMAB
Liriodendrin	ID:12910 From TCMID database	22978	8.253	NT5C2
Liriodendrin	ID:12910 From TCMID database	269	8.253	AMHR2
Liriodendrin	ID:12910 From TCMID database	10188	8.253	TNK2
Liriodendrin	ID:12910 From TCMID database	5422	8.253	POLA1
Liriodendrin	ID:12910 From TCMID database	4552	8.253	MTRR
Liriodendrin	ID:12910 From TCMID database	440	8.253	ASNS
Liriodendrin	ID:12910 From TCMID database	132	8.253	ADK
Liriodendrin	ID:12910 From TCMID database	27	8.253	ABL2
Liriodendrin	ID:12910 From TCMID database	156	8.253	ADRBK1
Liriodendrin	ID:12910 From TCMID database	4548	8.253	MTR
Liriodendrin	ID:12910 From TCMID database	5144	8.253	PDE4D
Liriodendrin	ID:12910 From TCMID database	292	8.253	SLC25A5
Liriodendrin	ID:12910 From TCMID database	8029	8.253	CUBN
Liriodendrin	ID:12910 From TCMID database	5562	8.253	PRKAA1
Liriodendrin	ID:12910 From TCMID database	10060	8.253	ABCC9
Liriodendrin	ID:12910 From TCMID database	81693	8.253	AMN
Liriodendrin	ID:12910 From TCMID database	1385	8.253	CREB1
Liriodendrin	ID:12910 From TCMID database	84532	8.253	ACSS1
Liriodendrin	ID:12910 From TCMID database	5292	8.253	PIM1
Liriodendrin	ID:12910 From TCMID database	5836	8.253	PYGL
Liriodendrin	ID:12910 From TCMID database	25	8.253	ABL1
Liriodendrin	ID:12910 From TCMID database	10939	8.253	AFG3L2
Liriodendrin	ID:12910 From TCMID database	25974	8.253	MMACHC
Liriodendrin	ID:12910 From TCMID database	65061	8.253	CDK15
Liriodendrin	ID:12910 From TCMID database	3094	8.253	HINT1
Liriodendrin	ID:12910 From TCMID database	445	8.253	ASS1
Liriodendrin	ID:12910 From TCMID database	91	8.253	ACVR1B
Liriodendrin	ID:12910 From TCMID database	2180	8.253	ACSL1
Liriodendrin	ID:12910 From TCMID database	19	8.253	ABCA1
Liriodendrin	ID:12910 From TCMID database	293	8.253	SLC25A6
Liriodendrin	ID:12910 From TCMID database	5423	8.253	POLB
Liriodendrin	ID:12910 From TCMID database	166785	8.253	MMAA
Liriodendrin	ID:12910 From TCMID database	5142	8.253	PDE4B
Liriodendrin	ID:12910 From TCMID database	8883	8.253	NAE1
Liriodendrin	ID:12910 From TCMID database	5565	8.253	PRKAB2
Liriodendrin	ID:12910 From TCMID database	1786	8.253	DNMT1
Liriodendrin	ID:12910 From TCMID database	6523	8.253	SLC5A1
Liriodendrin	ID:12910 From TCMID database	317	8.253	APAF1
Liriodendrin	ID:12910 From TCMID database	6833	8.253	ABCC8
Liriodendrin	ID:12910 From TCMID database	238	8.253	ALK
Liriodendrin	ID:12910 From TCMID database	8647	8.253	ABCB11
Liriodendrin	ID:12910 From TCMID database	5243	8.253	ABCB1
Liriodendrin	ID:12910 From TCMID database	9619	8.253	ABCG1
Liriodendrin	ID:12910 From TCMID database	369	8.253	ARAF
Liriodendrin	ID:12910 From TCMID database	291	8.253	SLC25A4
Liriodendrin	ID:12910 From TCMID database	266629	5.785	SEC14L3
Liriodendrin	ID:12910 From TCMID database	3356	5.785	HTR2A
Liriodendrin	ID:12910 From TCMID database	6646	5.785	SOAT1
Liriodendrin	ID:12910 From TCMID database	1131	5.785	CHRM3
Liriodendrin	ID:12910 From TCMID database	4547	5.785	MTTP
Liriodendrin	ID:12910 From TCMID database	1128	5.785	CHRM1
Liriodendrin	ID:12910 From TCMID database	4985	5.785	OPRD1
Liriodendrin	ID:12910 From TCMID database	203068	5.785	TUBB
Liriodendrin	ID:12910 From TCMID database	2099	5.785	ESR1
Liriodendrin	ID:12910 From TCMID database	1269	5.785	CNR2
Liriodendrin	ID:12910 From TCMID database	1105	5.785	CHD1
Liriodendrin	ID:12910 From TCMID database	5515	5.785	PPP2CA
Liriodendrin	ID:12910 From TCMID database	3358	5.785	HTR2C
Liriodendrin	ID:12910 From TCMID database	4986	5.785	OPRK1
Liriodendrin	ID:12910 From TCMID database	5578	5.785	PRKCA
Liriodendrin	ID:12910 From TCMID database	1133	5.785	CHRM5
Liriodendrin	ID:12910 From TCMID database	6532	5.785	SLC6A4
Liriodendrin	ID:12910 From TCMID database	4988	5.785	OPRM1
Liriodendrin	ID:12910 From TCMID database	8856	5.785	NR1I2
Liriodendrin	ID:12910 From TCMID database	1268	5.785	CNR1
Liriodendrin	ID:12910 From TCMID database	240	5.785	ALOX5
Liriodendrin	ID:12910 From TCMID database	5516	5.785	PPP2CB
Liriodendrin	ID:12910 From TCMID database	116443	5.785	GRIN3A
Liriodendrin	ID:12910 From TCMID database	23541	5.785	SEC14L2
Liriodendrin	ID:12910 From TCMID database	1606	5.785	DGKA
Liriodendrin	ID:12910 From TCMID database	5579	5.785	PRKCB
Liriodendrin	ID:12910 From TCMID database	8435	5.785	SOAT2
Liriodendrin	ID:12910 From TCMID database	7277	5.785	TUBA4A
Liriodendrin	ID:12910 From TCMID database	1129	5.785	CHRM2
Liriodendrin	ID:12910 From TCMID database	1132	5.785	CHRM4
Liriodendrin	ID:12910 From TCMID database	284904	5.785	SEC14L4
Liriodendrin	ID:12910 From TCMID database	6530	5.785	SLC6A2
Pinocembrin	ID:17389 From TCMID database	6646	122.778	SOAT1
Pinocembrin	ID:17389 From TCMID database	4547	122.778	MTTP
Pinocembrin	ID:17389 From TCMID database	8435	122.778	SOAT2
Pinocembrin	ID:17389 From TCMID database	1269	80.882	CNR2
Pinocembrin	ID:17389 From TCMID database	1268	80.882	CNR1
Pinocembrin	ID:17389 From TCMID database	1813	55.444	DRD2
Pinocembrin	ID:17389 From TCMID database	5074	55.444	PAWR
Pinocembrin	ID:17389 From TCMID database	207	22.373	AKT1
Pinocembrin	ID:17389 From TCMID database	948	22.373	CD36
Pinocembrin	ID:17389 From TCMID database	1236	22.373	CCR7
Pinocembrin	ID:17389 From TCMID database	57406	22.373	ABHD6
Pinocembrin	ID:17389 From TCMID database	11343	22.373	MGLL
Pinocembrin	ID:17389 From TCMID database	2207	22.373	FCER1G
Pinocembrin	ID:17389 From TCMID database	7341	22.373	SUMO1
Pinocembrin	ID:17389 From TCMID database	350	22.373	APOH
Pinocembrin	ID:17389 From TCMID database	9290	22.373	GPR55
Pinocembrin	ID:17389 From TCMID database	1141	22.373	CHRNB2
Pinocembrin	ID:17389 From TCMID database	1071	22.373	CETP
Pinocembrin	ID:17389 From TCMID database	2205	22.373	FCER1A
Pinocembrin	ID:17389 From TCMID database	859	22.373	CAV3
Pinocembrin	ID:17389 From TCMID database	388591	22.373	RNF207
Pinocembrin	ID:17389 From TCMID database	718	22.373	C3
Pinocembrin	ID:17389 From TCMID database	747	22.373	DAGLA
Pinocembrin	ID:17389 From TCMID database	440503	22.373	PLIN5
Pinocembrin	ID:17389 From TCMID database	7784	22.373	ZP3
Pinocembrin	ID:17389 From TCMID database	266629	15.365	SEC14L3
Pinocembrin	ID:17389 From TCMID database	2100	15.365	ESR2
Pinocembrin	ID:17389 From TCMID database	4985	15.365	OPRD1
Pinocembrin	ID:17389 From TCMID database	2099	15.365	ESR1
Pinocembrin	ID:17389 From TCMID database	5515	15.365	PPP2CA
Pinocembrin	ID:17389 From TCMID database	4986	15.365	OPRK1
Pinocembrin	ID:17389 From TCMID database	5578	15.365	PRKCA
Pinocembrin	ID:17389 From TCMID database	4988	15.365	OPRM1
Pinocembrin	ID:17389 From TCMID database	8856	15.365	NR1I2
Pinocembrin	ID:17389 From TCMID database	240	15.365	ALOX5
Pinocembrin	ID:17389 From TCMID database	5516	15.365	PPP2CB
Pinocembrin	ID:17389 From TCMID database	23541	15.365	SEC14L2
Pinocembrin	ID:17389 From TCMID database	1606	15.365	DGKA
Pinocembrin	ID:17389 From TCMID database	5579	15.365	PRKCB
Pinocembrin	ID:17389 From TCMID database	284904	15.365	SEC14L4
Pinocembrin	ID:17389 From TCMID database	730005	8.253	SEC14L6
Pinocembrin	ID:17389 From TCMID database	148	8.253	ADRA1A
Pinocembrin	ID:17389 From TCMID database	150	8.253	ADRA2A
Pinocembrin	ID:17389 From TCMID database	81033	8.253	KCNH6
Pinocembrin	ID:17389 From TCMID database	2677	8.253	GGCX
Pinocembrin	ID:17389 From TCMID database	146	8.253	ADRA1D
Pinocembrin	ID:17389 From TCMID database	79001	8.253	VKORC1
Pinocembrin	ID:17389 From TCMID database	7299	8.253	TYR
Pinocembrin	ID:17389 From TCMID database	3757	8.253	KCNH2
Pinocembrin	ID:17389 From TCMID database	5742	8.253	PTGS1
Pinocembrin	ID:17389 From TCMID database	147	8.253	ADRA1B
Pinocembrin	ID:17389 From TCMID database	5743	8.253	PTGS2
Pinocembrin	ID:17389 From TCMID database	90134	8.253	KCNH7
Pinocembrin	ID:17389 From TCMID database	151	8.253	ADRA2B
Pinocembrin	ID:17389 From TCMID database	8694	5.859	DGAT1
Pinocembrin	ID:17389 From TCMID database	8600	5.859	TNFSF11
Pinocembrin	ID:17389 From TCMID database	336	5.859	APOA2
Pinocembrin	ID:17389 From TCMID database	6529	5.859	SLC6A1
Pinocembrin	ID:17389 From TCMID database	83752	5.859	LONP2
Pinocembrin	ID:17389 From TCMID database	3162	5.859	HMOX1
Pinocembrin	ID:17389 From TCMID database	63941	5.859	NECAB3
Pinocembrin	ID:17389 From TCMID database	18	5.859	ABAT
Pinocembrin	ID:17389 From TCMID database	4790	5.859	NFKB1
Pinocembrin	ID:17389 From TCMID database	2717	5.859	GLA
Pinocembrin	ID:17389 From TCMID database	6812	5.859	STXBP1
Pinocembrin	ID:17389 From TCMID database	10062	5.859	NR1H3
Pinocembrin	ID:17389 From TCMID database	7291	5.859	TWIST1
Pinocembrin	ID:17389 From TCMID database	23409	5.859	SIRT4
Pinocembrin	ID:17389 From TCMID database	2033	5.859	EP300
Pinocembrin	ID:17389 From TCMID database	6693	5.859	SPN
Pinocembrin	ID:17389 From TCMID database	3479	5.859	IGF1
Pinocembrin	ID:17389 From TCMID database	154	5.859	ADRB2
Pinocembrin	ID:17389 From TCMID database	2801	5.859	GOLGA2
Pinocembrin	ID:17389 From TCMID database	552	5.859	AVPR1A
Pinocembrin	ID:17389 From TCMID database	116519	5.859	APOA5
Pinocembrin	ID:17389 From TCMID database	6363	5.859	CCL19
Pinocembrin	ID:17389 From TCMID database	32	5.859	ACACB
Pinocembrin	ID:17389 From TCMID database	7432	5.859	VIP
Pinocembrin	ID:17389 From TCMID database	27342	5.859	RABGEF1
Pinocembrin	ID:17389 From TCMID database	5020	5.859	OXT
Pinocembrin	ID:17389 From TCMID database	6352	5.859	CCL5
Pinocembrin	ID:17389 From TCMID database	3965	5.859	LGALS9
Pinocembrin	ID:17389 From TCMID database	1394	5.859	CRHR1
Pinocembrin	ID:17389 From TCMID database	348	5.859	APOE
Pinocembrin	ID:17389 From TCMID database	11314	5.859	CD300A
Pinocembrin	ID:17389 From TCMID database	3351	5.859	HTR1B
Pinocembrin	ID:17389 From TCMID database	1991	5.859	ELANE
Pinocembrin	ID:17389 From TCMID database	3553	5.859	IL1B
Pinocembrin	ID:17389 From TCMID database	2022	5.859	ENG
Pinocembrin	ID:17389 From TCMID database	7124	5.859	TNF
Pinocembrin	ID:17389 From TCMID database	183	5.859	AGT
Pinocembrin	ID:17389 From TCMID database	2241	5.859	FER
Pinocembrin	ID:17389 From TCMID database	64168	5.859	NECAB1
Pinocembrin	ID:17389 From TCMID database	5468	5.859	PPARG
Pinocembrin	ID:17389 From TCMID database	8660	5.859	IRS2
Pinocembrin	ID:17389 From TCMID database	51070	5.859	NOSIP
Pinocembrin	ID:17389 From TCMID database	2672	5.859	GFI1
Pinocembrin	ID:17389 From TCMID database	8620	5.859	NPFF
Pinocembrin	ID:17389 From TCMID database	153	5.859	ADRB1
Pinocembrin	ID:17389 From TCMID database	2168	5.859	FABP1
Pinocembrin	ID:17389 From TCMID database	4889	5.859	NPY5R
Pinocembrin	ID:17389 From TCMID database	9445	5.859	ITM2B
Pinocembrin	ID:17389 From TCMID database	219743	5.859	TYSND1
Pinocembrin	ID:17389 From TCMID database	284021	5.859	MILR1
Pinocembrin	ID:17389 From TCMID database	5028	5.859	P2RY1
Pinocembrin	ID:17389 From TCMID database	8862	5.859	APLN
Pinocembrin	ID:17389 From TCMID database	6366	5.859	CCL21
Pinocembrin	ID:17389 From TCMID database	2235	5.859	FECH
Pinocembrin	ID:17389 From TCMID database	3557	5.859	IL1RN
Pinocembrin	ID:17389 From TCMID database	55829	5.859	VIMP
Pinocembrin	ID:17389 From TCMID database	4023	5.859	LPL
Pinocembrin	ID:17389 From TCMID database	5021	5.859	OXTR
Pinocembrin	ID:17389 From TCMID database	64805	5.859	P2RY12
Pinocembrin	ID:17389 From TCMID database	1645	5.859	AKR1C1
Pinocembrin	ID:17389 From TCMID database	3952	5.859	LEP
Pinocembrin	ID:17389 From TCMID database	551	5.859	AVP
Pinocembrin	ID:17389 From TCMID database	8792	5.859	TNFRSF11A
Pinocembrin	ID:17389 From TCMID database	3552	5.859	IL1A
Pinocembrin	ID:17389 From TCMID database	54550	5.859	NECAB2
Pinocembrin	ID:17389 From TCMID database	4481	5.859	MSR1
Pinocembrin	ID:17389 From TCMID database	92	5.859	ACVR2A
Pinocembrin	ID:17389 From TCMID database	11261	5.859	CHP1
Pinocembrin	ID:17389 From TCMID database	940	5.859	CD28
Pinocembrin	ID:17389 From TCMID database	37	5.859	ACADVL
Pinocembrin	ID:17389 From TCMID database	624	5.859	BDKRB2
Pinocembrin	ID:17389 From TCMID database	345	5.859	APOC3
Pinocembrin	ID:17389 From TCMID database	123264	5.859	SLC51B
Pinocembrin	ID:17389 From TCMID database	7376	5.859	NR1H2
Pinocembrin	ID:17389 From TCMID database	33	5.859	ACADL
Pinocembrin	ID:17389 From TCMID database	338	5.859	APOB
Pinocembrin	ID:17389 From TCMID database	186	5.859	AGTR2
Pinocembrin	ID:17389 From TCMID database	2475	5.859	MTOR
Pinocembrin	ID:17389 From TCMID database	1815	5.859	DRD4
Pinocembrin	ID:17389 From TCMID database	2625	5.859	GATA3
Pinocembrin	ID:17389 From TCMID database	1392	5.859	CRH
Pinocembrin	ID:17389 From TCMID database	857	5.859	CAV1
Pinocembrin	ID:17389 From TCMID database	6934	5.859	TCF7L2
Pinocembrin	ID:17389 From TCMID database	5406	5.859	PNLIP
Pinocembrin	ID:17389 From TCMID database	64241	5.859	ABCG8
Pinocembrin	ID:17389 From TCMID database	6721	5.859	SREBF2
Pinocembrin	ID:17389 From TCMID database	26574	5.859	AATF
Pinocembrin	ID:17389 From TCMID database	25825	5.859	BACE2
Pinocembrin	ID:17389 From TCMID database	152	5.859	ADRA2C
Pinocembrin	ID:17389 From TCMID database	341	5.859	APOC1
Pinocembrin	ID:17389 From TCMID database	5733	5.859	PTGER3
Pinocembrin	ID:17389 From TCMID database	1113	5.859	CHGA
Pinocembrin	ID:17389 From TCMID database	5029	5.859	P2RY2
Pinocembrin	ID:17389 From TCMID database	10267	5.859	RAMP1
Pinocembrin	ID:17389 From TCMID database	627	5.859	BDNF
Pinocembrin	ID:17389 From TCMID database	53833	5.859	IL20RB
Pinocembrin	ID:17389 From TCMID database	3600	5.859	IL15
Pinocembrin	ID:17389 From TCMID database	2294	5.859	FOXF1
Pinocembrin	ID:17389 From TCMID database	225	5.859	ABCD2
Pinocembrin	ID:17389 From TCMID database	335	5.859	APOA1
Pinocembrin	ID:17389 From TCMID database	10938	5.859	EHD1
Pinocembrin	ID:17389 From TCMID database	19	5.859	ABCA1
Pinocembrin	ID:17389 From TCMID database	1374	5.859	CPT1A
Pinocembrin	ID:17389 From TCMID database	23236	5.859	PLCB1
Pinocembrin	ID:17389 From TCMID database	493	5.859	ATP2B4
Pinocembrin	ID:17389 From TCMID database	1499	5.859	CTNNB1
Pinocembrin	ID:17389 From TCMID database	6622	5.859	SNCA
Pinocembrin	ID:17389 From TCMID database	55004	5.859	LAMTOR1
Pinocembrin	ID:17389 From TCMID database	57561	5.859	ARRDC3
Pinocembrin	ID:17389 From TCMID database	29881	5.859	NPC1L1
Pinocembrin	ID:17389 From TCMID database	10347	5.859	ABCA7
Pinocembrin	ID:17389 From TCMID database	3931	5.859	LCAT
Pinocembrin	ID:17389 From TCMID database	100	5.859	ADA
Pinocembrin	ID:17389 From TCMID database	5465	5.859	PPARA
Pinocembrin	ID:17389 From TCMID database	4049	5.859	LTA
Pinocembrin	ID:17389 From TCMID database	134	5.859	ADORA1
Pinocembrin	ID:17389 From TCMID database	185	5.859	AGTR1
Pinocembrin	ID:17389 From TCMID database	10565	5.859	ARFGEF1
Pinocembrin	ID:17389 From TCMID database	375	5.859	ARF1
Pinocembrin	ID:17389 From TCMID database	155	5.859	ADRB3
Pinocembrin	ID:17389 From TCMID database	2897	5.859	GRIK1
Pinocembrin	ID:17389 From TCMID database	3383	5.859	ICAM1
Pinocembrin	ID:17389 From TCMID database	64240	5.859	ABCG5
Pinocembrin	ID:17389 From TCMID database	949	5.859	SCARB1
Pinocembrin	ID:17389 From TCMID database	3667	5.859	IRS1
Pinocembrin	ID:17389 From TCMID database	3598	5.859	IL13RA2
Pinocembrin	ID:17389 From TCMID database	2181	5.859	ACSL3
Pinocembrin	ID:17389 From TCMID database	3949	5.859	LDLR
Pinocembrin	ID:17389 From TCMID database	9619	5.859	ABCG1
Pinocembrin	ID:17389 From TCMID database	92370	5.859	PXYLP1
Pinocembrin	ID:17389 From TCMID database	1395	5.859	CRHR2
Pinocembrin	ID:17389 From TCMID database	1594	5.859	CYP27B1
Pinocembrin	ID:17389 From TCMID database	208	5.859	AKT2
Pinocembrin	ID:17389 From TCMID database	376497	5.859	SLC27A1
Pinocembrin	ID:17389 From TCMID database	6531	5.785	SLC6A3
Pinocembrin	ID:17389 From TCMID database	6257	5.785	RXRB
Pinocembrin	ID:17389 From TCMID database	5916	5.785	RARG
Pinocembrin	ID:17389 From TCMID database	116444	5.785	GRIN3B
Pinocembrin	ID:17389 From TCMID database	2903	5.785	GRIN2A
Pinocembrin	ID:17389 From TCMID database	6331	5.785	SCN5A
Pinocembrin	ID:17389 From TCMID database	6336	5.785	SCN10A
Pinocembrin	ID:17389 From TCMID database	3614	5.785	IMPDH1
Pinocembrin	ID:17389 From TCMID database	5915	5.785	RARB
Pinocembrin	ID:17389 From TCMID database	6258	5.785	RXRG
Pinocembrin	ID:17389 From TCMID database	6532	5.785	SLC6A4
Pinocembrin	ID:17389 From TCMID database	2905	5.785	GRIN2C
Pinocembrin	ID:17389 From TCMID database	2904	5.785	GRIN2B
Pinocembrin	ID:17389 From TCMID database	116443	5.785	GRIN3A
Pinocembrin	ID:17389 From TCMID database	5914	5.785	RARA
Pinocembrin	ID:17389 From TCMID database	3615	5.785	IMPDH2
Pinocembrin	ID:17389 From TCMID database	2906	5.785	GRIN2D
Pinocembrin	ID:17389 From TCMID database	6256	5.785	RXRA
Pinocembrin	ID:17389 From TCMID database	6530	5.785	SLC6A2
Pinocembrin	ID:17389 From TCMID database	2902	5.785	GRIN1
Glandulone C	ID:8502 From TCMID database	2908	48	NR3C1
Glandulone C	ID:8502 From TCMID database	3290	48	HSD11B1
Glandulone C	ID:8502 From TCMID database	1588	48	CYP19A1
Glandulone C	ID:8502 From TCMID database	367	23	AR
Glandulone C	ID:8502 From TCMID database	476	23	ATP1A1
Glandulone C	ID:8502 From TCMID database	819	15.365	CAMLG
Glandulone C	ID:8502 From TCMID database	478	15.365	ATP1A3
Glandulone C	ID:8502 From TCMID database	5535	15.365	PPP3R2
Glandulone C	ID:8502 From TCMID database	5478	15.365	PPIA
Glandulone C	ID:8502 From TCMID database	477	15.365	ATP1A2
Glandulone C	ID:8502 From TCMID database	10105	15.365	PPIF
Glandulone C	ID:8502 From TCMID database	27115	8.253	PDE7B
Glandulone C	ID:8502 From TCMID database	5141	8.253	PDE4A
Glandulone C	ID:8502 From TCMID database	135	8.253	ADORA2A
Glandulone C	ID:8502 From TCMID database	480	8.253	ATP1A4
Glandulone C	ID:8502 From TCMID database	5731	8.253	PTGER1
Glandulone C	ID:8502 From TCMID database	645142	8.253	PPIAL4D
Glandulone C	ID:8502 From TCMID database	5734	8.253	PTGER4
Glandulone C	ID:8502 From TCMID database	5144	8.253	PDE4D
Glandulone C	ID:8502 From TCMID database	730262	8.253	PPIAL4E
Glandulone C	ID:8502 From TCMID database	653505	8.253	PPIAL4A
Glandulone C	ID:8502 From TCMID database	5150	8.253	PDE7A
Glandulone C	ID:8502 From TCMID database	5143	8.253	PDE4C
Glandulone C	ID:8502 From TCMID database	5732	8.253	PTGER2
Glandulone C	ID:8502 From TCMID database	653598	8.253	PPIAL4C
Glandulone C	ID:8502 From TCMID database	5733	8.253	PTGER3
Glandulone C	ID:8502 From TCMID database	5534	8.253	PPP3R1
Glandulone C	ID:8502 From TCMID database	728945	8.253	PPIAL4F
Glandulone C	ID:8502 From TCMID database	5142	8.253	PDE4B
Glandulone C	ID:8502 From TCMID database	134	8.253	ADORA1
Glandulone C	ID:8502 From TCMID database	301	8.253	ANXA1
Glandulone C	ID:8502 From TCMID database	1289	5.859	COL5A1
Glandulone C	ID:8502 From TCMID database	27035	5.859	NOX1
Glandulone C	ID:8502 From TCMID database	153222	5.859	CREBRF
Glandulone C	ID:8502 From TCMID database	4824	5.859	NKX3-1
Glandulone C	ID:8502 From TCMID database	4853	5.859	NOTCH2
Glandulone C	ID:8502 From TCMID database	650	5.859	BMP2
Glandulone C	ID:8502 From TCMID database	6462	5.859	SHBG
Glandulone C	ID:8502 From TCMID database	481	5.859	ATP1B1
Glandulone C	ID:8502 From TCMID database	7042	5.859	TGFB2
Glandulone C	ID:8502 From TCMID database	27122	5.859	DKK3
Glandulone C	ID:8502 From TCMID database	9970	5.859	NR1I3
Glandulone C	ID:8502 From TCMID database	216	5.859	ALDH1A1
Glandulone C	ID:8502 From TCMID database	486	5.859	FXYD2
Glandulone C	ID:8502 From TCMID database	706	5.859	TSPO
Glandulone C	ID:8502 From TCMID database	653	5.859	BMP5
Glandulone C	ID:8502 From TCMID database	6280	5.859	S100A9
Glandulone C	ID:8502 From TCMID database	11214	5.859	AKAP13
Glandulone C	ID:8502 From TCMID database	5888	5.859	RAD51
Glandulone C	ID:8502 From TCMID database	5978	5.859	REST
Glandulone C	ID:8502 From TCMID database	51109	5.785	RDH11
Glandulone C	ID:8502 From TCMID database	6257	5.785	RXRB
Glandulone C	ID:8502 From TCMID database	6715	5.785	SRD5A1
Glandulone C	ID:8502 From TCMID database	5949	5.785	RBP3
Glandulone C	ID:8502 From TCMID database	54884	5.785	RETSAT
Glandulone C	ID:8502 From TCMID database	1586	5.785	CYP17A1
Glandulone C	ID:8502 From TCMID database	112724	5.785	RDH13
Glandulone C	ID:8502 From TCMID database	9249	5.785	DHRS3
Glandulone C	ID:8502 From TCMID database	6546	5.785	SLC8A1
Glandulone C	ID:8502 From TCMID database	5959	5.785	RDH5
Glandulone C	ID:8502 From TCMID database	2161	5.785	F12
Glandulone C	ID:8502 From TCMID database	5618	5.785	PRLR
Glandulone C	ID:8502 From TCMID database	5918	5.785	RARRES1
Glandulone C	ID:8502 From TCMID database	190	5.785	NR0B1
Glandulone C	ID:8502 From TCMID database	2099	5.785	ESR1
Glandulone C	ID:8502 From TCMID database	7442	5.785	TRPV1
Glandulone C	ID:8502 From TCMID database	5916	5.785	RARG
Glandulone C	ID:8502 From TCMID database	5468	5.785	PPARG
Glandulone C	ID:8502 From TCMID database	4843	5.785	NOS2
Glandulone C	ID:8502 From TCMID database	2864	5.785	FFAR1
Glandulone C	ID:8502 From TCMID database	5241	5.785	PGR
Glandulone C	ID:8502 From TCMID database	5915	5.785	RARB
Glandulone C	ID:8502 From TCMID database	5739	5.785	PTGIR
Glandulone C	ID:8502 From TCMID database	220	5.785	ALDH1A3
Glandulone C	ID:8502 From TCMID database	6258	5.785	RXRG
Glandulone C	ID:8502 From TCMID database	145226	5.785	RDH12
Glandulone C	ID:8502 From TCMID database	4986	5.785	OPRK1
Glandulone C	ID:8502 From TCMID database	9415	5.785	FADS2
Glandulone C	ID:8502 From TCMID database	3992	5.785	FADS1
Glandulone C	ID:8502 From TCMID database	5467	5.785	PPARD
Glandulone C	ID:8502 From TCMID database	10901	5.785	DHRS4
Glandulone C	ID:8502 From TCMID database	5742	5.785	PTGS1
Glandulone C	ID:8502 From TCMID database	2182	5.785	ACSL4
Glandulone C	ID:8502 From TCMID database	5743	5.785	PTGS2
Glandulone C	ID:8502 From TCMID database	5947	5.785	RBP1
Glandulone C	ID:8502 From TCMID database	6785	5.785	ELOVL4
Glandulone C	ID:8502 From TCMID database	6017	5.785	RLBP1
Glandulone C	ID:8502 From TCMID database	5737	5.785	PTGFR
Glandulone C	ID:8502 From TCMID database	57665	5.785	RDH14
Glandulone C	ID:8502 From TCMID database	5914	5.785	RARA
Glandulone C	ID:8502 From TCMID database	50700	5.785	RDH8
Glandulone C	ID:8502 From TCMID database	9052	5.785	GPRC5A
Glandulone C	ID:8502 From TCMID database	9227	5.785	LRAT
Glandulone C	ID:8502 From TCMID database	6256	5.785	RXRA
Glandulone C	ID:8502 From TCMID database	8854	5.785	ALDH1A2
Glandulone C	ID:8502 From TCMID database	7421	5.785	VDR
Glandulone C	ID:8502 From TCMID database	2181	5.785	ACSL3
Glandulone C	ID:8502 From TCMID database	4306	5.785	NR3C2
Isoliquiritigenin	ID:11501 From TCMID database	3292	80.882	HSD17B1
Isoliquiritigenin	ID:11501 From TCMID database	2099	23	ESR1
Isoliquiritigenin	ID:11501 From TCMID database	1080	23	CFTR
Isoliquiritigenin	ID:11501 From TCMID database	8644	22.373	AKR1C3
Isoliquiritigenin	ID:11501 From TCMID database	8630	22.373	HSD17B6
Isoliquiritigenin	ID:11501 From TCMID database	3294	22.373	HSD17B2
Isoliquiritigenin	ID:11501 From TCMID database	1583	22.373	CYP11A1
Isoliquiritigenin	ID:11501 From TCMID database	54361	22.373	WNT4
Isoliquiritigenin	ID:11501 From TCMID database	6770	22.373	STAR
Isoliquiritigenin	ID:11501 From TCMID database	7923	22.373	HSD17B8
Isoliquiritigenin	ID:11501 From TCMID database	10170	22.373	DHRS9
Isoliquiritigenin	ID:11501 From TCMID database	3293	22.373	HSD17B3
Isoliquiritigenin	ID:11501 From TCMID database	5468	15.365	PPARG
Isoliquiritigenin	ID:11501 From TCMID database	5742	15.365	PTGS1
Isoliquiritigenin	ID:11501 From TCMID database	5743	15.365	PTGS2
Isoliquiritigenin	ID:11501 From TCMID database	240	15.365	ALOX5
Isoliquiritigenin	ID:11501 From TCMID database	4352	15.365	MPL
Isoliquiritigenin	ID:11501 From TCMID database	3360	8.253	HTR4
Isoliquiritigenin	ID:11501 From TCMID database	148	8.253	ADRA1A
Isoliquiritigenin	ID:11501 From TCMID database	2104	8.253	ESRRG
Isoliquiritigenin	ID:11501 From TCMID database	2555	8.253	GABRA2
Isoliquiritigenin	ID:11501 From TCMID database	5627	8.253	PROS1
Isoliquiritigenin	ID:11501 From TCMID database	8858	8.253	PROZ
Isoliquiritigenin	ID:11501 From TCMID database	552	8.253	AVPR1A
Isoliquiritigenin	ID:11501 From TCMID database	4835	8.253	NQO2
Isoliquiritigenin	ID:11501 From TCMID database	2100	8.253	ESR2
Isoliquiritigenin	ID:11501 From TCMID database	1312	8.253	COMT
Isoliquiritigenin	ID:11501 From TCMID database	150	8.253	ADRA2A
Isoliquiritigenin	ID:11501 From TCMID database	3351	8.253	HTR1B
Isoliquiritigenin	ID:11501 From TCMID database	2556	8.253	GABRA3
Isoliquiritigenin	ID:11501 From TCMID database	2155	8.253	F7
Isoliquiritigenin	ID:11501 From TCMID database	2158	8.253	F9
Isoliquiritigenin	ID:11501 From TCMID database	2677	8.253	GGCX
Isoliquiritigenin	ID:11501 From TCMID database	146	8.253	ADRA1D
Isoliquiritigenin	ID:11501 From TCMID database	2159	8.253	F10
Isoliquiritigenin	ID:11501 From TCMID database	79001	8.253	VKORC1
Isoliquiritigenin	ID:11501 From TCMID database	3725	8.253	JUN
Isoliquiritigenin	ID:11501 From TCMID database	5624	8.253	PROC
Isoliquiritigenin	ID:11501 From TCMID database	4988	8.253	OPRM1
Isoliquiritigenin	ID:11501 From TCMID database	186	8.253	AGTR2
Isoliquiritigenin	ID:11501 From TCMID database	632	8.253	BGLAP
Isoliquiritigenin	ID:11501 From TCMID database	554	8.253	AVPR2
Isoliquiritigenin	ID:11501 From TCMID database	3350	8.253	HTR1A
Isoliquiritigenin	ID:11501 From TCMID database	147	8.253	ADRA1B
Isoliquiritigenin	ID:11501 From TCMID database	152	8.253	ADRA2C
Isoliquiritigenin	ID:11501 From TCMID database	3359	8.253	HTR3A
Isoliquiritigenin	ID:11501 From TCMID database	2554	8.253	GABRA1
Isoliquiritigenin	ID:11501 From TCMID database	1728	8.253	NQO1
Isoliquiritigenin	ID:11501 From TCMID database	185	8.253	AGTR1
Isoliquiritigenin	ID:11501 From TCMID database	2798	8.253	GNRHR
Isoliquiritigenin	ID:11501 From TCMID database	151	8.253	ADRA2B
Isoliquiritigenin	ID:11501 From TCMID database	154807	8.253	VKORC1L1
Isoliquiritigenin	ID:11501 From TCMID database	2147	8.253	F2
Isoliquiritigenin	ID:11501 From TCMID database	6715	5.859	SRD5A1
Isoliquiritigenin	ID:11501 From TCMID database	27035	5.859	NOX1
Isoliquiritigenin	ID:11501 From TCMID database	27324	5.859	TOX3
Isoliquiritigenin	ID:11501 From TCMID database	9747	5.859	TCAF1
Isoliquiritigenin	ID:11501 From TCMID database	441282	5.859	AKR1B15
Isoliquiritigenin	ID:11501 From TCMID database	1586	5.859	CYP17A1
Isoliquiritigenin	ID:11501 From TCMID database	766	5.859	CA7
Isoliquiritigenin	ID:11501 From TCMID database	5469	5.859	MED1
Isoliquiritigenin	ID:11501 From TCMID database	5611	5.859	DNAJC3
Isoliquiritigenin	ID:11501 From TCMID database	338440	5.859	ANO9
Isoliquiritigenin	ID:11501 From TCMID database	3028	5.859	HSD17B10
Isoliquiritigenin	ID:11501 From TCMID database	65010	5.859	SLC26A6
Isoliquiritigenin	ID:11501 From TCMID database	5348	5.859	FXYD1
Isoliquiritigenin	ID:11501 From TCMID database	3284	5.859	HSD3B2
Isoliquiritigenin	ID:11501 From TCMID database	6469	5.859	SHH
Isoliquiritigenin	ID:11501 From TCMID database	1201	5.859	CLN3
Isoliquiritigenin	ID:11501 From TCMID database	51478	5.859	HSD17B7
Isoliquiritigenin	ID:11501 From TCMID database	2263	5.859	FGFR2
Isoliquiritigenin	ID:11501 From TCMID database	3283	5.859	HSD3B1
Isoliquiritigenin	ID:11501 From TCMID database	285966	5.859	TCAF2
Isoliquiritigenin	ID:11501 From TCMID database	79644	5.859	SRD5A3
Isoliquiritigenin	ID:11501 From TCMID database	51170	5.859	HSD17B11
Isoliquiritigenin	ID:11501 From TCMID database	1811	5.859	SLC26A3
Isoliquiritigenin	ID:11501 From TCMID database	6716	5.859	SRD5A2
Isoliquiritigenin	ID:11501 From TCMID database	6569	5.859	SLC34A1
Isoliquiritigenin	ID:11501 From TCMID database	51144	5.859	HSD17B12
Isoliquiritigenin	ID:11501 From TCMID database	51171	5.859	HSD17B14
Isoliquiritigenin	ID:11501 From TCMID database	50700	5.859	RDH8
Isoliquiritigenin	ID:11501 From TCMID database	760	5.859	CA2
Isoliquiritigenin	ID:11501 From TCMID database	9992	5.859	KCNE2
Isoliquiritigenin	ID:11501 From TCMID database	1588	5.859	CYP19A1
Isoliquiritigenin	ID:11501 From TCMID database	6662	5.859	SOX9
Isoliquiritigenin	ID:11501 From TCMID database	10952	5.859	SEC61B
Isoliquiritigenin	ID:11501 From TCMID database	8805	5.859	TRIM24
Isoliquiritigenin	ID:11501 From TCMID database	6257	5.785	RXRB
Isoliquiritigenin	ID:11501 From TCMID database	5581	5.785	PRKCE
Isoliquiritigenin	ID:11501 From TCMID database	10682	5.785	EBP
Isoliquiritigenin	ID:11501 From TCMID database	5916	5.785	RARG
Isoliquiritigenin	ID:11501 From TCMID database	5915	5.785	RARB
Isoliquiritigenin	ID:11501 From TCMID database	6258	5.785	RXRG
Isoliquiritigenin	ID:11501 From TCMID database	5578	5.785	PRKCA
Isoliquiritigenin	ID:11501 From TCMID database	5588	5.785	PRKCQ
Isoliquiritigenin	ID:11501 From TCMID database	5584	5.785	PRKCI
Isoliquiritigenin	ID:11501 From TCMID database	5947	5.785	RBP1
Isoliquiritigenin	ID:11501 From TCMID database	5579	5.785	PRKCB
Isoliquiritigenin	ID:11501 From TCMID database	5914	5.785	RARA
Isoliquiritigenin	ID:11501 From TCMID database	5582	5.785	PRKCG
Isoliquiritigenin	ID:11501 From TCMID database	5590	5.785	PRKCZ
Isoliquiritigenin	ID:11501 From TCMID database	6256	5.785	RXRA
Isoliquiritigenin	ID:11501 From TCMID database	5580	5.785	PRKCD
Licoflavanone	ID:12766 From TCMID database	6646	122.778	SOAT1
Licoflavanone	ID:12766 From TCMID database	4547	122.778	MTTP
Licoflavanone	ID:12766 From TCMID database	8435	122.778	SOAT2
Licoflavanone	ID:12766 From TCMID database	1269	23	CNR2
Licoflavanone	ID:12766 From TCMID database	1268	23	CNR1
Licoflavanone	ID:12766 From TCMID database	1813	22.373	DRD2
Licoflavanone	ID:12766 From TCMID database	5074	22.373	PAWR
Licoflavanone	ID:12766 From TCMID database	148	15.365	ADRA1A
Licoflavanone	ID:12766 From TCMID database	150	15.365	ADRA2A
[truncated: 3,554 more rows]
