# Supplementary material for: In Vitro Study of Licorice on IL-1β-Induced Chondrocytes and In Silico Approach for Osteoarthritis
Source: Pharmaceuticals (Basel). 2021 Dec 20;14(12):1337. doi: 10.3390/ph14121337 (PMC8709290; doi:10.3390/ph14121337)
Supplement: Supplementary file 1 [file pharmaceuticals-14-01337-s001.zip › Table_S5.xlsx]

## Sheet: CH_No_DDA
Table S5 1,803 Chondrocyte hypertrophy-related targets from GeneCards
Gene Symbol	Description	Category	Gifts	GC Id
COL2A1	Collagen Type II Alpha 1 Chain	Protein Coding	49	GC12M047972
SOX9	SRY-Box Transcription Factor 9	Protein Coding	48	GC17P072121
MYH7	Myosin Heavy Chain 7	Protein Coding	48	GC14M023412
TTN	Titin	Protein Coding	48	GC02M178525
LMNA	Lamin A/C	Protein Coding	48	GC01P156082
TGFB1	Transforming Growth Factor Beta 1	Protein Coding	52	GC19M041301
CAV3	Caveolin 3	Protein Coding	44	GC03P008733
ACTC1	Actin Alpha Cardiac Muscle 1	Protein Coding	43	GC15M034788
COMP	Cartilage Oligomeric Matrix Protein	Protein Coding	48	GC19M018783
FKRP	Fukutin Related Protein	Protein Coding	41	GC19P046746
MMP13	Matrix Metallopeptidase 13	Protein Coding	51	GC11M102942
IGF1	Insulin Like Growth Factor 1	Protein Coding	50	GC12M102395
FGFR3	Fibroblast Growth Factor Receptor 3	Protein Coding	55	GC04P001795
CCN2	Cellular Communication Network Factor 2	Protein Coding	40	GC06M131948
IL1B	Interleukin 1 Beta	Protein Coding	49	GC02M112829
COL10A1	Collagen Type X Alpha 1 Chain	Protein Coding	44	GC06M116118
GATA4	GATA Binding Protein 4	Protein Coding	49	GC08P011676
NKX2-5	NK2 Homeobox 5	Protein Coding	45	GC05M173232
ACAN	Aggrecan	Protein Coding	46	GC15P088813
CLCN1	Chloride Voltage-Gated Channel 1	Protein Coding	45	GC07P143316
FLNB	Filamin B	Protein Coding	47	GC03P058008
MAPK1	Mitogen-Activated Protein Kinase 1	Protein Coding	52	GC22M021754
BMP2	Bone Morphogenetic Protein 2	Protein Coding	47	GC20P006696
HSPG2	Heparan Sulfate Proteoglycan 2	Protein Coding	46	GC01M021822
RUNX2	RUNX Family Transcription Factor 2	Protein Coding	48	GC06P055427
MMP3	Matrix Metallopeptidase 3	Protein Coding	51	GC11M102835
PIK3CA	Phosphatidylinositol-4,5-Bisphosphate 3-Kinase Catalytic Subunit Alpha	Protein Coding	53	GC03P179148
MMP9	Matrix Metallopeptidase 9	Protein Coding	54	GC20P046008
SMAD4	SMAD Family Member 4	Protein Coding	51	GC18P051028
FGF2	Fibroblast Growth Factor 2	Protein Coding	48	GC04P122826
PPARG	Peroxisome Proliferator Activated Receptor Gamma	Protein Coding	53	GC03P012287
FOS	Fos Proto-Oncogene, AP-1 Transcription Factor Subunit	Protein Coding	51	GC14P075278
AKT1	AKT Serine/Threonine Kinase 1	Protein Coding	54	GC14M104769
IL6	Interleukin 6	Protein Coding	50	GC07P022725
TNF	Tumor Necrosis Factor	Protein Coding	51	GC06P055202
CD36	CD36 Molecule	Protein Coding	49	GC07P080369
POMT2	Protein O-Mannosyltransferase 2	Protein Coding	44	GC14M077274
HDAC4	Histone Deacetylase 4	Protein Coding	52	GC02M239048
MMP2	Matrix Metallopeptidase 2	Protein Coding	54	GC16P055390
EGFR	Epidermal Growth Factor Receptor	Protein Coding	54	GC07P055019
MAPK14	Mitogen-Activated Protein Kinase 14	Protein Coding	52	GC06P055339
BMP6	Bone Morphogenetic Protein 6	Protein Coding	44	GC06P007726
MTOR	Mechanistic Target Of Rapamycin Kinase	Protein Coding	54	GC01M011106
VEGFA	Vascular Endothelial Growth Factor A	Protein Coding	49	GC06P043770
BMPR2	Bone Morphogenetic Protein Receptor Type 2	Protein Coding	50	GC02P202376
PTPN11	Protein Tyrosine Phosphatase Non-Receptor Type 11	Protein Coding	54	GC12P112418
MMP1	Matrix Metallopeptidase 1	Protein Coding	52	GC11M102810
SOX5	SRY-Box Transcription Factor 5	Protein Coding	47	GC12M023529
LEP	Leptin	Protein Coding	48	GC07P128241
PTHLH	Parathyroid Hormone Like Hormone	Protein Coding	46	GC12M027959
EDN1	Endothelin 1	Protein Coding	48	GC06P012256
NPPA	Natriuretic Peptide A	Protein Coding	47	GC01M011846
NOTCH1	Notch Receptor 1	Protein Coding	51	GC09M136705
COL1A1	Collagen Type I Alpha 1 Chain	Protein Coding	51	GC17M050183
SPP1	Secreted Phosphoprotein 1	Protein Coding	47	GC04P087975
CAV1	Caveolin 1	Protein Coding	48	GC07P116524
TGFB3	Transforming Growth Factor Beta 3	Protein Coding	47	GC14M075958
TGFB2	Transforming Growth Factor Beta 2	Protein Coding	50	GC01P218345
SMAD3	SMAD Family Member 3	Protein Coding	50	GC15P067063
SLC26A2	Solute Carrier Family 26 Member 2	Protein Coding	45	GC05P149944
JUN	Jun Proto-Oncogene, AP-1 Transcription Factor Subunit	Protein Coding	50	GC01M058780
LDB3	LIM Domain Binding 3	Protein Coding	42	GC10P086666
MTPN	Myotrophin	Protein Coding	36	GC07M135926
CTNNB1	Catenin Beta 1	Protein Coding	54	GC03P041236
MATN3	Matrilin 3	Protein Coding	43	GC02M019992
IGF2	Insulin Like Growth Factor 2	Protein Coding	48	GC11M002130
COL11A1	Collagen Type XI Alpha 1 Chain	Protein Coding	43	GC01M102876
PTH1R	Parathyroid Hormone 1 Receptor	Protein Coding	50	GC03P046877
NPPB	Natriuretic Peptide B	Protein Coding	44	GC01M011858
SOX6	SRY-Box Transcription Factor 6	Protein Coding	44	GC11M015949
VCL	Vinculin	Protein Coding	48	GC10P073995
POMGNT2	Protein O-Linked Mannose N-Acetylglucosaminyltransferase 2 (Beta 1,4-)	Protein Coding	37	GC03M043121
MMP14	Matrix Metallopeptidase 14	Protein Coding	52	GC14P026302
GNPTAB	N-Acetylglucosamine-1-Phosphate Transferase Subunits Alpha And Beta	Protein Coding	41	GC12M101745
MT-CO2	Mitochondrially Encoded Cytochrome C Oxidase II	Protein Coding	34	GCMTP007587
INSR	Insulin Receptor	Protein Coding	54	GC19M007112
PTEN	Phosphatase And Tensin Homolog	Protein Coding	53	GC10P087863
CNMD	Chondromodulin	Protein Coding	30	GC13M052704
CASP3	Caspase 3	Protein Coding	51	GC04M184627
RYR1	Ryanodine Receptor 1	Protein Coding	47	GC19P040452
MEF2A	Myocyte Enhancer Factor 2A	Protein Coding	48	GC15P099565
MYOD1	Myogenic Differentiation 1	Protein Coding	47	GC11P017741
MAPK8	Mitogen-Activated Protein Kinase 8	Protein Coding	51	GC10P048306
TP53	Tumor Protein P53	Protein Coding	54	GC17M007661
ENPP1	Ectonucleotide Pyrophosphatase/Phosphodiesterase 1	Protein Coding	48	GC06P131808
INS	Insulin	Protein Coding	48	GC11M002159
ENG	Endoglin	Protein Coding	47	GC09M127815
EGF	Epidermal Growth Factor	Protein Coding	51	GC04P109912
FLT4	Fms Related Receptor Tyrosine Kinase 4	Protein Coding	52	GC05M180607
CXCL8	C-X-C Motif Chemokine Ligand 8	Protein Coding	42	GC04P073740
BMP7	Bone Morphogenetic Protein 7	Protein Coding	46	GC20M057168
ACTB	Actin Beta	Protein Coding	50	GC07M005527
JAG1	Jagged Canonical Notch Ligand 1	Protein Coding	51	GC20M010637
TRIM63	Tripartite Motif Containing 63	Protein Coding	41	GC01M026062
MATN1	Matrilin 1	Protein Coding	38	GC01M030711
PTGS2	Prostaglandin-Endoperoxide Synthase 2	Protein Coding	49	GC01M186640
FGFR2	Fibroblast Growth Factor Receptor 2	Protein Coding	54	GC10M121478
PRKCA	Protein Kinase C Alpha	Protein Coding	52	GC17P066302
IHH	Indian Hedgehog Signaling Molecule	Protein Coding	48	GC02M219054
RHOA	Ras Homolog Family Member A	Protein Coding	48	GC03M049359
PIK3CG	Phosphatidylinositol-4,5-Bisphosphate 3-Kinase Catalytic Subunit Gamma	Protein Coding	49	GC07P106865
SGCA	Sarcoglycan Alpha	Protein Coding	43	GC17P050164
POP1	POP1 Homolog, Ribonuclease P/MRP Subunit	Protein Coding	40	GC08P098117
GJA1	Gap Junction Protein Alpha 1	Protein Coding	51	GC06P121436
ACVRL1	Activin A Receptor Like Type 1	Protein Coding	50	GC12P051906
CAMK2G	Calcium/Calmodulin Dependent Protein Kinase II Gamma	Protein Coding	48	GC10M073812
MEF2C	Myocyte Enhancer Factor 2C	Protein Coding	50	GC05M088718
MIR21	MicroRNA 21	RNA Gene	24	GC17P059841
NOS2	Nitric Oxide Synthase 2	Protein Coding	50	GC17M027756
SIRT1	Sirtuin 1	Protein Coding	50	GC10P067884
DES	Desmin	Protein Coding	48	GC02P219418
CITED2	Cbp/P300 Interacting Transactivator With Glu/Asp Rich Carboxy-Terminal Domain 2	Protein Coding	44	GC06M139371
DLX5	Distal-Less Homeobox 5	Protein Coding	45	GC07M097020
COL1A2	Collagen Type I Alpha 2 Chain	Protein Coding	48	GC07P094394
SRF	Serum Response Factor	Protein Coding	42	GC06P043171
SOD1	Superoxide Dismutase 1	Protein Coding	52	GC21P031659
COL11A2	Collagen Type XI Alpha 2 Chain	Protein Coding	45	GC06M033162
SHOX	Short Stature Homeobox	Protein Coding	39	GC0XP000624
MAF	MAF BZIP Transcription Factor	Protein Coding	45	GC16M079204
FN1	Fibronectin 1	Protein Coding	50	GC02M215360
FAS	Fas Cell Surface Death Receptor	Protein Coding	51	GC10P088969
HIF1A	Hypoxia Inducible Factor 1 Subunit Alpha	Protein Coding	48	GC14P061695
REN	Renin	Protein Coding	48	GC01M204154
CD44	CD44 Molecule (Indian Blood Group)	Protein Coding	48	GC11P035139
ELN	Elastin	Protein Coding	45	GC07P074027
TGFBR2	Transforming Growth Factor Beta Receptor 2	Protein Coding	51	GC03P030623
SRY	Sex Determining Region Y	Protein Coding	36	GC0YM002698
IL6ST	Interleukin 6 Cytokine Family Signal Transducer	Protein Coding	47	GC05M055935
BMP4	Bone Morphogenetic Protein 4	Protein Coding	50	GC14M053949
PPARGC1A	PPARG Coactivator 1 Alpha	Protein Coding	47	GC04M023755
ADIPOQ	Adiponectin, C1Q And Collagen Domain Containing	Protein Coding	45	GC03P186842
MAP3K1	Mitogen-Activated Protein Kinase Kinase Kinase 1	Protein Coding	50	GC05P056815
EP300	E1A Binding Protein P300	Protein Coding	51	GC22P041091
IL4	Interleukin 4	Protein Coding	46	GC05P132673
FGF23	Fibroblast Growth Factor 23	Protein Coding	46	GC12M004368
RMRP	RNA Component Of Mitochondrial RNA Processing Endoribonuclease	RNA Gene	26	GC09M035655
ESR1	Estrogen Receptor 1	Protein Coding	53	GC06P151656
IDUA	Alpha-L-Iduronidase	Protein Coding	43	GC04P000986
TIMP1	TIMP Metallopeptidase Inhibitor 1	Protein Coding	45	GC0XP047583
AR	Androgen Receptor	Protein Coding	53	GC0XP067544
ANO5	Anoctamin 5	Protein Coding	38	GC11P021799
STAT3	Signal Transducer And Activator Of Transcription 3	Protein Coding	53	GC17M042313
GDF5	Growth Differentiation Factor 5	Protein Coding	47	GC20M035433
MYOC	Myocilin	Protein Coding	43	GC01M171604
ADAMTS4	ADAM Metallopeptidase With Thrombospondin Type 1 Motif 4	Protein Coding	43	GC01M161184
MAPK3	Mitogen-Activated Protein Kinase 3	Protein Coding	50	GC16M031188
DDR2	Discoidin Domain Receptor Tyrosine Kinase 2	Protein Coding	51	GC01P162631
CCDC107	Coiled-Coil Domain Containing 107	Protein Coding	33	GC09P035658
PPP3CA	Protein Phosphatase 3 Catalytic Subunit Alpha	Protein Coding	54	GC04M101024
TGFBR1	Transforming Growth Factor Beta Receptor 1	Protein Coding	54	GC09P099104
RHOD	Ras Homolog Family Member D	Protein Coding	40	GC11P067057
IGF1R	Insulin Like Growth Factor 1 Receptor	Protein Coding	55	GC15P098648
NOS3	Nitric Oxide Synthase 3	Protein Coding	52	GC07P150990
NOG	Noggin	Protein Coding	47	GC17P056593
IL1A	Interleukin 1 Alpha	Protein Coding	44	GC02M112773
NKX3-2	NK3 Homeobox 2	Protein Coding	37	GC04M013542
CACNA1C	Calcium Voltage-Gated Channel Subunit Alpha1 C	Protein Coding	50	GC12P001970
PRG4	Proteoglycan 4	Protein Coding	40	GC01P186296
COL9A2	Collagen Type IX Alpha 2 Chain	Protein Coding	43	GC01M040300
PCNA	Proliferating Cell Nuclear Antigen	Protein Coding	52	GC20M005114
MIR204	MicroRNA 204	RNA Gene	21	GC09M070809
GLI3	GLI Family Zinc Finger 3	Protein Coding	50	GC07M041960
LIF	LIF Interleukin 6 Family Cytokine	Protein Coding	43	GC22M030240
MGP	Matrix Gla Protein	Protein Coding	43	GC12M015756
CREB1	CAMP Responsive Element Binding Protein 1	Protein Coding	50	GC02P207529
PIK3R1	Phosphoinositide-3-Kinase Regulatory Subunit 1	Protein Coding	51	GC05P068215
TIMP2	TIMP Metallopeptidase Inhibitor 2	Protein Coding	44	GC17M078852
CDK9	Cyclin Dependent Kinase 9	Protein Coding	47	GC09P127852
BCL2	BCL2 Apoptosis Regulator	Protein Coding	51	GC18M063123
SMAD2	SMAD Family Member 2	Protein Coding	48	GC18M047809
KCNQ1OT1	KCNQ1 Opposite Strand/Antisense Transcript 1	RNA Gene	26	GC11M002661
RAC1	Rac Family Small GTPase 1	Protein Coding	50	GC07P006377
MAPK10	Mitogen-Activated Protein Kinase 10	Protein Coding	52	GC04M085990
BMPR1A	Bone Morphogenetic Protein Receptor Type 1A	Protein Coding	51	GC10P086756
ALPP	Alkaline Phosphatase, Placental	Protein Coding	47	GC02P232378
TNFSF11	TNF Superfamily Member 11	Protein Coding	48	GC13P042562
ATF2	Activating Transcription Factor 2	Protein Coding	47	GC02M175072
MYF6	Myogenic Factor 6	Protein Coding	43	GC12P080707
SLC2A1	Solute Carrier Family 2 Member 1	Protein Coding	53	GC01M042925
IFNG	Interferon Gamma	Protein Coding	48	GC12M068154
CILP	Cartilage Intermediate Layer Protein	Protein Coding	41	GC15M065194
ADAM17	ADAM Metallopeptidase Domain 17	Protein Coding	51	GC02M009488
NPPC	Natriuretic Peptide C	Protein Coding	41	GC02M231921
PPARA	Peroxisome Proliferator Activated Receptor Alpha	Protein Coding	47	GC22P046150
TNFRSF11B	TNF Receptor Superfamily Member 11b	Protein Coding	48	GC08M118923
WNT5A	Wnt Family Member 5A	Protein Coding	50	GC03M055465
ITGB1	Integrin Subunit Beta 1	Protein Coding	51	GC10M032890
STRN4	Striatin 4	Protein Coding	38	GC19M046719
CYCS	Cytochrome C, Somatic	Protein Coding	49	GC07M025118
SDHB	Succinate Dehydrogenase Complex Iron Sulfur Subunit B	Protein Coding	48	GC01M017238
SDHD	Succinate Dehydrogenase Complex Subunit D	Protein Coding	45	GC11P112087
FGFR1	Fibroblast Growth Factor Receptor 1	Protein Coding	55	GC08M038400
LOC102723566	Uncharacterized LOC102723566	RNA Gene	11	GC09P127816
TNFRSF1A	TNF Receptor Superfamily Member 1A	Protein Coding	50	GC12M006328
COL3A1	Collagen Type III Alpha 1 Chain	Protein Coding	47	GC02P188974
VIM	Vimentin	Protein Coding	51	GC10P017227
VDR	Vitamin D Receptor	Protein Coding	52	GC12M047841
IL18	Interleukin 18	Protein Coding	44	GC11M112143
CRYAB	Crystallin Alpha B	Protein Coding	45	GC11M111908
FGF18	Fibroblast Growth Factor 18	Protein Coding	42	GC05P171419
KLF15	Kruppel Like Factor 15	Protein Coding	42	GC03M126293
IL10	Interleukin 10	Protein Coding	48	GC01M206767
CHI3L1	Chitinase 3 Like 1	Protein Coding	44	GC01M203148
CASP8	Caspase 8	Protein Coding	52	GC02P201233
ADAMTS5	ADAM Metallopeptidase With Thrombospondin Type 1 Motif 5	Protein Coding	43	GC21M026918
SLC2A10	Solute Carrier Family 2 Member 10	Protein Coding	45	GC20P046709
MIR29A	MicroRNA 29a	RNA Gene	22	GC07M130876
MAP2K1	Mitogen-Activated Protein Kinase Kinase 1	Protein Coding	54	GC15P066386
HMOX1	Heme Oxygenase 1	Protein Coding	53	GC22P035380
ANXA5	Annexin A5	Protein Coding	47	GC04M121667
NOX4	NADPH Oxidase 4	Protein Coding	43	GC11M089324
CRP	C-Reactive Protein	Protein Coding	47	GC01M159719
DPM3	Dolichyl-Phosphate Mannosyltransferase Subunit 3, Regulatory	Protein Coding	41	GC01M155112
KCNJ5	Potassium Inwardly Rectifying Channel Subfamily J Member 5	Protein Coding	48	GC11P128891
GZMB	Granzyme B	Protein Coding	46	GC14M024630
CASP9	Caspase 9	Protein Coding	48	GC01M015491
ROCK1	Rho Associated Coiled-Coil Containing Protein Kinase 1	Protein Coding	51	GC18M020946
H19	H19 Imprinted Maternally Expressed Transcript	RNA Gene	28	GC11M001995
RUNX3	RUNX Family Transcription Factor 3	Protein Coding	44	GC01M024899
EXT2	Exostosin Glycosyltransferase 2	Protein Coding	47	GC11P044095
NFKB1	Nuclear Factor Kappa B Subunit 1	Protein Coding	52	GC04P102501
ICAM1	Intercellular Adhesion Molecule 1	Protein Coding	51	GC19P010270
HRAS	HRas Proto-Oncogene, GTPase	Protein Coding	52	GC11M001078
CCND1	Cyclin D1	Protein Coding	52	GC11P069641
MAP2K7	Mitogen-Activated Protein Kinase Kinase 7	Protein Coding	47	GC19P007903
CCL2	C-C Motif Chemokine Ligand 2	Protein Coding	49	GC17P034255
GSK3B	Glycogen Synthase Kinase 3 Beta	Protein Coding	51	GC03M119821
CYP19A1	Cytochrome P450 Family 19 Subfamily A Member 1	Protein Coding	50	GC15M051208
POR	Cytochrome P450 Oxidoreductase	Protein Coding	50	GC07P075899
ROR2	Receptor Tyrosine Kinase Like Orphan Receptor 2	Protein Coding	49	GC09M091564
SMAD7	SMAD Family Member 7	Protein Coding	44	GC18M048919
ITGA10	Integrin Subunit Alpha 10	Protein Coding	39	GC01M145891
DCN	Decorin	Protein Coding	47	GC12M091140
GTPBP3	GTP Binding Protein 3, Mitochondrial	Protein Coding	41	GC19P026637
ACTG1	Actin Gamma 1	Protein Coding	50	GC17M081509
BGLAP	Bone Gamma-Carboxyglutamate Protein	Protein Coding	41	GC01P156242
FGF8	Fibroblast Growth Factor 8	Protein Coding	48	GC10M101770
ANKH	ANKH Inorganic Pyrophosphate Transport Regulator	Protein Coding	41	GC05M014706
CXCL1	C-X-C Motif Chemokine Ligand 1	Protein Coding	43	GC04P073869
CAT	Catalase	Protein Coding	50	GC11P034460
MAP3K7	Mitogen-Activated Protein Kinase Kinase Kinase 7	Protein Coding	51	GC06M090513
TIMP3	TIMP Metallopeptidase Inhibitor 3	Protein Coding	46	GC22P032800
TLR4	Toll Like Receptor 4	Protein Coding	51	GC09P117704
FOXO1	Forkhead Box O1	Protein Coding	48	GC13M040555
LIMS2	LIM Zinc Finger Domain Containing 2	Protein Coding	41	GC02M127638
LRP5	LDL Receptor Related Protein 5	Protein Coding	49	GC11P068298
SERPINA3	Serpin Family A Member 3	Protein Coding	44	GC14P094612
OSM	Oncostatin M	Protein Coding	43	GC22M030262
IGFBP3	Insulin Like Growth Factor Binding Protein 3	Protein Coding	45	GC07M045912
CYBA	Cytochrome B-245 Alpha Chain	Protein Coding	48	GC16M088643
BCL2L1	BCL2 Like 1	Protein Coding	47	GC20M031664
TRMU	TRNA Mitochondrial 2-Thiouridylase	Protein Coding	40	GC22P046330
CDKN1A	Cyclin Dependent Kinase Inhibitor 1A	Protein Coding	50	GC06P055348
MEN1	Menin 1	Protein Coding	47	GC11M064803
B3GAT3	Beta-1,3-Glucuronyltransferase 3	Protein Coding	45	GC11M069250
ERBB2	Erb-B2 Receptor Tyrosine Kinase 2	Protein Coding	54	GC17P039687
SH3PXD2B	SH3 And PX Domains 2B	Protein Coding	40	GC05M172325
EPHB4	EPH Receptor B4	Protein Coding	52	GC07M100803
MTFR1	Mitochondrial Fission Regulator 1	Protein Coding	37	GC08P065643
CD19	CD19 Molecule	Protein Coding	50	GC16P032270
NFATC1	Nuclear Factor Of Activated T Cells 1	Protein Coding	48	GC18P079395
SDHA	Succinate Dehydrogenase Complex Flavoprotein Subunit A	Protein Coding	48	GC05P000208
GYS1	Glycogen Synthase 1	Protein Coding	50	GC19M048970
CHST3	Carbohydrate Sulfotransferase 3	Protein Coding	43	GC10P071964
MIR140	MicroRNA 140	RNA Gene	22	GC16P069934
PTK2	Protein Tyrosine Kinase 2	Protein Coding	48	GC08M140657
IL17A	Interleukin 17A	Protein Coding	43	GC06P052186
ADRB2	Adrenoceptor Beta 2	Protein Coding	50	GC05P148825
RUNX1	RUNX Family Transcription Factor 1	Protein Coding	49	GC21M034787
LIFR	LIF Receptor Subunit Alpha	Protein Coding	47	GC05M038475
BBS1	Bardet-Biedl Syndrome 1	Protein Coding	38	GC11P066772
IBSP	Integrin Binding Sialoprotein	Protein Coding	38	GC04P087799
RIT1	Ras Like Without CAAX 1	Protein Coding	47	GC01M155897
VIPAS39	VPS33B Interacting Protein, Apical-Basolateral Polarity Regulator, Spe-39 Homolog	Protein Coding	38	GC14M077426
NFATC4	Nuclear Factor Of Activated T Cells 4	Protein Coding	45	GC14P024365
MAP2K3	Mitogen-Activated Protein Kinase Kinase 3	Protein Coding	50	GC17P029210
SLC9A1	Solute Carrier Family 9 Member A1	Protein Coding	51	GC01M027109
ODC1	Ornithine Decarboxylase 1	Protein Coding	49	GC02M010432
ITGA5	Integrin Subunit Alpha 5	Protein Coding	49	GC12M054398
ZMPSTE24	Zinc Metallopeptidase STE24	Protein Coding	43	GC01P040258
HSP90B1	Heat Shock Protein 90 Beta Family Member 1	Protein Coding	47	GC12P103930
COL9A1	Collagen Type IX Alpha 1 Chain	Protein Coding	43	GC06M070215
SMAD1	SMAD Family Member 1	Protein Coding	44	GC04P145481
CTSB	Cathepsin B	Protein Coding	51	GC08M011842
CCN6	Cellular Communication Network Factor 6	Protein Coding	33	GC06P112053
CREBBP	CREB Binding Protein	Protein Coding	52	GC16M003745
GLB1	Galactosidase Beta 1	Protein Coding	48	GC03M032963
IL1RN	Interleukin 1 Receptor Antagonist	Protein Coding	48	GC02P116694
IL1R1	Interleukin 1 Receptor Type 1	Protein Coding	46	GC02P102136
ADM	Adrenomedullin	Protein Coding	45	GC11P010304
IDS	Iduronate 2-Sulfatase	Protein Coding	49	GC0XM149476
JAK2	Janus Kinase 2	Protein Coding	54	GC09P004985
SMN1	Survival Of Motor Neuron 1, Telomeric	Protein Coding	42	GC05P070924
CIZ1	CDKN1A Interacting Zinc Finger Protein 1	Protein Coding	38	GC09M128166
PLCG1	Phospholipase C Gamma 1	Protein Coding	49	GC20P041136
CASP1	Caspase 1	Protein Coding	51	GC11M105025
PRKCE	Protein Kinase C Epsilon	Protein Coding	50	GC02P045651
XYLT1	Xylosyltransferase 1	Protein Coding	43	GC16M017101
MYH11	Myosin Heavy Chain 11	Protein Coding	46	GC16M015704
ATP2A2	ATPase Sarcoplasmic/Endoplasmic Reticulum Ca2+ Transporting 2	Protein Coding	52	GC12P110280
MINPP1	Multiple Inositol-Polyphosphate Phosphatase 1	Protein Coding	45	GC10P087504
SP1	Sp1 Transcription Factor	Protein Coding	45	GC12P053380
S100B	S100 Calcium Binding Protein B	Protein Coding	46	GC21M048326
XIAP	X-Linked Inhibitor Of Apoptosis	Protein Coding	50	GC0XP123859
CALCA	Calcitonin Related Polypeptide Alpha	Protein Coding	43	GC11M014945
SLC9A3	Solute Carrier Family 9 Member A3	Protein Coding	47	GC05M000472
GUSB	Glucuronidase Beta	Protein Coding	48	GC07M065960
LGALS3	Galectin 3	Protein Coding	45	GC14P055124
BDNF	Brain Derived Neurotrophic Factor	Protein Coding	48	GC11M027654
CYSLTR1	Cysteinyl Leukotriene Receptor 1	Protein Coding	44	GC0XM078271
UBE3A	Ubiquitin Protein Ligase E3A	Protein Coding	48	GC15M025333
S100A1	S100 Calcium Binding Protein A1	Protein Coding	42	GC01P153627
ADAM10	ADAM Metallopeptidase Domain 10	Protein Coding	53	GC15M058588
CDKN2A	Cyclin Dependent Kinase Inhibitor 2A	Protein Coding	52	GC09M021967
ADAMTS3	ADAM Metallopeptidase With Thrombospondin Type 1 Motif 3	Protein Coding	41	GC04M072280
PRELP	Proline And Arginine Rich End Leucine Rich Repeat Protein	Protein Coding	41	GC01P203475
TLR2	Toll Like Receptor 2	Protein Coding	52	GC04P153684
NTRK1	Neurotrophic Receptor Tyrosine Kinase 1	Protein Coding	50	GC01P156815
SRC	SRC Proto-Oncogene, Non-Receptor Tyrosine Kinase	Protein Coding	52	GC20P037344
HOPX	HOP Homeobox	Protein Coding	37	GC04M056647
NONO	Non-POU Domain Containing Octamer Binding	Protein Coding	45	GC0XP071255
STK11	Serine/Threonine Kinase 11	Protein Coding	50	GC19P001177
MIR195	MicroRNA 195	RNA Gene	19	GC17M007018
RND3	Rho Family GTPase 3	Protein Coding	43	GC02M150468
FMOD	Fibromodulin	Protein Coding	41	GC01M203340
IKBKB	Inhibitor Of Nuclear Factor Kappa B Kinase Subunit Beta	Protein Coding	53	GC08P042271
NAMPT	Nicotinamide Phosphoribosyltransferase	Protein Coding	48	GC07M106248
CEBPB	CCAAT Enhancer Binding Protein Beta	Protein Coding	44	GC20P050190
GALNS	Galactosamine (N-Acetyl)-6-Sulfatase	Protein Coding	45	GC16M088813
RELA	RELA Proto-Oncogene, NF-KB Subunit	Protein Coding	51	GC11M065653
EXT1	Exostosin Glycosyltransferase 1	Protein Coding	50	GC08M117798
IL11	Interleukin 11	Protein Coding	41	GC19M055364
SERPINE1	Serpin Family E Member 1	Protein Coding	51	GC07P101127
SYNPO	Synaptopodin	Protein Coding	38	GC05P150601
HDAC9	Histone Deacetylase 9	Protein Coding	47	GC07P018086
IGFBP5	Insulin Like Growth Factor Binding Protein 5	Protein Coding	43	GC02M216672
MAN2B1	Mannosidase Alpha Class 2B Member 1	Protein Coding	45	GC19M012663
SFTPB	Surfactant Protein B	Protein Coding	44	GC02M085657
STAT1	Signal Transducer And Activator Of Transcription 1	Protein Coding	54	GC02M190908
TGM2	Transglutaminase 2	Protein Coding	48	GC20M038127
HDAC2	Histone Deacetylase 2	Protein Coding	52	GC06M113933
MYC	MYC Proto-Oncogene, BHLH Transcription Factor	Protein Coding	51	GC08P127735
BAX	BCL2 Associated X, Apoptosis Regulator	Protein Coding	49	GC19P048954
FGF9	Fibroblast Growth Factor 9	Protein Coding	44	GC13P021671
MDK	Midkine	Protein Coding	44	GC11P046380
VCAM1	Vascular Cell Adhesion Molecule 1	Protein Coding	46	GC01P100719
HSPB1	Heat Shock Protein Family B (Small) Member 1	Protein Coding	52	GC07P076302
WWOX	WW Domain Containing Oxidoreductase	Protein Coding	48	GC16P078099
DLX3	Distal-Less Homeobox 3	Protein Coding	43	GC17M049990
FRZB	Frizzled Related Protein	Protein Coding	43	GC02M182833
HDAC1	Histone Deacetylase 1	Protein Coding	50	GC01P032292
PDGFRB	Platelet Derived Growth Factor Receptor Beta	Protein Coding	55	GC05M150113
FHL2	Four And A Half LIM Domains 2	Protein Coding	47	GC02M105357
IGFBP2	Insulin Like Growth Factor Binding Protein 2	Protein Coding	44	GC02P216632
MYOG	Myogenin	Protein Coding	40	GC01M203083
NR4A3	Nuclear Receptor Subfamily 4 Group A Member 3	Protein Coding	47	GC09P099821
LMCD1	LIM And Cysteine Rich Domains 1	Protein Coding	39	GC03P008518
SLC20A1	Solute Carrier Family 20 Member 1	Protein Coding	45	GC02P116687
PTK2B	Protein Tyrosine Kinase 2 Beta	Protein Coding	50	GC08P027311
PIK3CB	Phosphatidylinositol-4,5-Bisphosphate 3-Kinase Catalytic Subunit Beta	Protein Coding	50	GC03M138652
ITGA1	Integrin Subunit Alpha 1	Protein Coding	43	GC05P052788
MYL12B	Myosin Light Chain 12B	Protein Coding	38	GC18P003261
IRS1	Insulin Receptor Substrate 1	Protein Coding	48	GC02M226731
FGF1	Fibroblast Growth Factor 1	Protein Coding	48	GC05M142555
MAPK9	Mitogen-Activated Protein Kinase 9	Protein Coding	49	GC05M180234
MIR199A2	MicroRNA 199a-2	RNA Gene	19	GC01M172235
CHUK	Component Of Inhibitor Of Nuclear Factor Kappa B Kinase Complex	Protein Coding	52	GC10M100188
LOC107652445	Meiotic Recombination Hotspot SHOX	Biological Region	2	GC0XP000633
PTGES	Prostaglandin E Synthase	Protein Coding	42	GC09M129738
HBEGF	Heparin Binding EGF Like Growth Factor	Protein Coding	44	GC05M140332
ITGA3	Integrin Subunit Alpha 3	Protein Coding	47	GC17P050055
TNC	Tenascin C	Protein Coding	50	GC09M115019
ADAM12	ADAM Metallopeptidase Domain 12	Protein Coding	45	GC10M126012
NPY	Neuropeptide Y	Protein Coding	46	GC07P024290
GSN	Gelsolin	Protein Coding	49	GC09P121201
RARG	Retinoic Acid Receptor Gamma	Protein Coding	48	GC12M053210
RRM2B	Ribonucleotide Reductase Regulatory TP53 Inducible Subunit M2B	Protein Coding	50	GC08M102204
ROCK2	Rho Associated Coiled-Coil Containing Protein Kinase 2	Protein Coding	48	GC02M011227
RND1	Rho Family GTPase 1	Protein Coding	39	GC12M048857
HTR2B	5-Hydroxytryptamine Receptor 2B	Protein Coding	44	GC02M231108
SIK3	SIK Family Kinase 3	Protein Coding	42	GC11M116843
KCNMA1	Potassium Calcium-Activated Channel Subfamily M Alpha 1	Protein Coding	50	GC10M076869
IL13	Interleukin 13	Protein Coding	45	GC05P132656
CASP7	Caspase 7	Protein Coding	50	GC10P113679
ARSB	Arylsulfatase B	Protein Coding	44	GC05M078777
PRKAA2	Protein Kinase AMP-Activated Catalytic Subunit Alpha 2	Protein Coding	51	GC01P056645
CCN3	Cellular Communication Network Factor 3	Protein Coding	33	GC08P119416
IGFBP4	Insulin Like Growth Factor Binding Protein 4	Protein Coding	43	GC17P040443
SCIN	Scinderin	Protein Coding	38	GC07P012570
MIR146A	MicroRNA 146a	RNA Gene	22	GC05P160485
NPR2	Natriuretic Peptide Receptor 2	Protein Coding	48	GC09P035782
KL	Klotho	Protein Coding	46	GC13P033016
DLK1	Delta Like Non-Canonical Notch Ligand 1	Protein Coding	45	GC14P106102
WDR35	WD Repeat Domain 35	Protein Coding	38	GC02M019910
HEY1	Hes Related Family BHLH Transcription Factor With YRPW Motif 1	Protein Coding	44	GC08M079764
MIR199A1	MicroRNA 199a-1	RNA Gene	19	GC19M010817
HGF	Hepatocyte Growth Factor	Protein Coding	52	GC07M081699
MAPK7	Mitogen-Activated Protein Kinase 7	Protein Coding	49	GC17P019379
UCMA	Upper Zone Of Growth Plate And Cartilage Matrix Associated	Protein Coding	33	GC10M013222
JUND	JunD Proto-Oncogene, AP-1 Transcription Factor Subunit	Protein Coding	43	GC19M018279
JUNB	JunB Proto-Oncogene, AP-1 Transcription Factor Subunit	Protein Coding	43	GC19P012791
SLC2A4	Solute Carrier Family 2 Member 4	Protein Coding	47	GC17P009071
TNFRSF11A	TNF Receptor Superfamily Member 11a	Protein Coding	46	GC18P062325
CCL5	C-C Motif Chemokine Ligand 5	Protein Coding	44	GC17M035871
CSF3	Colony Stimulating Factor 3	Protein Coding	40	GC17P040015
PTGS1	Prostaglandin-Endoperoxide Synthase 1	Protein Coding	47	GC09P122370
ANXA6	Annexin A6	Protein Coding	43	GC05M151100
SLC39A14	Solute Carrier Family 39 Member 14	Protein Coding	44	GC08P022367
MYOCD	Myocardin	Protein Coding	42	GC17P012665
GHRL	Ghrelin And Obestatin Prepropeptide	Protein Coding	44	GC03M010285
SPARC	Secreted Protein Acidic And Cysteine Rich	Protein Coding	51	GC05M151661
TRPV4	Transient Receptor Potential Cation Channel Subfamily V Member 4	Protein Coding	50	GC12M109783
MAP2K4	Mitogen-Activated Protein Kinase Kinase 4	Protein Coding	47	GC17P012020
PDE5A	Phosphodiesterase 5A	Protein Coding	45	GC04M119494
SHH	Sonic Hedgehog Signaling Molecule	Protein Coding	50	GC07M155799
KNG1	Kininogen 1	Protein Coding	45	GC03P186717
THBS1	Thrombospondin 1	Protein Coding	45	GC15P039581
PLAGL1	PLAG1 Like Zinc Finger 1	Protein Coding	44	GC06M143940
TGFA	Transforming Growth Factor Alpha	Protein Coding	46	GC02M070447
CALM2	Calmodulin 2	Protein Coding	45	GC02M047124
SLC25A24	Solute Carrier Family 25 Member 24	Protein Coding	44	GC01M108134
CCR5	C-C Motif Chemokine Receptor 5	Protein Coding	47	GC03P046383
PTPA	Protein Phosphatase 2 Phosphatase Activator	Protein Coding	36	GC09P129111
PITX2	Paired Like Homeodomain 2	Protein Coding	48	GC04M110617
CASR	Calcium Sensing Receptor	Protein Coding	51	GC03P122183
SOCS3	Suppressor Of Cytokine Signaling 3	Protein Coding	45	GC17M078356
F13A1	Coagulation Factor XIII A Chain	Protein Coding	47	GC06M006144
CS	Citrate Synthase	Protein Coding	45	GC12M056271
SP3	Sp3 Transcription Factor	Protein Coding	43	GC02M173882
SST	Somatostatin	Protein Coding	43	GC03M187668
AGER	Advanced Glycosylation End-Product Specific Receptor	Protein Coding	45	GC06M032180
GLI2	GLI Family Zinc Finger 2	Protein Coding	48	GC02P120735
MMP8	Matrix Metallopeptidase 8	Protein Coding	48	GC11M102617
SRD5A1	Steroid 5 Alpha-Reductase 1	Protein Coding	45	GC05P006633
EFEMP2	EGF Containing Fibulin Extracellular Matrix Protein 2	Protein Coding	44	GC11M069431
ACTA2	Actin Alpha 2, Smooth Muscle	Protein Coding	49	GC10M088935
THRA	Thyroid Hormone Receptor Alpha	Protein Coding	50	GC17P040058
PTH	Parathyroid Hormone	Protein Coding	47	GC11M013492
NR0B1	Nuclear Receptor Subfamily 0 Group B Member 1	Protein Coding	47	GC0XM030304
RETN	Resistin	Protein Coding	44	GC19P007669
TRPC3	Transient Receptor Potential Cation Channel Subfamily C Member 3	Protein Coding	48	GC04M121879
PDLIM3	PDZ And LIM Domain 3	Protein Coding	38	GC04M185500
LGALS8	Galectin 8	Protein Coding	42	GC01P236518
JUP	Junction Plakoglobin	Protein Coding	48	GC17M041754
EGR1	Early Growth Response 1	Protein Coding	44	GC05P138465
COL9A3	Collagen Type IX Alpha 3 Chain	Protein Coding	44	GC20P062816
MIR214	MicroRNA 214	RNA Gene	20	GC01M172234
CDH5	Cadherin 5	Protein Coding	48	GC16P066366
NOS1	Nitric Oxide Synthase 1	Protein Coding	50	GC12M117208
SLC2A3	Solute Carrier Family 2 Member 3	Protein Coding	49	GC12M007919
LTBP3	Latent Transforming Growth Factor Beta Binding Protein 3	Protein Coding	42	GC11M065538
GNS	Glucosamine (N-Acetyl)-6-Sulfatase	Protein Coding	44	GC12M064713
PDPK1	3-Phosphoinositide Dependent Protein Kinase 1	Protein Coding	50	GC16P002537
ALPL	Alkaline Phosphatase, Biomineralization Associated	Protein Coding	51	GC01P021508
GDF15	Growth Differentiation Factor 15	Protein Coding	43	GC19P026656
NPR1	Natriuretic Peptide Receptor 1	Protein Coding	47	GC01P153725
PDLIM5	PDZ And LIM Domain 5	Protein Coding	40	GC04P094451
CYTL1	Cytokine Like 1	Protein Coding	34	GC04M005016
VCAN	Versican	Protein Coding	47	GC05P083471
MIR1-1	MicroRNA 1-1	RNA Gene	19	GC20P062994
COX5A	Cytochrome C Oxidase Subunit 5A	Protein Coding	45	GC15M074919
GADD45B	Growth Arrest And DNA Damage Inducible Beta	Protein Coding	39	GC19P002476
SMAD5	SMAD Family Member 5	Protein Coding	43	GC05P136132
DDAH2	Dimethylarginine Dimethylaminohydrolase 2	Protein Coding	43	GC06M031727
GAPDH	Glyceraldehyde-3-Phosphate Dehydrogenase	Protein Coding	48	GC12P011841
KCNJ11	Potassium Inwardly Rectifying Channel Subfamily J Member 11	Protein Coding	48	GC11M017385
FGF13	Fibroblast Growth Factor 13	Protein Coding	43	GC0XM138615
FOXC2	Forkhead Box C2	Protein Coding	45	GC16P086570
ADAMTSL1	ADAMTS Like 1	Protein Coding	42	GC09P017906
FBN1	Fibrillin 1	Protein Coding	47	GC15M048408
ADCY10	Adenylate Cyclase 10	Protein Coding	45	GC01M167809
LPL	Lipoprotein Lipase	Protein Coding	50	GC08P019901
NLRP3	NLR Family Pyrin Domain Containing 3	Protein Coding	48	GC01P247415
LTA	Lymphotoxin Alpha	Protein Coding	43	GC06P055200
NOD2	Nucleotide Binding Oligomerization Domain Containing 2	Protein Coding	48	GC16P050693
CST3	Cystatin C	Protein Coding	45	GC20M023627
ATIC	5-Aminoimidazole-4-Carboxamide Ribonucleotide Formyltransferase/IMP Cyclohydrolase	Protein Coding	47	GC02P215311
ADAMTS1	ADAM Metallopeptidase With Thrombospondin Type 1 Motif 1	Protein Coding	45	GC21M026835
WNT3A	Wnt Family Member 3A	Protein Coding	48	GC01P228466
MEF2D	Myocyte Enhancer Factor 2D	Protein Coding	45	GC01M156463
FOXO3	Forkhead Box O3	Protein Coding	44	GC06P108559
KRIT1	KRIT1 Ankyrin Repeat Containing	Protein Coding	43	GC07M092198
MIR221	MicroRNA 221	RNA Gene	20	GC0XM045746
NTRK3	Neurotrophic Receptor Tyrosine Kinase 3	Protein Coding	52	GC15M087859
PRKCZ	Protein Kinase C Zeta	Protein Coding	49	GC01P002050
LEF1	Lymphoid Enhancer Binding Factor 1	Protein Coding	48	GC04M108047
POSTN	Periostin	Protein Coding	44	GC13M037562
RBL2	RB Transcriptional Corepressor Like 2	Protein Coding	44	GC16P053433
SMAD6	SMAD Family Member 6	Protein Coding	47	GC15P066702
IGF2R	Insulin Like Growth Factor 2 Receptor	Protein Coding	46	GC06P159969
FCGR3A	Fc Fragment Of IgG Receptor IIIa	Protein Coding	45	GC01M161541
MAP3K5	Mitogen-Activated Protein Kinase Kinase Kinase 5	Protein Coding	48	GC06M136557
KDR	Kinase Insert Domain Receptor	Protein Coding	54	GC04M055078
MALAT1	Metastasis Associated Lung Adenocarcinoma Transcript 1	RNA Gene	23	GC11P066225
FTO	FTO Alpha-Ketoglutarate Dependent Dioxygenase	Protein Coding	45	GC16P053737
HMGB1	High Mobility Group Box 1	Protein Coding	45	GC13M030456
SHOX2	Short Stature Homeobox 2	Protein Coding	40	GC03M158095
MYL12A	Myosin Light Chain 12A	Protein Coding	40	GC18P003238
CAV2	Caveolin 2	Protein Coding	43	GC07P116287
SOD2	Superoxide Dismutase 2	Protein Coding	51	GC06M159669
NOTCH2	Notch Receptor 2	Protein Coding	50	GC01M119911
ELK1	ETS Transcription Factor ELK1	Protein Coding	44	GC0XM047635
MYL10	Myosin Light Chain 10	Protein Coding	36	GC07M101613
JAK1	Janus Kinase 1	Protein Coding	54	GC01M064833
COL27A1	Collagen Type XXVII Alpha 1 Chain	Protein Coding	41	GC09P115748
MEG3	Maternally Expressed 3	RNA Gene	30	GC14P106296
PLCB1	Phospholipase C Beta 1	Protein Coding	49	GC20P008061
PRKCB	Protein Kinase C Beta	Protein Coding	48	GC16P023967
CABIN1	Calcineurin Binding Protein 1	Protein Coding	42	GC22P024011
NRP1	Neuropilin 1	Protein Coding	47	GC10M033177
TRAF6	TNF Receptor Associated Factor 6	Protein Coding	47	GC11M036467
RPS6	Ribosomal Protein S6	Protein Coding	44	GC09M019375
GLI1	GLI Family Zinc Finger 1	Protein Coding	48	GC12P057460
ITGA6	Integrin Subunit Alpha 6	Protein Coding	50	GC02P172427
NGF	Nerve Growth Factor	Protein Coding	51	GC01M115285
MIR34A	MicroRNA 34a	RNA Gene	22	GC01M009151
NR3C2	Nuclear Receptor Subfamily 3 Group C Member 2	Protein Coding	48	GC04M148078
RHOQ	Ras Homolog Family Member Q	Protein Coding	44	GC02P046543
MYH4	Myosin Heavy Chain 4	Protein Coding	40	GC17M010443
PARP1	Poly(ADP-Ribose) Polymerase 1	Protein Coding	50	GC01M226360
PRKACA	Protein Kinase CAMP-Activated Catalytic Subunit Alpha	Protein Coding	52	GC19M014129
BMP10	Bone Morphogenetic Protein 10	Protein Coding	39	GC02M068865
DKK1	Dickkopf WNT Signaling Pathway Inhibitor 1	Protein Coding	45	GC10P052314
COL6A1	Collagen Type VI Alpha 1 Chain	Protein Coding	44	GC21P045981
HAS2	Hyaluronan Synthase 2	Protein Coding	42	GC08M121594
ITGB2	Integrin Subunit Beta 2	Protein Coding	51	GC21M044885
CXCL2	C-X-C Motif Chemokine Ligand 2	Protein Coding	41	GC04M074097
PEPD	Peptidase D	Protein Coding	46	GC19M033386
MAP2K5	Mitogen-Activated Protein Kinase Kinase 5	Protein Coding	47	GC15P077101
MIR210	MicroRNA 210	RNA Gene	21	GC11M001082
HTR2A	5-Hydroxytryptamine Receptor 2A	Protein Coding	48	GC13M046831
ARHGEF2	Rho/Rac Guanine Nucleotide Exchange Factor 2	Protein Coding	47	GC01M155946
PTPN1	Protein Tyrosine Phosphatase Non-Receptor Type 1	Protein Coding	51	GC20P050510
APOA1	Apolipoprotein A1	Protein Coding	49	GC11M116835
TAC1	Tachykinin Precursor 1	Protein Coding	44	GC07P097731
JAK3	Janus Kinase 3	Protein Coding	52	GC19M017824
POMC	Proopiomelanocortin	Protein Coding	48	GC02M025160
FGF10	Fibroblast Growth Factor 10	Protein Coding	47	GC05M044340
S100A11	S100 Calcium Binding Protein A11	Protein Coding	43	GC01M152032
MIR23A	MicroRNA 23a	RNA Gene	20	GC19M014110
HSPA5	Heat Shock Protein Family A (Hsp70) Member 5	Protein Coding	48	GC09M125234
UFD1	Ubiquitin Recognition Factor In ER Associated Degradation 1	Protein Coding	36	GC22M019450
GDNF	Glial Cell Derived Neurotrophic Factor	Protein Coding	48	GC05M037812
ITGB3	Integrin Subunit Beta 3	Protein Coding	50	GC17P047254
RAMP3	Receptor Activity Modifying Protein 3	Protein Coding	41	GC07P045163
S100A4	S100 Calcium Binding Protein A4	Protein Coding	44	GC01M153543
GHR	Growth Hormone Receptor	Protein Coding	47	GC05P042429
NF1	Neurofibromin 1	Protein Coding	50	GC17P031094
FBLN5	Fibulin 5	Protein Coding	45	GC14M091869
ITGA2	Integrin Subunit Alpha 2	Protein Coding	47	GC05P052989
SMCHD1	Structural Maintenance Of Chromosomes Flexible Hinge Domain Containing 1	Protein Coding	41	GC18P002649
NT5E	5'-Nucleotidase Ecto	Protein Coding	52	GC06P085449
GH1	Growth Hormone 1	Protein Coding	44	GC17M063917
MIR155	MicroRNA 155	RNA Gene	19	GC21P025560
HNRNPF	Heterogeneous Nuclear Ribonucleoprotein F	Protein Coding	41	GC10M043385
PRL	Prolactin	Protein Coding	44	GC06M022287
APAF1	Apoptotic Peptidase Activating Factor 1	Protein Coding	47	GC12P098645
GHSR	Growth Hormone Secretagogue Receptor	Protein Coding	48	GC03M172443
DSC2	Desmocollin 2	Protein Coding	46	GC18M031058
NFKBIA	NFKB Inhibitor Alpha	Protein Coding	51	GC14M035401
CDKN1C	Cyclin Dependent Kinase Inhibitor 1C	Protein Coding	47	GC11M002894
TGFBI	Transforming Growth Factor Beta Induced	Protein Coding	46	GC05P136027
CXCR2	C-X-C Motif Chemokine Receptor 2	Protein Coding	48	GC02P218125
GPER1	G Protein-Coupled Estrogen Receptor 1	Protein Coding	38	GC07P001368
MIR26A1	MicroRNA 26a-1	RNA Gene	20	GC03P037969
MGAT2	Alpha-1,6-Mannosyl-Glycoprotein 2-Beta-N-Acetylglucosaminyltransferase	Protein Coding	45	GC14P049620
CASP6	Caspase 6	Protein Coding	49	GC04M109688
MIR377	MicroRNA 377	RNA Gene	18	GC14P106317
RXRA	Retinoid X Receptor Alpha	Protein Coding	51	GC09P134317
SOST	Sclerostin	Protein Coding	44	GC17M043753
GNAI1	G Protein Subunit Alpha I1	Protein Coding	48	GC07P079769
CDH2	Cadherin 2	Protein Coding	53	GC18M027950
DUSP1	Dual Specificity Phosphatase 1	Protein Coding	48	GC05M172768
ATP5F1D	ATP Synthase F1 Subunit Delta	Protein Coding	34	GC19P001242
SIRT6	Sirtuin 6	Protein Coding	47	GC19M004174
CBFB	Core-Binding Factor Subunit Beta	Protein Coding	45	GC16P067063
SLC22A5	Solute Carrier Family 22 Member 5	Protein Coding	47	GC05P132369
ITGAV	Integrin Subunit Alpha V	Protein Coding	47	GC02P186589
DDIT3	DNA Damage Inducible Transcript 3	Protein Coding	46	GC12M057516
TRPC6	Transient Receptor Potential Cation Channel Subfamily C Member 6	Protein Coding	49	GC11M101451
KIF7	Kinesin Family Member 7	Protein Coding	40	GC15M089608
PSMC4	Proteasome 26S Subunit, ATPase 4	Protein Coding	41	GC19P040529
MBOAT2	Membrane Bound O-Acyltransferase Domain Containing 2	Protein Coding	36	GC02M008853
LEPR	Leptin Receptor	Protein Coding	50	GC01P065421
IL1RAPL2	Interleukin 1 Receptor Accessory Protein Like 2	Protein Coding	38	GC0XP104566
DIO2	Iodothyronine Deiodinase 2	Protein Coding	41	GC14M080197
PLA2G2A	Phospholipase A2 Group IIA	Protein Coding	48	GC01M019975
GAD1	Glutamate Decarboxylase 1	Protein Coding	52	GC02P170813
SP7	Sp7 Transcription Factor	Protein Coding	42	GC12M053326
FSHR	Follicle Stimulating Hormone Receptor	Protein Coding	50	GC02M048953
NCAM1	Neural Cell Adhesion Molecule 1	Protein Coding	47	GC11P112961
MIR20A	MicroRNA 20a	RNA Gene	19	GC13P091444
CFLAR	CASP8 And FADD Like Apoptosis Regulator	Protein Coding	47	GC02P201117
HDAC7	Histone Deacetylase 7	Protein Coding	47	GC12M047782
MIR15B	MicroRNA 15b	RNA Gene	19	GC03P160404
ERBB4	Erb-B2 Receptor Tyrosine Kinase 4	Protein Coding	55	GC02M211375
TGFBR3	Transforming Growth Factor Beta Receptor 3	Protein Coding	47	GC01M091680
FLNA	Filamin A	Protein Coding	50	GC0XM154348
EPAS1	Endothelial PAS Domain Protein 1	Protein Coding	50	GC02P046293
CCN1	Cellular Communication Network Factor 1	Protein Coding	31	GC01P085581
CCL4	C-C Motif Chemokine Ligand 4	Protein Coding	41	GC17P036103
INHBA	Inhibin Subunit Beta A	Protein Coding	45	GC07M041668
IL6R	Interleukin 6 Receptor	Protein Coding	50	GC01P154405
GAS6	Growth Arrest Specific 6	Protein Coding	44	GC13M113820
NFE2L2	Nuclear Factor, Erythroid 2 Like 2	Protein Coding	50	GC02M177227
RB1	RB Transcriptional Corepressor 1	Protein Coding	49	GC13P048303
RACK1	Receptor For Activated C Kinase 1	Protein Coding	38	GC05M181374
CDC6	Cell Division Cycle 6	Protein Coding	46	GC17P040287
CDT1	Chromatin Licensing And DNA Replication Factor 1	Protein Coding	44	GC16P088803
UBE3B	Ubiquitin Protein Ligase E3B	Protein Coding	44	GC12P109477
MAP3K11	Mitogen-Activated Protein Kinase Kinase Kinase 11	Protein Coding	48	GC11M069402
ALOX5	Arachidonate 5-Lipoxygenase	Protein Coding	50	GC10P045374
MMP12	Matrix Metallopeptidase 12	Protein Coding	45	GC11M102862
LRP1	LDL Receptor Related Protein 1	Protein Coding	48	GC12P057128
CCR3	C-C Motif Chemokine Receptor 3	Protein Coding	47	GC03P046163
CCL3	C-C Motif Chemokine Ligand 3	Protein Coding	40	GC17M036088
CDKN1B	Cyclin Dependent Kinase Inhibitor 1B	Protein Coding	48	GC12P012722
DIS3L2	DIS3 Like 3'-5' Exoribonuclease 2	Protein Coding	43	GC02P231961
LEFTY2	Left-Right Determination Factor 2	Protein Coding	44	GC01M225937
MIR125B2	MicroRNA 125b-2	RNA Gene	21	GC21P016590
MIR125B1	MicroRNA 125b-1	RNA Gene	21	GC11M122100
MIR145	MicroRNA 145	RNA Gene	22	GC05P149430
PRKG2	Protein Kinase CGMP-Dependent 2	Protein Coding	47	GC04M081087
SHC1	SHC Adaptor Protein 1	Protein Coding	46	GC01M154962
IFT43	Intraflagellar Transport 43	Protein Coding	37	GC14P075902
MYD88	MYD88 Innate Immune Signal Transduction Adaptor	Protein Coding	50	GC03P038139
ENO2	Enolase 2	Protein Coding	48	GC12P006913
APLN	Apelin	Protein Coding	37	GC0XM129645
HSPD1	Heat Shock Protein Family D (Hsp60) Member 1	Protein Coding	48	GC02M197486
SOX18	SRY-Box Transcription Factor 18	Protein Coding	40	GC20M064047
SMARCA4	SWI/SNF Related, Matrix Associated, Actin Dependent Regulator Of Chromatin, Subfamily A, Member 4	Protein Coding	50	GC19P010932
EIF2AK3	Eukaryotic Translation Initiation Factor 2 Alpha Kinase 3	Protein Coding	50	GC02M088556
EZH2	Enhancer Of Zeste 2 Polycomb Repressive Complex 2 Subunit	Protein Coding	54	GC07M148807
FCGR3B	Fc Fragment Of IgG Receptor IIIb	Protein Coding	43	GC01M161623
TGIF1	TGFB Induced Factor Homeobox 1	Protein Coding	47	GC18P003411
MIR27B	MicroRNA 27b	RNA Gene	20	GC09P095097
ADAMTS9	ADAM Metallopeptidase With Thrombospondin Type 1 Motif 9	Protein Coding	38	GC03M064501
HDAC8	Histone Deacetylase 8	Protein Coding	48	GC0XM072329
AKT3	AKT Serine/Threonine Kinase 3	Protein Coding	54	GC01M243488
NFIX	Nuclear Factor I X	Protein Coding	43	GC19P012996
ALDH18A1	Aldehyde Dehydrogenase 18 Family Member A1	Protein Coding	46	GC10M095605
GBA	Glucosylceramidase Beta	Protein Coding	48	GC01M155234
TH	Tyrosine Hydroxylase	Protein Coding	52	GC11M002163
SOS2	SOS Ras/Rho Guanine Nucleotide Exchange Factor 2	Protein Coding	46	GC14M050117
CTSK	Cathepsin K	Protein Coding	50	GC01M150837
CD34	CD34 Molecule	Protein Coding	44	GC01M207880
SMAD9	SMAD Family Member 9	Protein Coding	47	GC13M036844
PIK3CD	Phosphatidylinositol-4,5-Bisphosphate 3-Kinase Catalytic Subunit Delta	Protein Coding	54	GC01P009629
IL7	Interleukin 7	Protein Coding	43	GC08M078689
IL2	Interleukin 2	Protein Coding	45	GC04M122451
MAPK11	Mitogen-Activated Protein Kinase 11	Protein Coding	48	GC22M050263
MIR148A	MicroRNA 148a	RNA Gene	19	GC07M025993
CTSL	Cathepsin L	Protein Coding	46	GC09P087725
VWF	Von Willebrand Factor	Protein Coding	49	GC12M005917
AXIN2	Axin 2	Protein Coding	49	GC17M065528
ADAM9	ADAM Metallopeptidase Domain 9	Protein Coding	48	GC08P038996
CYP2D6	Cytochrome P450 Family 2 Subfamily D Member 6	Protein Coding	49	GC22M042126
PODXL	Podocalyxin Like	Protein Coding	43	GC07M131500
ARAP1	ArfGAP With RhoGAP Domain, Ankyrin Repeat And PH Domain 1	Protein Coding	41	GC11M072686
ITGA2B	Integrin Subunit Alpha 2b	Protein Coding	51	GC17M044442
IL5	Interleukin 5	Protein Coding	45	GC05M132541
RAB23	RAB23, Member RAS Oncogene Family	Protein Coding	44	GC06M057187
ELAVL1	ELAV Like RNA Binding Protein 1	Protein Coding	43	GC19M007958
NUPR1	Nuclear Protein 1, Transcriptional Regulator	Protein Coding	36	GC16M028532
TFAP2A	Transcription Factor AP-2 Alpha	Protein Coding	48	GC06M010393
GRIN2B	Glutamate Ionotropic Receptor NMDA Type Subunit 2B	Protein Coding	51	GC12M013437
NCOR2	Nuclear Receptor Corepressor 2	Protein Coding	45	GC12M124324
DLX6	Distal-Less Homeobox 6	Protein Coding	40	GC07P097005
MED1	Mediator Complex Subunit 1	Protein Coding	42	GC17M039404
LOX	Lysyl Oxidase	Protein Coding	45	GC05M122063
MIR10B	MicroRNA 10b	RNA Gene	21	GC02P176150
KCNN3	Potassium Calcium-Activated Channel Subfamily N Member 3	Protein Coding	45	GC01M154697
CX3CL1	C-X3-C Motif Chemokine Ligand 1	Protein Coding	43	GC16P057372
YWHAE	Tyrosine 3-Monooxygenase/Tryptophan 5-Monooxygenase Activation Protein Epsilon	Protein Coding	50	GC17M001346
HDAC3	Histone Deacetylase 3	Protein Coding	50	GC05M141583
MIR31	MicroRNA 31	RNA Gene	20	GC09M021513
PLCB2	Phospholipase C Beta 2	Protein Coding	47	GC15M040278
PRKCD	Protein Kinase C Delta	Protein Coding	54	GC03P053156
E2F1	E2F Transcription Factor 1	Protein Coding	44	GC20M033675
SREBF1	Sterol Regulatory Element Binding Transcription Factor 1	Protein Coding	46	GC17M017810
CREB3	CAMP Responsive Element Binding Protein 3	Protein Coding	39	GC09P035960
FST	Follistatin	Protein Coding	47	GC05P053480
EPHA3	EPH Receptor A3	Protein Coding	47	GC03P089077
SUMF1	Sulfatase Modifying Factor 1	Protein Coding	43	GC03M003700
FGFR4	Fibroblast Growth Factor Receptor 4	Protein Coding	52	GC05P177086
ESR2	Estrogen Receptor 2	Protein Coding	50	GC14M064084
ZBTB7B	Zinc Finger And BTB Domain Containing 7B	Protein Coding	41	GC01P155002
TRPM7	Transient Receptor Potential Cation Channel Subfamily M Member 7	Protein Coding	46	GC15M050552
MIR29B1	MicroRNA 29b-1	RNA Gene	20	GC07M130877
CREB3L4	CAMP Responsive Element Binding Protein 3 Like 4	Protein Coding	38	GC01P153967
PIEZO1	Piezo Type Mechanosensitive Ion Channel Component 1	Protein Coding	38	GC16M088715
CSF1	Colony Stimulating Factor 1	Protein Coding	44	GC01P109911
WNT7A	Wnt Family Member 7A	Protein Coding	50	GC03M016916
CACNA1A	Calcium Voltage-Gated Channel Subunit Alpha1 A	Protein Coding	47	GC19M013206
ATRX	ATRX Chromatin Remodeler	Protein Coding	47	GC0XM077504
GREM1	Gremlin 1, DAN Family BMP Antagonist	Protein Coding	44	GC15P033128
CRAT	Carnitine O-Acetyltransferase	Protein Coding	45	GC09M129094
DPT	Dermatopontin	Protein Coding	37	GC01M168696
MIR19B1	MicroRNA 19b-1	RNA Gene	18	GC13P091460
TSHR	Thyroid Stimulating Hormone Receptor	Protein Coding	48	GC14P080954
PRKAA1	Protein Kinase AMP-Activated Catalytic Subunit Alpha 1	Protein Coding	48	GC05M040759
AMPD2	Adenosine Monophosphate Deaminase 2	Protein Coding	47	GC01P109616
RHOB	Ras Homolog Family Member B	Protein Coding	44	GC02P020447
AHSG	Alpha 2-HS Glycoprotein	Protein Coding	44	GC03P186612
PRKG1	Protein Kinase CGMP-Dependent 1	Protein Coding	51	GC10P050991
GPD1L	Glycerol-3-Phosphate Dehydrogenase 1 Like	Protein Coding	44	GC03P032123
WNT10B	Wnt Family Member 10B	Protein Coding	48	GC12M048965
SOCS1	Suppressor Of Cytokine Signaling 1	Protein Coding	44	GC16M011255
GNA12	G Protein Subunit Alpha 12	Protein Coding	43	GC07M002728
EIF2AK4	Eukaryotic Translation Initiation Factor 2 Alpha Kinase 4	Protein Coding	45	GC15P039934
KCNJ2	Potassium Inwardly Rectifying Channel Subfamily J Member 2	Protein Coding	49	GC17P070168
CD40	CD40 Molecule	Protein Coding	48	GC20P046118
CRLF1	Cytokine Receptor Like Factor 1	Protein Coding	42	GC19M018572
SIRPA	Signal Regulatory Protein Alpha	Protein Coding	44	GC20P001894
IKBKE	Inhibitor Of Nuclear Factor Kappa B Kinase Subunit Epsilon	Protein Coding	46	GC01P206470
ACKR3	Atypical Chemokine Receptor 3	Protein Coding	42	GC02P236537
CYBB	Cytochrome B-245 Beta Chain	Protein Coding	47	GC0XP037780
CYP3A4	Cytochrome P450 Family 3 Subfamily A Member 4	Protein Coding	51	GC07M099759
VCP	Valosin Containing Protein	Protein Coding	50	GC09M035056
NR3C1	Nuclear Receptor Subfamily 3 Group C Member 1	Protein Coding	51	GC05M143277
REST	RE1 Silencing Transcription Factor	Protein Coding	45	GC04P056907
RPL13A	Ribosomal Protein L13a	Protein Coding	43	GC19P049487
MIR15A	MicroRNA 15a	RNA Gene	16	GC13M050049
CXCR4	C-X-C Motif Chemokine Receptor 4	Protein Coding	52	GC02M136114
BARX1	BARX Homeobox 1	Protein Coding	37	GC09M093951
EPRS1	Glutamyl-Prolyl-TRNA Synthetase 1	Protein Coding	37	GC01M219969
CDC42	Cell Division Cycle 42	Protein Coding	51	GC01P022112
OLR1	Oxidized Low Density Lipoprotein Receptor 1	Protein Coding	44	GC12M015685
AFF4	AF4/FMR2 Family Member 4	Protein Coding	42	GC05M132875
GRK2	G Protein-Coupled Receptor Kinase 2	Protein Coding	38	GC11P067266
OGN	Osteoglycin	Protein Coding	40	GC09M092383
CANT1	Calcium Activated Nucleotidase 1	Protein Coding	45	GC17M078992
BECN1	Beclin 1	Protein Coding	47	GC17M042810
CSNK2A1	Casein Kinase 2 Alpha 1	Protein Coding	52	GC20M000472
NANOG	Nanog Homeobox	Protein Coding	40	GC12P007787
STAT6	Signal Transducer And Activator Of Transcription 6	Protein Coding	50	GC12M057095
TAGLN	Transgelin	Protein Coding	44	GC11P117199
MIR193B	MicroRNA 193b	RNA Gene	20	GC16P014307
PDGFRA	Platelet Derived Growth Factor Receptor Alpha	Protein Coding	55	GC04P054229
ATP10A	ATPase Phospholipid Transporting 10A (Putative)	Protein Coding	40	GC15M025666
IFI27	Interferon Alpha Inducible Protein 27	Protein Coding	38	GC14P094104
PLD2	Phospholipase D2	Protein Coding	48	GC17P004808
FASLG	Fas Ligand	Protein Coding	48	GC01P172628
NES	Nestin	Protein Coding	40	GC01M156668
FGG	Fibrinogen Gamma Chain	Protein Coding	49	GC04M154604
PIAS4	Protein Inhibitor Of Activated STAT 4	Protein Coding	43	GC19P004007
INA	Internexin Neuronal Intermediate Filament Protein Alpha	Protein Coding	40	GC10P103277
HSP90AA1	Heat Shock Protein 90 Alpha Family Class A Member 1	Protein Coding	48	GC14M102080
MMP7	Matrix Metallopeptidase 7	Protein Coding	49	GC11M102425
AGRN	Agrin	Protein Coding	45	GC01P001020
FTL	Ferritin Light Chain	Protein Coding	48	GC19P048965
CD151	CD151 Molecule (Raph Blood Group)	Protein Coding	46	GC11P000996
WNT4	Wnt Family Member 4	Protein Coding	48	GC01M022190
IGFBP1	Insulin Like Growth Factor Binding Protein 1	Protein Coding	44	GC07P046838
BIRC5	Baculoviral IAP Repeat Containing 5	Protein Coding	47	GC17P078214
TBX15	T-Box Transcription Factor 15	Protein Coding	42	GC01M118883
G6PD	Glucose-6-Phosphate Dehydrogenase	Protein Coding	51	GC0XM154531
GPR17	G Protein-Coupled Receptor 17	Protein Coding	41	GC02P127645
HSPA4	Heat Shock Protein Family A (Hsp70) Member 4	Protein Coding	43	GC05P133051
NR4A1	Nuclear Receptor Subfamily 4 Group A Member 1	Protein Coding	47	GC12P052022
PTGER4	Prostaglandin E Receptor 4	Protein Coding	47	GC05P040679
STAT5B	Signal Transducer And Activator Of Transcription 5B	Protein Coding	50	GC17M042199
ADAM28	ADAM Metallopeptidase Domain 28	Protein Coding	40	GC08P024294
SETD2	SET Domain Containing 2, Histone Lysine Methyltransferase	Protein Coding	47	GC03M047033
KRT10	Keratin 10	Protein Coding	43	GC17M040818
TXNRD2	Thioredoxin Reductase 2	Protein Coding	48	GC22M019863
DNMT1	DNA Methyltransferase 1	Protein Coding	51	GC19M010133
CLEC4A	C-Type Lectin Domain Family 4 Member A	Protein Coding	38	GC12P011898
ITPR1	Inositol 1,4,5-Trisphosphate Receptor Type 1	Protein Coding	49	GC03P004486
PSAP	Prosaposin	Protein Coding	47	GC10M071816
COL8A2	Collagen Type VIII Alpha 2 Chain	Protein Coding	43	GC01M036095
KDM6B	Lysine Demethylase 6B	Protein Coding	44	GC17P007834
CCM2	CCM2 Scaffold Protein	Protein Coding	44	GC07P044999
TAB1	TGF-Beta Activated Kinase 1 (MAP3K7) Binding Protein 1	Protein Coding	43	GC22P039403
MDM2	MDM2 Proto-Oncogene	Protein Coding	53	GC12P068808
PLAU	Plasminogen Activator, Urokinase	Protein Coding	52	GC10P073909
CCL20	C-C Motif Chemokine Ligand 20	Protein Coding	44	GC02P227814
CHST11	Carbohydrate Sulfotransferase 11	Protein Coding	43	GC12P104455
RAPGEF3	Rap Guanine Nucleotide Exchange Factor 3	Protein Coding	45	GC12M047736
CX3CR1	C-X3-C Motif Chemokine Receptor 1	Protein Coding	45	GC03M039279
HNF4A	Hepatocyte Nuclear Factor 4 Alpha	Protein Coding	51	GC20P044355
AQP1	Aquaporin 1 (Colton Blood Group)	Protein Coding	47	GC07P030911
CYP27B1	Cytochrome P450 Family 27 Subfamily B Member 1	Protein Coding	48	GC12M057757
FGF7	Fibroblast Growth Factor 7	Protein Coding	43	GC15P049423
ITGA11	Integrin Subunit Alpha 11	Protein Coding	43	GC15M068296
KHDRBS1	KH RNA Binding Domain Containing, Signal Transduction Associated 1	Protein Coding	43	GC01P032013
LZTR1	Leucine Zipper Like Transcription Regulator 1	Protein Coding	43	GC22P020996
CXCL6	C-X-C Motif Chemokine Ligand 6	Protein Coding	40	GC04P073837
SOX10	SRY-Box Transcription Factor 10	Protein Coding	46	GC22M049686
SOX4	SRY-Box Transcription Factor 4	Protein Coding	44	GC06P021593
PLA2G6	Phospholipase A2 Group VI	Protein Coding	48	GC22M049636
TTR	Transthyretin	Protein Coding	50	GC18P031557
CD163	CD163 Molecule	Protein Coding	43	GC12M007471
PHYH	Phytanoyl-CoA 2-Hydroxylase	Protein Coding	46	GC10M013277
VEGFB	Vascular Endothelial Growth Factor B	Protein Coding	45	GC11P064234
DNMT3A	DNA Methyltransferase 3 Alpha	Protein Coding	52	GC02M025228
MED15	Mediator Complex Subunit 15	Protein Coding	40	GC22P020506
ANGPTL2	Angiopoietin Like 2	Protein Coding	36	GC09M127087
WNT11	Wnt Family Member 11	Protein Coding	45	GC11M076186
BSG	Basigin (Ok Blood Group)	Protein Coding	44	GC19P000571
PXN	Paxillin	Protein Coding	46	GC12M120210
NR1H3	Nuclear Receptor Subfamily 1 Group H Member 3	Protein Coding	48	GC11P047248
CXCR3	C-X-C Motif Chemokine Receptor 3	Protein Coding	45	GC0XM071615
KMT2D	Lysine Methyltransferase 2D	Protein Coding	42	GC12M049018
HOTAIR	HOX Transcript Antisense RNA	RNA Gene	26	GC12M053962
TACR1	Tachykinin Receptor 1	Protein Coding	47	GC02M075010
LAMA4	Laminin Subunit Alpha 4	Protein Coding	45	GC06M112107
ERG	ETS Transcription Factor ERG	Protein Coding	46	GC21M038367
MET	MET Proto-Oncogene, Receptor Tyrosine Kinase	Protein Coding	54	GC07P116672
TXN	Thioredoxin	Protein Coding	46	GC09M110243
MIR940	MicroRNA 940	RNA Gene	16	GC16P005589
CHRD	Chordin	Protein Coding	42	GC03P184380
S100A8	S100 Calcium Binding Protein A8	Protein Coding	43	GC01M153391
TRAP1	TNF Receptor Associated Protein 1	Protein Coding	44	GC16M003667
CALM1	Calmodulin 1	Protein Coding	45	GC14P090396
MIR27A	MicroRNA 27a	RNA Gene	22	GC19M014109
CXCR1	C-X-C Motif Chemokine Receptor 1	Protein Coding	44	GC02M218162
LRP4	LDL Receptor Related Protein 4	Protein Coding	44	GC11M068984
SPAG17	Sperm Associated Antigen 17	Protein Coding	34	GC01M117953
EIF2AK1	Eukaryotic Translation Initiation Factor 2 Alpha Kinase 1	Protein Coding	44	GC07M006022
MAP3K2	Mitogen-Activated Protein Kinase Kinase Kinase 2	Protein Coding	45	GC02M127298
HYAL1	Hyaluronidase 1	Protein Coding	47	GC03M050299
DYM	Dymeclin	Protein Coding	39	GC18M049041
CACNA1E	Calcium Voltage-Gated Channel Subunit Alpha1 E	Protein Coding	47	GC01P181317
NCOA3	Nuclear Receptor Coactivator 3	Protein Coding	47	GC20P047501
CISH	Cytokine Inducible SH2 Containing Protein	Protein Coding	46	GC03M050618
HDC	Histidine Decarboxylase	Protein Coding	45	GC15M050241
ITGAM	Integrin Subunit Alpha M	Protein Coding	47	GC16P032553
TLR3	Toll Like Receptor 3	Protein Coding	52	GC04P186059
ESS2	Ess-2 Splicing Factor Homolog	Protein Coding	28	GC22M019130
SEMA3A	Semaphorin 3A	Protein Coding	45	GC07M083955
VTN	Vitronectin	Protein Coding	44	GC17M031079
BTBD3	BTB Domain Containing 3	Protein Coding	37	GC20P011890
FIBP	FGF1 Intracellular Binding Protein	Protein Coding	41	GC11M069430
AXL	AXL Receptor Tyrosine Kinase	Protein Coding	52	GC19P041219
DUSP19	Dual Specificity Phosphatase 19	Protein Coding	39	GC02P183078
TRPM4	Transient Receptor Potential Cation Channel Subfamily M Member 4	Protein Coding	46	GC19P049157
MSX2	Msh Homeobox 2	Protein Coding	48	GC05P174724
PSEN1	Presenilin 1	Protein Coding	52	GC14P073136
BAG1	BAG Cochaperone 1	Protein Coding	43	GC09M033245
ATF3	Activating Transcription Factor 3	Protein Coding	45	GC01P212565
RGS5	Regulator Of G Protein Signaling 5	Protein Coding	41	GC01M163111
KLF4	Kruppel Like Factor 4	Protein Coding	46	GC09M107484
CTSD	Cathepsin D	Protein Coding	52	GC11M001752
ITGA4	Integrin Subunit Alpha 4	Protein Coding	49	GC02P181456
TNFRSF1B	TNF Receptor Superfamily Member 1B	Protein Coding	48	GC01P012167
SF3B2	Splicing Factor 3b Subunit 2	Protein Coding	40	GC11P066050
MIR139	MicroRNA 139	RNA Gene	19	GC11M072615
MIR483	MicroRNA 483	RNA Gene	18	GC11M002219
YY1	YY1 Transcription Factor	Protein Coding	48	GC14P100238
NEU1	Neuraminidase 1	Protein Coding	45	GC06M031857
ZEB1	Zinc Finger E-Box Binding Homeobox 1	Protein Coding	49	GC10P031318
CXCL10	C-X-C Motif Chemokine Ligand 10	Protein Coding	45	GC04M076021
KLC2	Kinesin Light Chain 2	Protein Coding	43	GC11P066257
SART1	Spliceosome Associated Factor 1, Recruiter Of U4/U6.U5 Tri-SnRNP	Protein Coding	41	GC11P066273
PKM	Pyruvate Kinase M1/2	Protein Coding	46	GC15M072199
WDR5	WD Repeat Domain 5	Protein Coding	45	GC09P134135
CUL7	Cullin 7	Protein Coding	43	GC06M043037
MIR127	MicroRNA 127	RNA Gene	20	GC14P105976
FABP4	Fatty Acid Binding Protein 4	Protein Coding	45	GC08M081478
ISL1	ISL LIM Homeobox 1	Protein Coding	47	GC05P051383
F2RL1	F2R Like Trypsin Receptor 1	Protein Coding	47	GC05P076818
TRAF3	TNF Receptor Associated Factor 3	Protein Coding	48	GC14P106036
CACNA1G	Calcium Voltage-Gated Channel Subunit Alpha1 G	Protein Coding	50	GC17P050561
DDB1	Damage Specific DNA Binding Protein 1	Protein Coding	43	GC11M069196
M6PR	Mannose-6-Phosphate Receptor, Cation Dependent	Protein Coding	44	GC12M008969
GAL	Galanin And GMAP Prepropeptide	Protein Coding	45	GC11P068684
DGCR8	DGCR8 Microprocessor Complex Subunit	Protein Coding	42	GC22P020080
FOSB	FosB Proto-Oncogene, AP-1 Transcription Factor Subunit	Protein Coding	43	GC19P045467
GLRX	Glutaredoxin	Protein Coding	45	GC05M095752
ERRFI1	ERBB Receptor Feedback Inhibitor 1	Protein Coding	38	GC01M008004
RGS4	Regulator Of G Protein Signaling 4	Protein Coding	44	GC01P163038
MYF5	Myogenic Factor 5	Protein Coding	41	GC12P080716
CD47	CD47 Molecule	Protein Coding	44	GC03M108043
FGF3	Fibroblast Growth Factor 3	Protein Coding	44	GC11M070491
LMNB2	Lamin B2	Protein Coding	44	GC19M002470
SMURF2	SMAD Specific E3 Ubiquitin Protein Ligase 2	Protein Coding	43	GC17M064542
RPS11	Ribosomal Protein S11	Protein Coding	40	GC19P049496
SYNM	Synemin	Protein Coding	37	GC15P099098
CFD	Complement Factor D	Protein Coding	45	GC19P000859
CCR4	C-C Motif Chemokine Receptor 4	Protein Coding	45	GC03P032951
ITGB5	Integrin Subunit Beta 5	Protein Coding	47	GC03M124761
GNAI2	G Protein Subunit Alpha I2	Protein Coding	48	GC03P050226
ZNF74	Zinc Finger Protein 74	Protein Coding	38	GC22P020394
ITPR2	Inositol 1,4,5-Trisphosphate Receptor Type 2	Protein Coding	47	GC12M026336
FLT1	Fms Related Receptor Tyrosine Kinase 1	Protein Coding	51	GC13M028300
RARA	Retinoic Acid Receptor Alpha	Protein Coding	51	GC17P040309
HMGA2	High Mobility Group AT-Hook 2	Protein Coding	45	GC12P065824
DBH	Dopamine Beta-Hydroxylase	Protein Coding	51	GC09P133636
ENDOG	Endonuclease G	Protein Coding	43	GC09P128818
ATF4	Activating Transcription Factor 4	Protein Coding	47	GC22P039547
NFATC3	Nuclear Factor Of Activated T Cells 3	Protein Coding	44	GC16P068119
NR2F2	Nuclear Receptor Subfamily 2 Group F Member 2	Protein Coding	50	GC15P096325
RHEB	Ras Homolog, MTORC1 Binding	Protein Coding	49	GC07M151466
CFH	Complement Factor H	Protein Coding	46	GC01P196621
PDCD5	Programmed Cell Death 5	Protein Coding	40	GC19P032581
SFRP2	Secreted Frizzled Related Protein 2	Protein Coding	43	GC04M153780
MAP3K4	Mitogen-Activated Protein Kinase Kinase Kinase 4	Protein Coding	44	GC06P160991
IL17RA	Interleukin 17 Receptor A	Protein Coding	45	GC22P017116
CDKN3	Cyclin Dependent Kinase Inhibitor 3	Protein Coding	43	GC14P054398
NPR3	Natriuretic Peptide Receptor 3	Protein Coding	45	GC05P032689
CCT3	Chaperonin Containing TCP1 Subunit 3	Protein Coding	42	GC01M156308
ZYX	Zyxin	Protein Coding	46	GC07P143381
PRDX2	Peroxiredoxin 2	Protein Coding	47	GC19M012796
MIR130A	MicroRNA 130a	RNA Gene	20	GC11P057641
IFRD1	Interferon Related Developmental Regulator 1	Protein Coding	41	GC07P112422
FGF4	Fibroblast Growth Factor 4	Protein Coding	44	GC11M070438
PITX1	Paired Like Homeodomain 1	Protein Coding	46	GC05M135027
PRMT1	Protein Arginine Methyltransferase 1	Protein Coding	48	GC19P049675
CSF2	Colony Stimulating Factor 2	Protein Coding	44	GC05P132073
PGF	Placental Growth Factor	Protein Coding	44	GC14M074941
CCL11	C-C Motif Chemokine Ligand 11	Protein Coding	44	GC17P034285
VIPR1	Vasoactive Intestinal Peptide Receptor 1	Protein Coding	47	GC03P042490
SLC2A12	Solute Carrier Family 2 Member 12	Protein Coding	40	GC06M133987
MIR455	MicroRNA 455	RNA Gene	18	GC09P114209
LCN2	Lipocalin 2	Protein Coding	44	GC09P128149
SLC27A3	Solute Carrier Family 27 Member 3	Protein Coding	40	GC01P153786
MIR365A	MicroRNA 365a	RNA Gene	18	GC16P014309
PTN	Pleiotrophin	Protein Coding	43	GC07M137227
FAU	FAU Ubiquitin Like And Ribosomal Protein S30 Fusion	Protein Coding	40	GC11M065120
CEP192	Centrosomal Protein 192	Protein Coding	36	GC18P013997
DCST1	DC-STAMP Domain Containing 1	Protein Coding	30	GC01P155006
ZMIZ1	Zinc Finger MIZ-Type Containing 1	Protein Coding	41	GC10P079068
TARDBP	TAR DNA Binding Protein	Protein Coding	47	GC01P011013
RBL1	RB Transcriptional Corepressor Like 1	Protein Coding	43	GC20M036996
NR2C2	Nuclear Receptor Subfamily 2 Group C Member 2	Protein Coding	45	GC03P014947
ORAI1	ORAI Calcium Release-Activated Calcium Modulator 1	Protein Coding	44	GC12P123580
CXCL13	C-X-C Motif Chemokine Ligand 13	Protein Coding	42	GC04P077511
ALDH1A2	Aldehyde Dehydrogenase 1 Family Member A2	Protein Coding	48	GC15M067289
YAP1	Yes1 Associated Transcriptional Regulator	Protein Coding	48	GC11P102110
TBX3	T-Box Transcription Factor 3	Protein Coding	46	GC12M114670
ELAC2	ElaC Ribonuclease Z 2	Protein Coding	43	GC17M012991
LRIG1	Leucine Rich Repeats And Immunoglobulin Like Domains 1	Protein Coding	42	GC03M066379
MFAP4	Microfibril Associated Protein 4	Protein Coding	40	GC17M019383
SOX8	SRY-Box Transcription Factor 8	Protein Coding	38	GC16P000981
SNX8	Sorting Nexin 8	Protein Coding	35	GC07M002251
ADIPOR1	Adiponectin Receptor 1	Protein Coding	45	GC01M202940
CYP17A1	Cytochrome P450 Family 17 Subfamily A Member 1	Protein Coding	50	GC10M102830
POU5F1	POU Class 5 Homeobox 1	Protein Coding	47	GC06M046826
STC1	Stanniocalcin 1	Protein Coding	41	GC08M023841
HPX	Hemopexin	Protein Coding	40	GC11M006435
LMOD1	Leiomodin 1	Protein Coding	41	GC01M201896
SPTAN1	Spectrin Alpha, Non-Erythrocytic 1	Protein Coding	48	GC09P128552
IFT88	Intraflagellar Transport 88	Protein Coding	41	GC13P020566
ANXA2	Annexin A2	Protein Coding	49	GC15M060347
RPL11	Ribosomal Protein L11	Protein Coding	49	GC01P023691
PRKN	Parkin RBR E3 Ubiquitin Protein Ligase	Protein Coding	40	GC06M161348
RRAS	RAS Related	Protein Coding	44	GC19M049635
PDGFA	Platelet Derived Growth Factor Subunit A	Protein Coding	44	GC07M000497
GATA1	GATA Binding Protein 1	Protein Coding	47	GC0XP048786
TIMP4	TIMP Metallopeptidase Inhibitor 4	Protein Coding	41	GC03M012153
GPBAR1	G Protein-Coupled Bile Acid Receptor 1	Protein Coding	40	GC02P218259
MIR335	MicroRNA 335	RNA Gene	18	GC07P130496
SETDB1	SET Domain Bifurcated Histone Lysine Methyltransferase 1	Protein Coding	43	GC01P150926
ARNTL	Aryl Hydrocarbon Receptor Nuclear Translocator Like	Protein Coding	43	GC11P013276
PCYT1A	Phosphate Cytidylyltransferase 1A, Choline	Protein Coding	47	GC03M196214
TUBA1B	Tubulin Alpha 1b	Protein Coding	43	GC12M049127
DAP3	Death Associated Protein 3	Protein Coding	41	GC01P155688
FGF21	Fibroblast Growth Factor 21	Protein Coding	40	GC19P048781
IL15	Interleukin 15	Protein Coding	41	GC04P141636
TIAM1	TIAM Rac1 Associated GEF 1	Protein Coding	45	GC21M031118
AIFM1	Apoptosis Inducing Factor Mitochondria Associated 1	Protein Coding	50	GC0XM130129
CCND3	Cyclin D3	Protein Coding	48	GC06M041934
TWIST1	Twist Family BHLH Transcription Factor 1	Protein Coding	47	GC07M019020
NR1I3	Nuclear Receptor Subfamily 1 Group I Member 3	Protein Coding	45	GC01M161229
MSX1	Msh Homeobox 1	Protein Coding	46	GC04P004861
IFNGR1	Interferon Gamma Receptor 1	Protein Coding	50	GC06M137197
ARL13B	ADP Ribosylation Factor Like GTPase 13B	Protein Coding	38	GC03P093980
LILRB1	Leukocyte Immunoglobulin Like Receptor B1	Protein Coding	43	GC19P056438
DEFB103B	Defensin Beta 103B	Protein Coding	30	GC08M007430
TPI1	Triosephosphate Isomerase 1	Protein Coding	48	GC12P011857
KLF5	Kruppel Like Factor 5	Protein Coding	45	GC13P073054
NFATC2	Nuclear Factor Of Activated T Cells 2	Protein Coding	45	GC20M051386
PRKAB1	Protein Kinase AMP-Activated Non-Catalytic Subunit Beta 1	Protein Coding	48	GC12P119632
BMP1	Bone Morphogenetic Protein 1	Protein Coding	47	GC08P022164
TPD52L2	TPD52 Like 2	Protein Coding	38	GC20P063865
ETS2	ETS Proto-Oncogene 2, Transcription Factor	Protein Coding	43	GC21P038805
IER5L	Immediate Early Response 5 Like	Protein Coding	27	GC09M129176
NTRK2	Neurotrophic Receptor Tyrosine Kinase 2	Protein Coding	53	GC09P084668
COL4A5	Collagen Type IV Alpha 5 Chain	Protein Coding	44	GC0XP108439
EPO	Erythropoietin	Protein Coding	41	GC07P100720
TENM3	Teneurin Transmembrane Protein 3	Protein Coding	37	GC04P181448
MPO	Myeloperoxidase	Protein Coding	51	GC17M058269
SETD1A	SET Domain Containing 1A, Histone Lysine Methyltransferase	Protein Coding	41	GC16P032486
IL18R1	Interleukin 18 Receptor 1	Protein Coding	43	GC02P102311
NFIC	Nuclear Factor I C	Protein Coding	41	GC19P003314
MATR3	Matrin 3	Protein Coding	43	GC05P139274
DCAF8	DDB1 And CUL4 Associated Factor 8	Protein Coding	38	GC01M160215
ITGB6	Integrin Subunit Beta 6	Protein Coding	47	GC02M160099
RNF4	Ring Finger Protein 4	Protein Coding	41	GC04P002462
BAD	BCL2 Associated Agonist Of Cell Death	Protein Coding	47	GC11M069329
IL1RAP	Interleukin 1 Receptor Accessory Protein	Protein Coding	44	GC03P190514
PTGIR	Prostaglandin I2 Receptor	Protein Coding	48	GC19M047072
SFRP4	Secreted Frizzled Related Protein 4	Protein Coding	44	GC07M037912
CSGALNACT1	Chondroitin Sulfate N-Acetylgalactosaminyltransferase 1	Protein Coding	42	GC08M019404
POU1F1	POU Class 1 Homeobox 1	Protein Coding	44	GC03M087259
PTDSS1	Phosphatidylserine Synthase 1	Protein Coding	45	GC08P096261
MAPKAPK2	MAPK Activated Protein Kinase 2	Protein Coding	49	GC01P206684
CORIN	Corin, Serine Peptidase	Protein Coding	45	GC04M047596
POLE	DNA Polymerase Epsilon, Catalytic Subunit	Protein Coding	50	GC12M132637
DYNC2I1	Dynein 2 Intermediate Chain 1	Protein Coding	30	GC07P158839
CD83	CD83 Molecule	Protein Coding	40	GC06P014117
ADAMTS2	ADAM Metallopeptidase With Thrombospondin Type 1 Motif 2	Protein Coding	43	GC05M179110
YWHAG	Tyrosine 3-Monooxygenase/Tryptophan 5-Monooxygenase Activation Protein Gamma	Protein Coding	50	GC07M076327
THBS4	Thrombospondin 4	Protein Coding	44	GC05P079991
ALOX15	Arachidonate 15-Lipoxygenase	Protein Coding	45	GC17M004630
LGALSL	Galectin Like	Protein Coding	34	GC02P064453
FSTL3	Follistatin Like 3	Protein Coding	38	GC19P000676
CALCR	Calcitonin Receptor	Protein Coding	48	GC07M093424
MBTPS1	Membrane Bound Transcription Factor Peptidase, Site 1	Protein Coding	44	GC16M084053
DNM3	Dynamin 3	Protein Coding	44	GC01P171841
NISCH	Nischarin	Protein Coding	41	GC03P052455
SLC2A6	Solute Carrier Family 2 Member 6	Protein Coding	42	GC09M133471
RPS14	Ribosomal Protein S14	Protein Coding	45	GC05M150443
HNRNPM	Heterogeneous Nuclear Ribonucleoprotein M	Protein Coding	40	GC19P008444
SERPINC1	Serpin Family C Member 1	Protein Coding	49	GC01M174251
MIR216A	MicroRNA 216a	RNA Gene	19	GC02M055988
UCN	Urocortin	Protein Coding	38	GC02M027308
GFPT1	Glutamine--Fructose-6-Phosphate Transaminase 1	Protein Coding	47	GC02M069283
DPAGT1	Dolichyl-Phosphate N-Acetylglucosaminephosphotransferase 1	Protein Coding	45	GC11M119096
EXTL3	Exostosin Like Glycosyltransferase 3	Protein Coding	46	GC08P028602
MIR33A	MicroRNA 33a	RNA Gene	19	GC22P041900
ANGPTL4	Angiopoietin Like 4	Protein Coding	46	GC19P008363
RARS1	Arginyl-TRNA Synthetase 1	Protein Coding	37	GC05P168487
PLEK	Pleckstrin	Protein Coding	40	GC02P068365
ZBTB16	Zinc Finger And BTB Domain Containing 16	Protein Coding	47	GC11P114059
SMURF1	SMAD Specific E3 Ubiquitin Protein Ligase 1	Protein Coding	45	GC07M099027
NTF3	Neurotrophin 3	Protein Coding	43	GC12P005432
DCX	Doublecortin	Protein Coding	46	GC0XM111293
AKT1S1	AKT1 Substrate 1	Protein Coding	40	GC19M049869
BUB1B	BUB1 Mitotic Checkpoint Serine/Threonine Kinase B	Protein Coding	50	GC15P040161
BUB3	BUB3 Mitotic Checkpoint Protein	Protein Coding	48	GC10P123154
KMT2A	Lysine Methyltransferase 2A	Protein Coding	45	GC11P118436
RPS24	Ribosomal Protein S24	Protein Coding	44	GC10P078033
PUM1	Pumilio RNA Binding Family Member 1	Protein Coding	43	GC01M030931
RPS15	Ribosomal Protein S15	Protein Coding	41	GC19P001438
RPL18A	Ribosomal Protein L18a	Protein Coding	40	GC19P026644
RPS25	Ribosomal Protein S25	Protein Coding	38	GC11M119015
ALOX5AP	Arachidonate 5-Lipoxygenase Activating Protein	Protein Coding	45	GC13P030713
CEBPA	CCAAT Enhancer Binding Protein Alpha	Protein Coding	48	GC19M033299
BLZF1	Basic Leucine Zipper Nuclear Factor 1	Protein Coding	40	GC01P169367
MIR206	MicroRNA 206	RNA Gene	20	GC06P052144
MIR361	MicroRNA 361	RNA Gene	16	GC0XM085903
DPPA4	Developmental Pluripotency Associated 4	Protein Coding	40	GC03M109326
SOAT1	Sterol O-Acyltransferase 1	Protein Coding	45	GC01P179262
MIR22	MicroRNA 22	RNA Gene	20	GC17M001713
MIR19A	MicroRNA 19a	RNA Gene	19	GC13P091443
NR1H2	Nuclear Receptor Subfamily 1 Group H Member 2	Protein Coding	49	GC19P050329
CTNNA1	Catenin Alpha 1	Protein Coding	48	GC05P138613
THBD	Thrombomodulin	Protein Coding	44	GC20M023026
PAPSS2	3'-Phosphoadenosine 5'-Phosphosulfate Synthase 2	Protein Coding	45	GC10P087659
CA2	Carbonic Anhydrase 2	Protein Coding	52	GC08P085463
H3C1	H3 Clustered Histone 1	Protein Coding	33	GC06P054980
COL4A3	Collagen Type IV Alpha 3 Chain	Protein Coding	45	GC02P227164
SOX3	SRY-Box Transcription Factor 3	Protein Coding	45	GC0XM140502
COL4A4	Collagen Type IV Alpha 4 Chain	Protein Coding	44	GC02M226971
IRAK1	Interleukin 1 Receptor Associated Kinase 1	Protein Coding	50	GC0XM154010
MAZ	MYC Associated Zinc Finger Protein	Protein Coding	41	GC16P029806
PKD1	Polycystin 1, Transient Receptor Potential Channel Interacting	Protein Coding	46	GC16M003057
NAV1	Neuron Navigator 1	Protein Coding	37	GC01P201547
SCNN1B	Sodium Channel Epithelial 1 Subunit Beta	Protein Coding	49	GC16P023278
S100A12	S100 Calcium Binding Protein A12	Protein Coding	40	GC01M153373
MIR142	MicroRNA 142	RNA Gene	20	GC17M058331
MIR451A	MicroRNA 451a	RNA Gene	18	GC17M028861
PPIF	Peptidylprolyl Isomerase F	Protein Coding	44	GC10P085378
TP63	Tumor Protein P63	Protein Coding	49	GC03P189598
HSPA8	Heat Shock Protein Family A (Hsp70) Member 8	Protein Coding	48	GC11M123057
TNFSF12	TNF Superfamily Member 12	Protein Coding	41	GC17P009104
CDK10	Cyclin Dependent Kinase 10	Protein Coding	45	GC16P089680
PRKCI	Protein Kinase C Iota	Protein Coding	49	GC03P170222
METRNL	Meteorin Like, Glial Cell Differentiation Regulator	Protein Coding	36	GC17P083079
LGALS1	Galectin 1	Protein Coding	44	GC22P037675
IL4R	Interleukin 4 Receptor	Protein Coding	48	GC16P027325
CCL13	C-C Motif Chemokine Ligand 13	Protein Coding	38	GC17P034356
ADIPOR2	Adiponectin Receptor 2	Protein Coding	43	GC12P001670
AFAP1	Actin Filament Associated Protein 1	Protein Coding	39	GC04M007758
RASSF1	Ras Association Domain Family Member 1	Protein Coding	45	GC03M050329
MSTO1	Misato Mitochondrial Distribution And Morphology Regulator 1	Protein Coding	39	GC01P155610
TEAD1	TEA Domain Transcription Factor 1	Protein Coding	48	GC11P012674
SLC29A3	Solute Carrier Family 29 Member 3	Protein Coding	44	GC10P071320
ADAMTS7	ADAM Metallopeptidase With Thrombospondin Type 1 Motif 7	Protein Coding	40	GC15M078759
SMARCB1	SWI/SNF Related, Matrix Associated, Actin Dependent Regulator Of Chromatin, Subfamily B, Member 1	Protein Coding	46	GC22P023786
ARID1A	AT-Rich Interaction Domain 1A	Protein Coding	45	GC01P026693
SEC23B	SEC23 Homolog B, COPII Coat Complex Component	Protein Coding	44	GC20P018507
FBLIM1	Filamin Binding LIM Protein 1	Protein Coding	39	GC01P015756
NAB1	NGFI-A Binding Protein 1	Protein Coding	40	GC02P190646
SLC12A2	Solute Carrier Family 12 Member 2	Protein Coding	48	GC05P128083
FRY	FRY Microtubule Binding Protein	Protein Coding	34	GC13P031862
MAPKAPK3	MAPK Activated Protein Kinase 3	Protein Coding	50	GC03P050611
EIF2B2	Eukaryotic Translation Initiation Factor 2B Subunit Beta	Protein Coding	45	GC14P075002
HDAC11	Histone Deacetylase 11	Protein Coding	44	GC03P013478
OCRL	OCRL Inositol Polyphosphate-5-Phosphatase	Protein Coding	45	GC0XP129539
PHOX2B	Paired Like Homeobox 2B	Protein Coding	44	GC04M041746
SF3B4	Splicing Factor 3b Subunit 4	Protein Coding	44	GC01M149923
DEFB4A	Defensin Beta 4A	Protein Coding	37	GC08P007895
GDF11	Growth Differentiation Factor 11	Protein Coding	41	GC12P055743
IL16	Interleukin 16	Protein Coding	43	GC15P081159
AMELX	Amelogenin X-Linked	Protein Coding	37	GC0XP011293
MIR590	MicroRNA 590	RNA Gene	18	GC07P074191
HSPA1A	Heat Shock Protein Family A (Hsp70) Member 1A	Protein Coding	44	GC06P055219
PARD3B	Par-3 Family Cell Polarity Regulator Beta	Protein Coding	36	GC02P204545
ITGB4	Integrin Subunit Beta 4	Protein Coding	49	GC17P075721
PDGFB	Platelet Derived Growth Factor Subunit B	Protein Coding	50	GC22M049027
RBBP4	RB Binding Protein 4, Chromatin Remodeling Factor	Protein Coding	44	GC01P032651
MIR29C	MicroRNA 29c	RNA Gene	18	GC01M207802
ST6GALNAC1	ST6 N-Acetylgalactosaminide Alpha-2,6-Sialyltransferase 1	Protein Coding	41	GC17M076624
COL6A3	Collagen Type VI Alpha 3 Chain	Protein Coding	44	GC02M237324
GFAP	Glial Fibrillary Acidic Protein	Protein Coding	48	GC17M044905
ATF6	Activating Transcription Factor 6	Protein Coding	48	GC01P161766
GAB1	GRB2 Associated Binding Protein 1	Protein Coding	45	GC04P143336
GRK5	G Protein-Coupled Receptor Kinase 5	Protein Coding	44	GC10P119207
SELL	Selectin L	Protein Coding	43	GC01M169690
CHRNB1	Cholinergic Receptor Nicotinic Beta 1 Subunit	Protein Coding	45	GC17P009098
CXXC5	CXXC Finger Protein 5	Protein Coding	39	GC05P139647
MXRA7	Matrix Remodeling Associated 7	Protein Coding	32	GC17M076672
SUV39H1	Suppressor Of Variegation 3-9 Homolog 1	Protein Coding	44	GC0XP048699
GSR	Glutathione-Disulfide Reductase	Protein Coding	50	GC08M030678
CAPN2	Calpain 2	Protein Coding	48	GC01P223701
SLPI	Secretory Leukocyte Peptidase Inhibitor	Protein Coding	40	GC20M045252
B4GAT1	Beta-1,4-Glucuronyltransferase 1	Protein Coding	35	GC11M066345
ACSL4	Acyl-CoA Synthetase Long Chain Family Member 4	Protein Coding	45	GC0XM109624
CLU	Clusterin	Protein Coding	47	GC08M027596
MIR9-1	MicroRNA 9-1	RNA Gene	20	GC01M156420
UFL1	UFM1 Specific Ligase 1	Protein Coding	34	GC06P096521
SMARCE1	SWI/SNF Related, Matrix Associated, Actin Dependent Regulator Of Chromatin, Subfamily E, Member 1	Protein Coding	46	GC17M040624
ADAMTS15	ADAM Metallopeptidase With Thrombospondin Type 1 Motif 15	Protein Coding	36	GC11P130448
GLUL	Glutamate-Ammonia Ligase	Protein Coding	50	GC01M182378
EVC2	EvC Ciliary Complex Subunit 2	Protein Coding	40	GC04M005534
ALX1	ALX Homeobox 1	Protein Coding	40	GC12P085279
IL9	Interleukin 9	Protein Coding	44	GC05M135891
FKBP4	FKBP Prolyl Isomerase 4	Protein Coding	45	GC12P002795
NR0B2	Nuclear Receptor Subfamily 0 Group B Member 2	Protein Coding	44	GC01M026922
WNT10A	Wnt Family Member 10A	Protein Coding	46	GC02P218880
NAT10	N-Acetyltransferase 10	Protein Coding	40	GC11P034105
ANGPT2	Angiopoietin 2	Protein Coding	46	GC08M006499
SLC2A5	Solute Carrier Family 2 Member 5	Protein Coding	44	GC01M009036
CTSH	Cathepsin H	Protein Coding	47	GC15M078925
HMGA1	High Mobility Group AT-Hook 1	Protein Coding	47	GC06P055309
IGFBP7	Insulin Like Growth Factor Binding Protein 7	Protein Coding	47	GC04M057030
PLAUR	Plasminogen Activator, Urokinase Receptor	Protein Coding	45	GC19M043646
ACVR1B	Activin A Receptor Type 1B	Protein Coding	47	GC12P051951
DLG4	Discs Large MAGUK Scaffold Protein 4	Protein Coding	48	GC17M007189
POLR2A	RNA Polymerase II Subunit A	Protein Coding	45	GC17P009102
SPRY4	Sprouty RTK Signaling Antagonist 4	Protein Coding	45	GC05M142310
SPRY4-AS1	SPRY4 Antisense RNA 1	RNA Gene	13	GC05P143841
lnc-SPRY4-5		RNA Gene	5	GC05M142593
HLA-DRB1	Major Histocompatibility Complex, Class II, DR Beta 1	Protein Coding	48	GC06M032578
COL6A2	Collagen Type VI Alpha 2 Chain	Protein Coding	44	GC21P046098
IL3	Interleukin 3	Protein Coding	44	GC05P132060
CDH11	Cadherin 11	Protein Coding	48	GC16M064943
CANX	Calnexin	Protein Coding	45	GC05P179678
GRN	Granulin Precursor	Protein Coding	47	GC17P044345
CTLA4	Cytotoxic T-Lymphocyte Associated Protein 4	Protein Coding	46	GC02P203867
RUVBL2	RuvB Like AAA ATPase 2	Protein Coding	45	GC19P048993
NCL	Nucleolin	Protein Coding	43	GC02M231453
PRPF8	Pre-MRNA Processing Factor 8	Protein Coding	42	GC17M001650
MSR1	Macrophage Scavenger Receptor 1	Protein Coding	47	GC08M016107
EFNB2	Ephrin B2	Protein Coding	44	GC13M106489
ID2	Inhibitor Of DNA Binding 2	Protein Coding	45	GC02P008678
COL18A1	Collagen Type XVIII Alpha 1 Chain	Protein Coding	45	GC21P045405
KAT2B	Lysine Acetyltransferase 2B	Protein Coding	48	GC03P020043
UBC	Ubiquitin C	Protein Coding	44	GC12M124911
ATXN10	Ataxin 10	Protein Coding	43	GC22P045673
ASH1L	ASH1 Like Histone Lysine Methyltransferase	Protein Coding	41	GC01M155335
ETS1	ETS Proto-Oncogene 1, Transcription Factor	Protein Coding	49	GC11M128458
TALDO1P1	Transaldolase 1 Pseudogene 1	Pseudogene	5	GC01P054525
GADD45A	Growth Arrest And DNA Damage Inducible Alpha	Protein Coding	45	GC01P067685
ACTN4	Actinin Alpha 4	Protein Coding	47	GC19P038647
CDKN2B	Cyclin Dependent Kinase Inhibitor 2B	Protein Coding	48	GC09M022002
CHRNA7	Cholinergic Receptor Nicotinic Alpha 7 Subunit	Protein Coding	46	GC15P031923
ELANE	Elastase, Neutrophil Expressed	Protein Coding	47	GC19P000855
RPL12	Ribosomal Protein L12	Protein Coding	43	GC09M127447
DNAJA1	DnaJ Heat Shock Protein Family (Hsp40) Member A1	Protein Coding	42	GC09P033025
RPS16	Ribosomal Protein S16	Protein Coding	41	GC19M039433
HNRNPR	Heterogeneous Nuclear Ribonucleoprotein R	Protein Coding	40	GC01M023303
ILF2	Interleukin Enhancer Binding Factor 2	Protein Coding	40	GC01M153661
RBM14	RNA Binding Motif Protein 14	Protein Coding	37	GC11P066785
XPC	XPC Complex Subunit, DNA Damage Recognition And Repair Factor	Protein Coding	46	GC03M016919
AGPAT4	1-Acylglycerol-3-Phosphate O-Acyltransferase 4	Protein Coding	41	GC06M161129
LPIN3	Lipin 3	Protein Coding	38	GC20P041340
RER1	Retention In Endoplasmic Reticulum Sorting Receptor 1	Protein Coding	35	GC01P002391
SLC35C1	Solute Carrier Family 35 Member C1	Protein Coding	40	GC11P046086
CAMP	Cathelicidin Antimicrobial Peptide	Protein Coding	42	GC03P048342
TP53AIP1	Tumor Protein P53 Regulated Apoptosis Inducing Protein 1	Protein Coding	37	GC11M128934
TUBB3	Tubulin Beta 3 Class III	Protein Coding	50	GC16P089919
STMN1	Stathmin 1	Protein Coding	44	GC01M025884
F5	Coagulation Factor V	Protein Coding	45	GC01M169511
SERPINE2	Serpin Family E Member 2	Protein Coding	42	GC02M223975
MSH6	MutS Homolog 6	Protein Coding	51	GC02P047695
MAN2C1	Mannosidase Alpha Class 2C Member 1	Protein Coding	38	GC15M075355
CAMK4	Calcium/Calmodulin Dependent Protein Kinase IV	Protein Coding	47	GC05P111223
PVT1	Pvt1 Oncogene	RNA Gene	24	GC08P127822
VEGFC	Vascular Endothelial Growth Factor C	Protein Coding	48	GC04M176683
SERPINA7	Serpin Family A Member 7	Protein Coding	40	GC0XM106032
PLAT	Plasminogen Activator, Tissue Type	Protein Coding	50	GC08M042174
NUP62	Nucleoporin 62	Protein Coding	46	GC19M049906
SORL1	Sortilin Related Receptor 1	Protein Coding	45	GC11P121452
RPL18	Ribosomal Protein L18	Protein Coding	45	GC19M048615
PRPF3	Pre-MRNA Processing Factor 3	Protein Coding	44	GC01P150321
SNW1	SNW Domain Containing 1	Protein Coding	44	GC14M077717
CKS1B	CDC28 Protein Kinase Regulatory Subunit 1B	Protein Coding	43	GC01P154974
ASPSCR1	ASPSCR1 Tether For SLC2A4, UBX Domain Containing	Protein Coding	43	GC17P081976
CRTC2	CREB Regulated Transcription Coactivator 2	Protein Coding	43	GC01M153947
RPL26	Ribosomal Protein L26	Protein Coding	43	GC17M008377
RPS13	Ribosomal Protein S13	Protein Coding	43	GC11M017274
ABR	ABR Activator Of RhoGEF And GTPase	Protein Coding	41	GC17M001003
TUBA1C	Tubulin Alpha 1c	Protein Coding	41	GC12P049188
PPFIBP1	PPFIA Binding Protein 1	Protein Coding	40	GC12P027523
STOML2	Stomatin Like 2	Protein Coding	39	GC09M035099
LGALS7	Galectin 7	Protein Coding	38	GC19M038770
TUBGCP3	Tubulin Gamma Complex Associated Protein 3	Protein Coding	38	GC13M112485
NINL	Ninein Like	Protein Coding	38	GC20M025452
UNC5B	Unc-5 Netrin Receptor B	Protein Coding	38	GC10P071212
RPL17	Ribosomal Protein L17	Protein Coding	38	GC18M049488
MRPL24	Mitochondrial Ribosomal Protein L24	Protein Coding	38	GC01M156737
MRPS21	Mitochondrial Ribosomal Protein S21	Protein Coding	37	GC01P150294
ATAD3B	ATPase Family AAA Domain Containing 3B	Protein Coding	36	GC01P002045
SEPTIN9	Septin 9	Protein Coding	36	GC17P077282
PCID2	PCI Domain Containing 2	Protein Coding	34	GC13M113167
GRWD1	Glutamate Rich WD Repeat Containing 1	Protein Coding	33	GC19P048445
PRRC2C	Proline Rich Coiled-Coil 2C	Protein Coding	33	GC01P171486
NEURL4	Neuralized E3 Ubiquitin Protein Ligase 4	Protein Coding	32	GC17M007315
FAM104A	Family With Sequence Similarity 104 Member A	Protein Coding	31	GC17M073207
TPGS1	Tubulin Polyglutamylase Complex Subunit 1	Protein Coding	28	GC19P000509
CLCN7	Chloride Voltage-Gated Channel 7	Protein Coding	46	GC16M001444
ADCY1	Adenylate Cyclase 1	Protein Coding	49	GC07P045580
SOD3	Superoxide Dismutase 3	Protein Coding	41	GC04P024798
BCAN	Brevican	Protein Coding	41	GC01P156641
ADAMTS6	ADAM Metallopeptidase With Thrombospondin Type 1 Motif 6	Protein Coding	38	GC05M065148
RARB	Retinoic Acid Receptor Beta	Protein Coding	51	GC03P024830
CCR6	C-C Motif Chemokine Receptor 6	Protein Coding	45	GC06P167111
SORT1	Sortilin 1	Protein Coding	44	GC01M109310
TCEAL2	Transcription Elongation Factor A Like 2	Protein Coding	31	GC0XP102125
NGFR	Nerve Growth Factor Receptor	Protein Coding	46	GC17P049495
EEF1A1	Eukaryotic Translation Elongation Factor 1 Alpha 1	Protein Coding	44	GC06M073515
SERPINF1	Serpin Family F Member 1	Protein Coding	45	GC17P001761
MIR320C1	MicroRNA 320c-1	RNA Gene	16	GC18P021683
PAPPA	Pappalysin 1	Protein Coding	41	GC09P116231
ITGAX	Integrin Subunit Alpha X	Protein Coding	45	GC16P032567
CD69	CD69 Molecule	Protein Coding	41	GC12M015678
DDR1	Discoidin Domain Receptor Tyrosine Kinase 1	Protein Coding	47	GC06P055184
MEX3C	Mex-3 RNA Binding Family Member C	Protein Coding	37	GC18M051174
CHKA	Choline Kinase Alpha	Protein Coding	42	GC11M068052
RBP4	Retinol Binding Protein 4	Protein Coding	45	GC10M093591
POLR1C	RNA Polymerase I And III Subunit C	Protein Coding	44	GC06P055413
ARSH	Arylsulfatase Family Member H	Protein Coding	34	GC0XP003006
MIR26B	MicroRNA 26b	RNA Gene	21	GC02P218402
DLL1	Delta Like Canonical Notch Ligand 1	Protein Coding	46	GC06M170282
LDLR	Low Density Lipoprotein Receptor	Protein Coding	50	GC19P011091
PDPN	Podoplanin	Protein Coding	40	GC01P013583
LTA4H	Leukotriene A4 Hydrolase	Protein Coding	47	GC12M096000
AIRE	Autoimmune Regulator	Protein Coding	45	GC21P044285
PHEX	Phosphate Regulating Endopeptidase Homolog X-Linked	Protein Coding	41	GC0XP022032
TNFAIP3	TNF Alpha Induced Protein 3	Protein Coding	48	GC06P137866
ENPP3	Ectonucleotide Pyrophosphatase/Phosphodiesterase 3	Protein Coding	44	GC06P131617
SKI	SKI Proto-Oncogene	Protein Coding	45	GC01P002228
DUSP12	Dual Specificity Phosphatase 12	Protein Coding	37	GC01P161749
RBX1	Ring-Box 1	Protein Coding	43	GC22P040951
TWIST2	Twist Family BHLH Transcription Factor 2	Protein Coding	43	GC02P238848
UCP3	Uncoupling Protein 3	Protein Coding	44	GC11M074000
ABCG2	ATP Binding Cassette Subfamily G Member 2 (Junior Blood Group)	Protein Coding	51	GC04M088090
BMP5	Bone Morphogenetic Protein 5	Protein Coding	42	GC06M055728
SFMBT2	Scm Like With Four Mbt Domains 2	Protein Coding	31	GC10M007160
SERPINB8	Serpin Family B Member 8	Protein Coding	44	GC18P063969
CST1	Cystatin SN	Protein Coding	39	GC20M023728
ITGB8	Integrin Subunit Beta 8	Protein Coding	42	GC07P020329
ECM1	Extracellular Matrix Protein 1	Protein Coding	44	GC01P150508
KEAP1	Kelch Like ECH Associated Protein 1	Protein Coding	48	GC19M010486
NRXN2	Neurexin 2	Protein Coding	40	GC11M069335
ATP6V1E2	ATPase H+ Transporting V1 Subunit E2	Protein Coding	39	GC02M046489
MRM2	Mitochondrial RRNA Methyltransferase 2	Protein Coding	31	GC07M002234
FIS1	Fission, Mitochondrial 1	Protein Coding	39	GC07M101239
ALPG	Alkaline Phosphatase, Germ Cell	Protein Coding	33	GC02P232407
CD86	CD86 Molecule	Protein Coding	44	GC03P122055
VPS51	VPS51 Subunit Of GARP Complex	Protein Coding	37	GC11P065089
SDC4	Syndecan 4	Protein Coding	45	GC20M045325
CRK	CRK Proto-Oncogene, Adaptor Protein	Protein Coding	46	GC17M001420
SFTPA1	Surfactant Protein A1	Protein Coding	43	GC10P086009
ENPP2	Ectonucleotide Pyrophosphatase/Phosphodiesterase 2	Protein Coding	44	GC08M119556
ESRRA	Estrogen Related Receptor Alpha	Protein Coding	48	GC11P064305
EMP1	Epithelial Membrane Protein 1	Protein Coding	36	GC12P013196
IL12RB1	Interleukin 12 Receptor Subunit Beta 1	Protein Coding	45	GC19M018058
NPC2	NPC Intracellular Cholesterol Transporter 2	Protein Coding	42	GC14M074476
RAD54L2	RAD54 Like 2	Protein Coding	40	GC03P051538
BCL2L12	BCL2 Like 12	Protein Coding	39	GC19P049742
CDK11A	Cyclin Dependent Kinase 11A	Protein Coding	38	GC01M001702
SH3PXD2A	SH3 And PX Domains 2A	Protein Coding	38	GC10M103594
CCNL2	Cyclin L2	Protein Coding	36	GC01M001385
SNX19	Sorting Nexin 19	Protein Coding	36	GC11M130868
FOXM1	Forkhead Box M1	Protein Coding	45	GC12M002857
PLD1	Phospholipase D1	Protein Coding	49	GC03M171600
LRRC25	Leucine Rich Repeat Containing 25	Protein Coding	33	GC19M018393
HLA-B	Major Histocompatibility Complex, Class I, B	Protein Coding	46	GC06M046832
PPBP	Pro-Platelet Basic Protein	Protein Coding	44	GC04M073986
MITF	Melanocyte Inducing Transcription Factor	Protein Coding	48	GC03P069788
SPON2	Spondin 2	Protein Coding	38	GC04M001166
THY1	Thy-1 Cell Surface Antigen	Protein Coding	43	GC11M119417
CST2	Cystatin SA	Protein Coding	37	GC20M023805
CST4	Cystatin S	Protein Coding	37	GC20M023685
OSTN	Osteocrin	Protein Coding	33	GC03P191199
MMP19	Matrix Metallopeptidase 19	Protein Coding	48	GC12M055835
MIR486-1	MicroRNA 486-1	RNA Gene	16	GC08M041660
IMMT	Inner Membrane Mitochondrial Protein	Protein Coding	40	GC02M086144
PTGDS	Prostaglandin D2 Synthase	Protein Coding	45	GC09P137005
LUZP6	Leucine Zipper Protein 6	Protein Coding	22	GC07M135927
CHIT1	Chitinase 1	Protein Coding	44	GC01M203181
PTPRB	Protein Tyrosine Phosphatase Receptor Type B	Protein Coding	46	GC12M070516
TF	Transferrin	Protein Coding	50	GC03P133666
EEF2	Eukaryotic Translation Elongation Factor 2	Protein Coding	49	GC19M003976
MIR23B	MicroRNA 23b	RNA Gene	19	GC09P095085
YWHAZ	Tyrosine 3-Monooxygenase/Tryptophan 5-Monooxygenase Activation Protein Zeta	Protein Coding	48	GC08M100917
TNFSF10	TNF Superfamily Member 10	Protein Coding	47	GC03M172505
TCOF1	Treacle Ribosome Biogenesis Factor 1	Protein Coding	43	GC05P150358
CHST14	Carbohydrate Sulfotransferase 14	Protein Coding	42	GC15P040470
FSIP1	Fibrous Sheath Interacting Protein 1	Protein Coding	35	GC15M039594
ADM5	Adrenomedullin 5 (Putative)	Protein Coding	21	GC19P049688
HPGD	15-Hydroxyprostaglandin Dehydrogenase	Protein Coding	48	GC04M174490
TFEB	Transcription Factor EB	Protein Coding	43	GC06M047093
FBLN2	Fibulin 2	Protein Coding	43	GC03P013565
APEX1	Apurinic/Apyrimidinic Endodeoxyribonuclease 1	Protein Coding	45	GC14P020455
CDH13	Cadherin 13	Protein Coding	44	GC16P082626
ESRRB	Estrogen Related Receptor Beta	Protein Coding	50	GC14P076310
DNASE1	Deoxyribonuclease 1	Protein Coding	43	GC16P003611
ADAT3	Adenosine Deaminase TRNA Specific 3	Protein Coding	35	GC19P001906
TRAF2	TNF Receptor Associated Factor 2	Protein Coding	45	GC09P136881
PYGB	Glycogen Phosphorylase B	Protein Coding	45	GC20P025248
WNT2	Wnt Family Member 2	Protein Coding	44	GC07M117276
PRDX4	Peroxiredoxin 4	Protein Coding	44	GC0XP023665
ANG	Angiogenin	Protein Coding	46	GC14P021583
EWSR1	EWS RNA Binding Protein 1	Protein Coding	44	GC22P029269
MIR382	MicroRNA 382	RNA Gene	15	GC14P106323
COMT	Catechol-O-Methyltransferase	Protein Coding	52	GC22P019941
MICAL2	Microtubule Associated Monooxygenase, Calponin And LIM Domain Containing 2	Protein Coding	38	GC11P012115
FSTL1	Follistatin Like 1	Protein Coding	41	GC03M120392
CHD3	Chromodomain Helicase DNA Binding Protein 3	Protein Coding	43	GC17P009121
ATG5	Autophagy Related 5	Protein Coding	44	GC06M106045
LIMS1	LIM Zinc Finger Domain Containing 1	Protein Coding	41	GC02P108534
GCFC2	GC-Rich Sequence DNA-Binding Factor 2	Protein Coding	34	GC02M075652
ATP8B2	ATPase Phospholipid Transporting 8B2	Protein Coding	40	GC01P154325
ATP8B3	ATPase Phospholipid Transporting 8B3	Protein Coding	40	GC19M002182
THBS2	Thrombospondin 2	Protein Coding	46	GC06M169215
TTF2	Transcription Termination Factor 2	Protein Coding	40	GC01P117060
TAT	Tyrosine Aminotransferase	Protein Coding	45	GC16M071565
PDE3A	Phosphodiesterase 3A	Protein Coding	50	GC12P020294
SYNE3	Spectrin Repeat Containing Nuclear Envelope Family Member 3	Protein Coding	36	GC14M095843
MAP1LC3A	Microtubule Associated Protein 1 Light Chain 3 Alpha	Protein Coding	44	GC20P034546
NUDT6	Nudix Hydrolase 6	Protein Coding	38	GC04M122888
LRP6	LDL Receptor Related Protein 6	Protein Coding	49	GC12M015714
RHOC	Ras Homolog Family Member C	Protein Coding	41	GC01M112701
CDKN2C	Cyclin Dependent Kinase Inhibitor 2C	Protein Coding	47	GC01P050960
TNKS2	Tankyrase 2	Protein Coding	44	GC10P091798
YES1	YES Proto-Oncogene 1, Src Family Tyrosine Kinase	Protein Coding	49	GC18M000721
LAMB1	Laminin Subunit Beta 1	Protein Coding	48	GC07M107923
CNTF	Ciliary Neurotrophic Factor	Protein Coding	42	GC11P058622
DPYD	Dihydropyrimidine Dehydrogenase	Protein Coding	53	GC01M097015
BCOR	BCL6 Corepressor	Protein Coding	43	GC0XM040049
SREBF2	Sterol Regulatory Element Binding Transcription Factor 2	Protein Coding	43	GC22P041833
BAK1	BCL2 Antagonist/Killer 1	Protein Coding	45	GC06M033572
SERPINF2	Serpin Family F Member 2	Protein Coding	44	GC17P001742
TYK2	Tyrosine Kinase 2	Protein Coding	53	GC19M010350
FBXW11	F-Box And WD Repeat Domain Containing 11	Protein Coding	45	GC05M171861
DOCK3	Dedicator Of Cytokinesis 3	Protein Coding	41	GC03P050675
APC2	APC Regulator Of WNT Signaling Pathway 2	Protein Coding	40	GC19P001638
RUSC2	RUN And SH3 Domain Containing 2	Protein Coding	37	GC09P035490
DHH	Desert Hedgehog Signaling Molecule	Protein Coding	41	GC12M049099
CELF1	CUGBP Elav-Like Family Member 1	Protein Coding	39	GC11M069003
HSP90AB1	Heat Shock Protein 90 Alpha Family Class B Member 1	Protein Coding	46	GC06P044246
UCA1	Urothelial Cancer Associated 1	RNA Gene	22	GC19P015828
F2R	Coagulation Factor II Thrombin Receptor	Protein Coding	47	GC05P076716
CTSA	Cathepsin A	Protein Coding	45	GC20P045890
COPS5	COP9 Signalosome Subunit 5	Protein Coding	43	GC08M067043
ALAD	Aminolevulinate Dehydratase	Protein Coding	47	GC09M113386
GALE	UDP-Galactose-4-Epimerase	Protein Coding	45	GC01M023795
ALG6	ALG6 Alpha-1,3-Glucosyltransferase	Protein Coding	43	GC01P063367
MIR381	MicroRNA 381	RNA Gene	17	GC14P106321
MAPK8IP1	Mitogen-Activated Protein Kinase 8 Interacting Protein 1	Protein Coding	46	GC11P046089
WNT1	Wnt Family Member 1	Protein Coding	46	GC12P049053
FOSL2	FOS Like 2, AP-1 Transcription Factor Subunit	Protein Coding	42	GC02P028392
HCFC1	Host Cell Factor C1	Protein Coding	47	GC0XM153947
PDE4A	Phosphodiesterase 4A	Protein Coding	45	GC19P010416
NLRP12	NLR Family Pyrin Domain Containing 12	Protein Coding	44	GC19M053793
KRT18	Keratin 18	Protein Coding	49	GC12P052948
RAD51	RAD51 Recombinase	Protein Coding	53	GC15P040694
KRT6C	Keratin 6C	Protein Coding	38	GC12M052468
ABL1	ABL Proto-Oncogene 1, Non-Receptor Tyrosine Kinase	Protein Coding	53	GC09P130713
LAMA3	Laminin Subunit Alpha 3	Protein Coding	45	GC18P023689
SERTAD1	SERTA Domain Containing 1	Protein Coding	36	GC19M040421
LOC110351180	IBSP 5' Regulatory Region	Biological Region	1	GC04P087794
MIR150	MicroRNA 150	RNA Gene	22	GC19M049500
CP	Ceruloplasmin	Protein Coding	48	GC03M149162
MME	Membrane Metalloendopeptidase	Protein Coding	51	GC03P155024
DDAH1	Dimethylarginine Dimethylaminohydrolase 1	Protein Coding	44	GC01M085318
PHOSPHO1	Phosphoethanolamine/Phosphocholine Phosphatase 1	Protein Coding	38	GC17M049223
PTBP1	Polypyrimidine Tract Binding Protein 1	Protein Coding	43	GC19P000797
RTN4	Reticulon 4	Protein Coding	45	GC02M054934
TAX1BP3	Tax1 Binding Protein 3	Protein Coding	38	GC17M003666
MIR30B	MicroRNA 30b	RNA Gene	20	GC08M134800
ARG2	Arginase 2	Protein Coding	46	GC14P067619
MFAP2	Microfibril Associated Protein 2	Protein Coding	43	GC01M016974
C1R	Complement C1r	Protein Coding	47	GC12M007196
UMPS	Uridine Monophosphate Synthetase	Protein Coding	47	GC03P124730
BANF1	BAF Nuclear Assembly Factor 1	Protein Coding	43	GC11P066002
CSAD	Cysteine Sulfinic Acid Decarboxylase	Protein Coding	41	GC12M053160
PITPNA	Phosphatidylinositol Transfer Protein Alpha	Protein Coding	41	GC17M001530
AMBRA1	Autophagy And Beclin 1 Regulator 1	Protein Coding	39	GC11M068969
TFCP2L1	Transcription Factor CP2 Like 1	Protein Coding	37	GC02M121216
SREK1IP1	SREK1 Interacting Protein 1	Protein Coding	31	GC05M064718
MIF	Macrophage Migration Inhibitory Factor	Protein Coding	50	GC22P023894
P4HB	Prolyl 4-Hydroxylase Subunit Beta	Protein Coding	50	GC17M081843
RICTOR	RPTOR Independent Companion Of MTOR Complex 2	Protein Coding	45	GC05M038937
YBX1	Y-Box Binding Protein 1	Protein Coding	40	GC01P042682
FIBIN	Fin Bud Initiation Factor Homolog	Protein Coding	33	GC11P026973
MOCS1	Molybdenum Cofactor Synthesis 1	Protein Coding	41	GC06M039899
INTS1	Integrator Complex Subunit 1	Protein Coding	35	GC07M001470
ATG7	Autophagy Related 7	Protein Coding	43	GC03P011273
CFL1	Cofilin 1	Protein Coding	47	GC11M065823
MYO1C	Myosin IC	Protein Coding	44	GC17M001464
METTL3	Methyltransferase Like 3	Protein Coding	40	GC14M021498
SBF2	SET Binding Factor 2	Protein Coding	40	GC11M009789
MIR106A	MicroRNA 106a	RNA Gene	18	GC0XM134219
AMH	Anti-Mullerian Hormone	Protein Coding	44	GC19P002251
ACP5	Acid Phosphatase 5, Tartrate Resistant	Protein Coding	47	GC19M011574
KLF3-AS1	KLF3 Antisense RNA 1	RNA Gene	16	GC04M038594
ACLY	ATP Citrate Lyase	Protein Coding	47	GC17M041866
DDB2	Damage Specific DNA Binding Protein 2	Protein Coding	47	GC11P047237
PURA	Purine Rich Element Binding Protein A	Protein Coding	44	GC05P140076
HSPB7	Heat Shock Protein Family B (Small) Member 7	Protein Coding	40	GC01M016014
TRMT1	TRNA Methyltransferase 1	Protein Coding	43	GC19M013104
B2M	Beta-2-Microglobulin	Protein Coding	49	GC15P044711
MIR223	MicroRNA 223	RNA Gene	21	GC0XP066018
CHSY1	Chondroitin Sulfate Synthase 1	Protein Coding	44	GC15M101175
NUP50	Nucleoporin 50	Protein Coding	40	GC22P045163
MCF2	MCF.2 Cell Line Derived Transforming Sequence	Protein Coding	41	GC0XM139581
PRDX3	Peroxiredoxin 3	Protein Coding	44	GC10M119167
CDH24	Cadherin 24	Protein Coding	35	GC14M023047
EIF3A	Eukaryotic Translation Initiation Factor 3 Subunit A	Protein Coding	43	GC10M119034
MIR26A2	MicroRNA 26a-2	RNA Gene	20	GC12M057824
P2RY6	Pyrimidinergic Receptor P2Y6	Protein Coding	43	GC11P073264
MAP3K12	Mitogen-Activated Protein Kinase Kinase Kinase 12	Protein Coding	46	GC12M053479
MAP2	Microtubule Associated Protein 2	Protein Coding	43	GC02P209424
XBP1	X-Box Binding Protein 1	Protein Coding	46	GC22M028794
CTCF	CCCTC-Binding Factor	Protein Coding	47	GC16P067563
NFAT5	Nuclear Factor Of Activated T Cells 5	Protein Coding	43	GC16P069565
MIR30A	MicroRNA 30a	RNA Gene	20	GC06M071403
PAK1	P21 (RAC1) Activated Kinase 1	Protein Coding	49	GC11M077321
VHL	Von Hippel-Lindau Tumor Suppressor	Protein Coding	47	GC03P011015
FADS2	Fatty Acid Desaturase 2	Protein Coding	45	GC11P061792
HTRA1	HtrA Serine Peptidase 1	Protein Coding	44	GC10P122461
ADORA2A	Adenosine A2a Receptor	Protein Coding	46	GC22P024417
VEGFD	Vascular Endothelial Growth Factor D	Protein Coding	34	GC0XM015345
MAP4K1	Mitogen-Activated Protein Kinase Kinase Kinase Kinase 1	Protein Coding	44	GC19M038587
NFKBIB	NFKB Inhibitor Beta	Protein Coding	43	GC19P038899
ADCY9	Adenylate Cyclase 9	Protein Coding	45	GC16M003953
PLTP	Phospholipid Transfer Protein	Protein Coding	44	GC20M045898
LMO7	LIM Domain 7	Protein Coding	41	GC13P075620
CCNE1	Cyclin E1	Protein Coding	49	GC19P029811
COL4A1	Collagen Type IV Alpha 1 Chain	Protein Coding	49	GC13M110148
FKBP1A	FKBP Prolyl Isomerase 1A	Protein Coding	47	GC20M001369
SPHK1	Sphingosine Kinase 1	Protein Coding	48	GC17P076376
P2RY1	Purinergic Receptor P2Y1	Protein Coding	47	GC03P152835
HAX1	HCLS1 Associated Protein X-1	Protein Coding	43	GC01P154273
MIR146B	MicroRNA 146b	RNA Gene	19	GC10P102436
CNE-2	CNE-2 Enhancer Upstream Of SHOX	Biological Region	1	GC0XP000555
CNE-3	CNE-3 Enhancer Upstream Of SHOX	Biological Region	1	GC0XP000500
CNE4	CNE4 Enhancer Downstream Of SHOX	Biological Region	1	GC0XP000753
CNE5	CNE5 Enhancer Downstream Of SHOX	Biological Region	1	GC0XP000790
CNE-5	CNE-5 Enhancer Upstream Of SHOX	Biological Region	1	GC0XP000437
CNE6	CNE6 Enhancer Downstream Of SHOX	Biological Region	1	GC0XP000805
CNE7	CNE7 Enhancer Downstream Of SHOX	Biological Region	1	GC0XP000819
CNE8	CNE8 Enhancer Downstream Of SHOX	Biological Region	1	GC0XP000850
RPL13	Ribosomal Protein L13	Protein Coding	43	GC16P089802
SHMT2	Serine Hydroxymethyltransferase 2	Protein Coding	46	GC12P057229
EIF4G1	Eukaryotic Translation Initiation Factor 4 Gamma 1	Protein Coding	47	GC03P184314
CALCRL	Calcitonin Receptor Like Receptor	Protein Coding	45	GC02M187341
SLC6A6	Solute Carrier Family 6 Member 6	Protein Coding	45	GC03P014402
PPA1	Inorganic Pyrophosphatase 1	Protein Coding	41	GC10M070202
GABARAP	GABA Type A Receptor-Associated Protein	Protein Coding	45	GC17M007240
APTX	Aprataxin	Protein Coding	45	GC09M032886
DOLK	Dolichol Kinase	Protein Coding	39	GC09M128945
PIGM	Phosphatidylinositol Glycan Anchor Biosynthesis Class M	Protein Coding	38	GC01M160027
TLX2	T Cell Leukemia Homeobox 2	Protein Coding	37	GC02P074514
PLEKHM2	Pleckstrin Homology And RUN Domain Containing M2	Protein Coding	36	GC01P015694
TRMT6	TRNA Methyltransferase 6	Protein Coding	34	GC20M005937
C9orf78	Chromosome 9 Open Reading Frame 78	Protein Coding	33	GC09M129827
SLC20A2	Solute Carrier Family 20 Member 2	Protein Coding	47	GC08M042416
PTMA	Prothymosin Alpha	Protein Coding	40	GC02P231707
FOXP1	Forkhead Box P1	Protein Coding	46	GC03M070926
CHD8	Chromodomain Helicase DNA Binding Protein 8	Protein Coding	41	GC14M021385
FBXO31	F-Box Protein 31	Protein Coding	37	GC16M087326
CAPN1	Calpain 1	Protein Coding	50	GC11P065300
CYGB	Cytoglobin	Protein Coding	39	GC17M076527
CLCN6	Chloride Voltage-Gated Channel 6	Protein Coding	43	GC01P011806
PDCD6	Programmed Cell Death 6	Protein Coding	40	GC05P000272
KIT	KIT Proto-Oncogene, Receptor Tyrosine Kinase	Protein Coding	53	GC04P054657
CD68	CD68 Molecule	Protein Coding	40	GC17P007579
CHERP	Calcium Homeostasis Endoplasmic Reticulum Protein	Protein Coding	36	GC19M016489
ADORA3	Adenosine A3 Receptor	Protein Coding	47	GC01M111499
TCF7L2	Transcription Factor 7 Like 2	Protein Coding	46	GC10P112950
TRAP	Triiodothyronine Receptor Auxiliary Protein	Protein Coding	4	GC00U923131
SUN1	Sad1 And UNC84 Domain Containing 1	Protein Coding	39	GC07P000815
RUVBL1	RuvB Like AAA ATPase 1	Protein Coding	45	GC03M128064
CD28	CD28 Molecule	Protein Coding	47	GC02P203706
CYTH1	Cytohesin 1	Protein Coding	43	GC17M078674
ATP11A	ATPase Phospholipid Transporting 11A	Protein Coding	41	GC13P112690
CPN2	Carboxypeptidase N Subunit 2	Protein Coding	40	GC03M194339
MRPL12	Mitochondrial Ribosomal Protein L12	Protein Coding	40	GC17P081704
ATP9B	ATPase Phospholipid Transporting 9B (Putative)	Protein Coding	38	GC18P079069
TMEM30A	Transmembrane Protein 30A	Protein Coding	38	GC06M075252
MON2	MON2 Homolog, Regulator Of Endosome-To-Golgi Trafficking	Protein Coding	34	GC12P062466
LINC01394	Long Intergenic Non-Protein Coding RNA 1394	RNA Gene	9	GC06M001208
NEK9	NIMA Related Kinase 9	Protein Coding	46	GC14M075079
MLST8	MTOR Associated Protein, LST8 Homolog	Protein Coding	43	GC16P002204
AXIN1	Axin 1	Protein Coding	47	GC16M000287
CDC37	Cell Division Cycle 37, HSP90 Cochaperone	Protein Coding	42	GC19M010391
S100A13	S100 Calcium Binding Protein A13	Protein Coding	37	GC01M153618
SNAI2	Snail Family Transcriptional Repressor 2	Protein Coding	45	GC08M048917
NFIB	Nuclear Factor I B	Protein Coding	44	GC09M014077
SECISBP2	SECIS Binding Protein 2	Protein Coding	43	GC09P089318
CLDN7	Claudin 7	Protein Coding	42	GC17M007259
DYNC2H1	Dynein Cytoplasmic 2 Heavy Chain 1	Protein Coding	39	GC11P103109
BLVRB	Biliverdin Reductase B	Protein Coding	41	GC19M040447
QRICH1	Glutamine Rich 1	Protein Coding	36	GC03M049440
SMS	Spermine Synthase	Protein Coding	45	GC0XP021958
FXR1	FMR1 Autosomal Homolog 1	Protein Coding	44	GC03P180868
LGALS9	Galectin 9	Protein Coding	40	GC17P027629
MT2A	Metallothionein 2A	Protein Coding	43	GC16P056658
HSPA9	Heat Shock Protein Family A (Hsp70) Member 9	Protein Coding	48	GC05M138554
RBBP7	RB Binding Protein 7, Chromatin Remodeling Factor	Protein Coding	41	GC0XM016839
DAPK1	Death Associated Protein Kinase 1	Protein Coding	50	GC09P087497
KRT6A	Keratin 6A	Protein Coding	45	GC12M052488
PTPRC	Protein Tyrosine Phosphatase Receptor Type C	Protein Coding	51	GC01P198607
SYP	Synaptophysin	Protein Coding	44	GC0XM049187
MAOA	Monoamine Oxidase A	Protein Coding	51	GC0XP043654
SFTPC	Surfactant Protein C	Protein Coding	44	GC08P022156
HERC1	HECT And RLD Domain Containing E3 Ubiquitin Protein Ligase Family Member 1	Protein Coding	42	GC15M063608
HS6ST2	Heparan Sulfate 6-O-Sulfotransferase 2	Protein Coding	41	GC0XM132626
AOC3	Amine Oxidase Copper Containing 3	Protein Coding	44	GC17P042851
MECP2	Methyl-CpG Binding Protein 2	Protein Coding	46	GC0XM154021
KCNA2	Potassium Voltage-Gated Channel Subfamily A Member 2	Protein Coding	46	GC01M110519
PBRM1	Polybromo 1	Protein Coding	45	GC03M052545
SMARCC1	SWI/SNF Related, Matrix Associated, Actin Dependent Regulator Of Chromatin Subfamily C Member 1	Protein Coding	44	GC03M047585
CALU	Calumenin	Protein Coding	42	GC07P128739
SEC16A	SEC16 Homolog A, Endoplasmic Reticulum Export Factor	Protein Coding	37	GC09M136440
GRP	Gastrin Releasing Peptide	Protein Coding	41	GC18P059220
UBE2D3	Ubiquitin Conjugating Enzyme E2 D3	Protein Coding	47	GC04M102794
HMGB2	High Mobility Group Box 2	Protein Coding	41	GC04M173331
FANCC	FA Complementation Group C	Protein Coding	48	GC09M095099
ARVCF	ARVCF Delta Catenin Family Member	Protein Coding	38	GC22M019966
GARS1	Glycyl-TRNA Synthetase 1	Protein Coding	37	GC07P030580
SMARCAL1	SWI/SNF Related, Matrix Associated, Actin Dependent Regulator Of Chromatin, Subfamily A Like 1	Protein Coding	44	GC02P216412
RAD50	RAD50 Double Strand Break Repair Protein	Protein Coding	50	GC05P132556
KRT5	Keratin 5	Protein Coding	48	GC12M052514
INPP5K	Inositol Polyphosphate-5-Phosphatase K	Protein Coding	44	GC17M001494
KIF3A	Kinesin Family Member 3A	Protein Coding	42	GC05M132689
EIF3B	Eukaryotic Translation Initiation Factor 3 Subunit B	Protein Coding	40	GC07P002354
BCL9L	BCL9 Like	Protein Coding	35	GC11M118893
RBCK1	RANBP2-Type And C3HC4-Type Zinc Finger Containing 1	Protein Coding	44	GC20P000407
LBX1	Ladybird Homeobox 1	Protein Coding	38	GC10M101226
COL5A2	Collagen Type V Alpha 2 Chain	Protein Coding	43	GC02M189031
PDK2	Pyruvate Dehydrogenase Kinase 2	Protein Coding	44	GC17P050095
NDRG2	NDRG Family Member 2	Protein Coding	39	GC14M021016
DMP1	Dentin Matrix Acidic Phosphoprotein 1	Protein Coding	42	GC04P087650
MVK	Mevalonate Kinase	Protein Coding	50	GC12P109573
UNG	Uracil DNA Glycosylase	Protein Coding	47	GC12P109097
NDUFS7	NADH:Ubiquinone Oxidoreductase Core Subunit S7	Protein Coding	47	GC19P001635
B4GALT1	Beta-1,4-Galactosyltransferase 1	Protein Coding	45	GC09M033100
SLC1A4	Solute Carrier Family 1 Member 4	Protein Coding	45	GC02P064988
ABCG1	ATP Binding Cassette Subfamily G Member 1	Protein Coding	44	GC21P042199
ACTR2	Actin Related Protein 2	Protein Coding	44	GC02P065227
PRPS2	Phosphoribosyl Pyrophosphate Synthetase 2	Protein Coding	44	GC0XP012791
NUDT1	Nudix Hydrolase 1	Protein Coding	44	GC07P002242
CPT1C	Carnitine Palmitoyltransferase 1C	Protein Coding	43	GC19P049690
PHF21A	PHD Finger Protein 21A	Protein Coding	43	GC11M068967
RAPSN	Receptor Associated Protein Of The Synapse	Protein Coding	43	GC11M069002
POLRMT	RNA Polymerase Mitochondrial	Protein Coding	42	GC19M000617
MPDU1	Mannose-P-Dolichol Utilization Defect 1	Protein Coding	42	GC17P007583
ARHGAP6	Rho GTPase Activating Protein 6	Protein Coding	41	GC0XM011137
EFNA2	Ephrin A2	Protein Coding	41	GC19P001620
SRSF2	Serine And Arginine Rich Splicing Factor 2	Protein Coding	41	GC17M076734
SETMAR	SET Domain And Mariner Transposase Fusion Gene	Protein Coding	41	GC03P004303
RAB8A	RAB8A, Member RAS Oncogene Family	Protein Coding	41	GC19P016111
KDELR1	KDEL Endoplasmic Reticulum Protein Retention Receptor 1	Protein Coding	40	GC19M048382
NLGN2	Neuroligin 2	Protein Coding	40	GC17P009089
STARD3	StAR Related Lipid Transfer Domain Containing 3	Protein Coding	40	GC17P039637
SUPT5H	SPT5 Homolog, DSIF Elongation Factor Subunit	Protein Coding	40	GC19P039436
PSPN	Persephin	Protein Coding	39	GC19M006375
RCE1	Ras Converting CAAX Endopeptidase 1	Protein Coding	39	GC11P066842
AEBP2	AE Binding Protein 2	Protein Coding	38	GC12P019404
MARCKSL1	MARCKS Like 1	Protein Coding	38	GC01M032334
FBXO3	F-Box Protein 3	Protein Coding	38	GC11M033740
CTBS	Chitobiase	Protein Coding	38	GC01M084549
CDCA5	Cell Division Cycle Associated 5	Protein Coding	38	GC11M069368
HAPLN2	Hyaluronan And Proteoglycan Link Protein 2	Protein Coding	37	GC01P156601
RNF166	Ring Finger Protein 166	Protein Coding	37	GC16M088696
WDR45B	WD Repeat Domain 45B	Protein Coding	37	GC17M082614
PNMA2	PNMA Family Member 2	Protein Coding	37	GC08M026504
DEDD	Death Effector Domain Containing	Protein Coding	36	GC01M161120
SERAC1	Serine Active Site Containing 1	Protein Coding	36	GC06M158109
ODF2L	Outer Dense Fiber Of Sperm Tails 2 Like	Protein Coding	36	GC01M086346
FAM53B	Family With Sequence Similarity 53 Member B	Protein Coding	34	GC10M124619
MAU2	MAU2 Sister Chromatid Cohesion Factor	Protein Coding	33	GC19P019320
CGB7	Chorionic Gonadotropin Subunit Beta 7	Protein Coding	31	GC19M049054
PRRT4	Proline Rich Transmembrane Protein 4	Protein Coding	29	GC07M128353
DIPK2B	Divergent Protein Kinase Domain 2B	Protein Coding	26	GC0XM045149
KCNS1	Potassium Voltage-Gated Channel Modifier Subfamily S Member 1	Protein Coding	40	GC20M045099
CDH23	Cadherin Related 23	Protein Coding	43	GC10P071396
KIDINS220	Kinase D Interacting Substrate 220	Protein Coding	42	GC02M008715
CLCF1	Cardiotrophin Like Cytokine Factor 1	Protein Coding	41	GC11M067364
ANKRD11	Ankyrin Repeat Domain 11	Protein Coding	38	GC16M089267
GCA	Grancalcin	Protein Coding	41	GC02P162318
EXTL2	Exostosin Like Glycosyltransferase 2	Protein Coding	40	GC01M100872
CNE9	CNE9 Enhancer Downstream Of SHOX	Biological Region	1	GC0XP000856
OXCT1	3-Oxoacid CoA-Transferase 1	Protein Coding	46	GC05M041732
PTPRZ1	Protein Tyrosine Phosphatase Receptor Type Z1	Protein Coding	44	GC07P121873
APOD	Apolipoprotein D	Protein Coding	43	GC03M195568
C6	Complement C6	Protein Coding	43	GC05M041142
ECM2	Extracellular Matrix Protein 2	Protein Coding	37	GC09M092493
PCSK1N	Proprotein Convertase Subtilisin/Kexin Type 1 Inhibitor	Protein Coding	33	GC0XM048831
ANPEP	Alanyl Aminopeptidase, Membrane	Protein Coding	50	GC15M089784
MIR574	MicroRNA 574	RNA Gene	18	GC04P038872
CBX3	Chromobox 3	Protein Coding	44	GC07P026201
SLC16A7	Solute Carrier Family 16 Member 7	Protein Coding	44	GC12P059596
PDE4DIP	Phosphodiesterase 4D Interacting Protein	Protein Coding	41	GC01P148808
DIO3	Iodothyronine Deiodinase 3	Protein Coding	41	GC14P106101
SUMO1	Small Ubiquitin Like Modifier 1	Protein Coding	47	GC02M202206
S100A6	S100 Calcium Binding Protein A6	Protein Coding	43	GC01M153535
CD14	CD14 Molecule	Protein Coding	45	GC05M140631
NR4A2	Nuclear Receptor Subfamily 4 Group A Member 2	Protein Coding	48	GC02M156324
CYP26C1	Cytochrome P450 Family 26 Subfamily C Member 1	Protein Coding	44	GC10P093060
MIRLET7A1	MicroRNA Let-7a-1	RNA Gene	21	GC09P094175
PRTN3	Proteinase 3	Protein Coding	45	GC19P000840
NTF4	Neurotrophin 4	Protein Coding	44	GC19M049098
CDS2	CDP-Diacylglycerol Synthase 2	Protein Coding	40	GC20P005126
MUC4	Mucin 4, Cell Surface Associated	Protein Coding	38	GC03M195746
MIR95	MicroRNA 95	RNA Gene	16	GC04M008007
TBC1D24	TBC1 Domain Family Member 24	Protein Coding	38	GC16P002475
ADCYAP1	Adenylate Cyclase Activating Polypeptide 1	Protein Coding	43	GC18P000895
STAT5A	Signal Transducer And Activator Of Transcription 5A	Protein Coding	47	GC17P042287
KRT16	Keratin 16	Protein Coding	45	GC17M041609
MCL1	MCL1 Apoptosis Regulator, BCL2 Family Member	Protein Coding	48	GC01M150561
TUT7	Terminal Uridylyl Transferase 7	Protein Coding	29	GC09M086384
GCK	Glucokinase	Protein Coding	51	GC07M044154
CRHR1	Corticotropin Releasing Hormone Receptor 1	Protein Coding	46	GC17P045784
BMP3	Bone Morphogenetic Protein 3	Protein Coding	43	GC04P081030
MMACHC	Metabolism Of Cobalamin Associated C	Protein Coding	44	GC01P045500
MED12	Mediator Complex Subunit 12	Protein Coding	45	GC0XP071118
ADH1B	Alcohol Dehydrogenase 1B (Class I), Beta Polypeptide	Protein Coding	44	GC04M099304
NEK3	NIMA Related Kinase 3	Protein Coding	43	GC13M052132
H4-16	H4 Histone 16	Protein Coding	34	GC12M015752
EIF2AK2	Eukaryotic Translation Initiation Factor 2 Alpha Kinase 2	Protein Coding	46	GC02M037099
JAG2	Jagged Canonical Notch Ligand 2	Protein Coding	43	GC14M105140
CCL24	C-C Motif Chemokine Ligand 24	Protein Coding	37	GC07M075815
LUM	Lumican	Protein Coding	42	GC12M091102
GZMA	Granzyme A	Protein Coding	43	GC05P055102
CSN1S1	Casein Alpha S1	Protein Coding	34	GC04P069932
MIR222	MicroRNA 222	RNA Gene	21	GC0XM045747
ZNF521	Zinc Finger Protein 521	Protein Coding	38	GC18M025061
HPRT1	Hypoxanthine Phosphoribosyltransferase 1	Protein Coding	49	GC0XP134460
RIPK2	Receptor Interacting Serine/Threonine Kinase 2	Protein Coding	47	GC08P089758
PIN1	Peptidylprolyl Cis/Trans Isomerase, NIMA-Interacting 1	Protein Coding	48	GC19P009835
POC1A	POC1 Centriolar Protein A	Protein Coding	38	GC03M052109
TCF4	Transcription Factor 4	Protein Coding	47	GC18M055222
SV2A	Synaptic Vesicle Glycoprotein 2A	Protein Coding	44	GC01M149903
ADH1C	Alcohol Dehydrogenase 1C (Class I), Gamma Polypeptide	Protein Coding	43	GC04M099336
TINAGL1	Tubulointerstitial Nephritis Antigen Like 1	Protein Coding	39	GC01P031576
OAZ1	Ornithine Decarboxylase Antizyme 1	Protein Coding	38	GC19P002269
VASH1	Vasohibin 1	Protein Coding	37	GC14P076761
PLEKHO1	Pleckstrin Homology Domain Containing O1	Protein Coding	35	GC01P150121
ATM	ATM Serine/Threonine Kinase	Protein Coding	54	GC11P108222
PPP1R15A	Protein Phosphatase 1 Regulatory Subunit 15A	Protein Coding	41	GC19P048872
HEYL	Hes Related Family BHLH Transcription Factor With YRPW Motif Like	Protein Coding	40	GC01M039623
HOXD13	Homeobox D13	Protein Coding	42	GC02P176092
ABCD2	ATP Binding Cassette Subfamily D Member 2	Protein Coding	41	GC12M039530
PAX6	Paired Box 6	Protein Coding	48	GC11M031784
PAX7	Paired Box 7	Protein Coding	45	GC01P018631
CALR	Calreticulin	Protein Coding	51	GC19P012938
CLDN1	Claudin 1	Protein Coding	48	GC03M190305
F10	Coagulation Factor X	Protein Coding	50	GC13P113122
PIP5K1C	Phosphatidylinositol-4-Phosphate 5-Kinase Type 1 Gamma	Protein Coding	49	GC19M003631
MAP4K4	Mitogen-Activated Protein Kinase Kinase Kinase Kinase 4	Protein Coding	48	GC02P101773
CD59	CD59 Molecule (CD59 Blood Group)	Protein Coding	47	GC11M033704
PRKD2	Protein Kinase D2	Protein Coding	47	GC19M046674
COL5A1	Collagen Type V Alpha 1 Chain	Protein Coding	46	GC09P134641
ISCU	Iron-Sulfur Cluster Assembly Enzyme	Protein Coding	45	GC12P108561
EIF4A1	Eukaryotic Translation Initiation Factor 4A1	Protein Coding	45	GC17P007572
ADAR	Adenosine Deaminase RNA Specific	Protein Coding	45	GC01M154582
PGAM2	Phosphoglycerate Mutase 2	Protein Coding	45	GC07M044062
DUSP4	Dual Specificity Phosphatase 4	Protein Coding	43	GC08M029334
KHSRP	KH-Type Splicing Regulatory Protein	Protein Coding	43	GC19M006413
CUL4A	Cullin 4A	Protein Coding	42	GC13P113208
AEBP1	AE Binding Protein 1	Protein Coding	41	GC07P044106
UPF1	UPF1 RNA Helicase And ATPase	Protein Coding	41	GC19P018831
HNRNPL	Heterogeneous Nuclear Ribonucleoprotein L	Protein Coding	40	GC19M038836
PPP1R2	Protein Phosphatase 1 Regulatory Inhibitor Subunit 2	Protein Coding	40	GC03M195515
SF3A1	Splicing Factor 3a Subunit 1	Protein Coding	40	GC22M030331
SAFB	Scaffold Attachment Factor B	Protein Coding	40	GC19P005623
GPS2	G Protein Pathway Suppressor 2	Protein Coding	37	GC17M007311
WDR82	WD Repeat Domain 82	Protein Coding	37	GC03M052254
STING1	Stimulator Of Interferon Response CGAMP Interactor 1	Protein Coding	34	GC05M139476
DIRC1	Disrupted In Renal Carcinoma 1	RNA Gene	25	GC02M188733
FASN	Fatty Acid Synthase	Protein Coding	50	GC17M082078
SLC39A8	Solute Carrier Family 39 Member 8	Protein Coding	44	GC04M102252
SFTPD	Surfactant Protein D	Protein Coding	44	GC10M079937
CFL2	Cofilin 2	Protein Coding	45	GC14M034706
ARSG	Arylsulfatase G	Protein Coding	44	GC17P068259
PC	Pyruvate Carboxylase	Protein Coding	48	GC11M066848
SIRT2	Sirtuin 2	Protein Coding	48	GC19M038878
HGD	Homogentisate 1,2-Dioxygenase	Protein Coding	45	GC03M120628
CXADR	CXADR Ig-Like Cell Adhesion Molecule	Protein Coding	44	GC21P017513
AHNAK	AHNAK Nucleoprotein	Protein Coding	37	GC11M069238
H4C1	H4 Clustered Histone 1	Protein Coding	33	GC06P054981
HOTTIP	HOXA Distal Transcript Antisense RNA	RNA Gene	22	GC07P027198
COG5	Component Of Oligomeric Golgi Complex 5	Protein Coding	39	GC07M107201
IRF6	Interferon Regulatory Factor 6	Protein Coding	44	GC01M209785
SOX11	SRY-Box Transcription Factor 11	Protein Coding	42	GC02P005703
TFAP2E	Transcription Factor AP-2 Epsilon	Protein Coding	34	GC01P035565
HDLBP	High Density Lipoprotein Binding Protein	Protein Coding	41	GC02M241227
CRISPLD1	Cysteine Rich Secretory Protein LCCL Domain Containing 1	Protein Coding	34	GC08P074984
MLH1	MutL Homolog 1	Protein Coding	49	GC03P036993
CRABP1	Cellular Retinoic Acid Binding Protein 1	Protein Coding	42	GC15P078340
MEFV	MEFV Innate Immuity Regulator, Pyrin	Protein Coding	44	GC16M003757
RPTOR	Regulatory Associated Protein Of MTOR Complex 1	Protein Coding	44	GC17P080544
CLCN4	Chloride Voltage-Gated Channel 4	Protein Coding	44	GC0XP010085
C1QTNF3	C1q And TNF Related 3	Protein Coding	38	GC05M034017
CTSG	Cathepsin G	Protein Coding	45	GC14M024573
CGA	Glycoprotein Hormones, Alpha Polypeptide	Protein Coding	43	GC06M087085
RLBP1	Retinaldehyde Binding Protein 1	Protein Coding	45	GC15M089209
AQP2	Aquaporin 2	Protein Coding	47	GC12P049950
SMARCA2	SWI/SNF Related, Matrix Associated, Actin Dependent Regulator Of Chromatin, Subfamily A, Member 2	Protein Coding	50	GC09P001980
TAF11	TATA-Box Binding Protein Associated Factor 11	Protein Coding	40	GC06M047019
ANGPT1	Angiopoietin 1	Protein Coding	46	GC08M107246
LRCH1	Leucine Rich Repeats And Calponin Homology Domain Containing 1	Protein Coding	36	GC13P046553
LAMA5	Laminin Subunit Alpha 5	Protein Coding	44	GC20M062307
SEC23A	SEC23 Homolog A, COPII Coat Complex Component	Protein Coding	44	GC14M039031
NCOA2	Nuclear Receptor Coactivator 2	Protein Coding	45	GC08M070109
MIR29B2	MicroRNA 29b-2	RNA Gene	18	GC01M207806
SIX3	SIX Homeobox 3	Protein Coding	43	GC02P044941
GPR22	G Protein-Coupled Receptor 22	Protein Coding	36	GC07P107470
UCHL1	Ubiquitin C-Terminal Hydrolase L1	Protein Coding	52	GC04P041256
SLC1A3	Solute Carrier Family 1 Member 3	Protein Coding	51	GC05P036620
COL4A6	Collagen Type IV Alpha 6 Chain	Protein Coding	45	GC0XM108155
TSG101	Tumor Susceptibility 101	Protein Coding	43	GC11M018468
TMOD4	Tropomodulin 4	Protein Coding	38	GC01M151169
HLA-G	Major Histocompatibility Complex, Class I, G	Protein Coding	45	GC06P055150
NFE2L1	Nuclear Factor, Erythroid 2 Like 1	Protein Coding	44	GC17P048049
MIR126	MicroRNA 126	RNA Gene	22	GC09P136670
DSC3	Desmocollin 3	Protein Coding	43	GC18M030990
IFT81	Intraflagellar Transport 81	Protein Coding	40	GC12P110124
C1S	Complement C1s	Protein Coding	47	GC12P011876
PAX1	Paired Box 1	Protein Coding	44	GC20P021705
PDX1	Pancreatic And Duodenal Homeobox 1	Protein Coding	48	GC13P027921
KPNA2	Karyopherin Subunit Alpha 2	Protein Coding	46	GC17P068035
DIPK2A	Divergent Protein Kinase Domain 2A	Protein Coding	27	GC03P143973
ARID1B	AT-Rich Interaction Domain 1B	Protein Coding	45	GC06P156777
SEC24C	SEC24 Homolog C, COPII Coat Complex Component	Protein Coding	45	GC10P073744
GAS1	Growth Arrest Specific 1	Protein Coding	43	GC09M086944
SPECC1L	Sperm Antigen With Calponin Homology And Coiled-Coil Domains 1 Like	Protein Coding	38	GC22P026707
FABP12	Fatty Acid Binding Protein 12	Protein Coding	32	GC08M081524
NQO1	NAD(P)H Quinone Dehydrogenase 1	Protein Coding	50	GC16M069706
COL4A2	Collagen Type IV Alpha 2 Chain	Protein Coding	45	GC13P110305
TSPO	Translocator Protein	Protein Coding	44	GC22P043151
DERL1	Derlin 1	Protein Coding	38	GC08M123013
TTC21B	Tetratricopeptide Repeat Domain 21B	Protein Coding	38	GC02M165905
ARSJ	Arylsulfatase Family Member J	Protein Coding	35	GC04M113901
ZNF283	Zinc Finger Protein 283	Protein Coding	31	GC19P043827
MLXIPL	MLX Interacting Protein Like	Protein Coding	43	GC07M073593
LTBR	Lymphotoxin Beta Receptor	Protein Coding	42	GC12P006375
SPRED2	Sprouty Related EVH1 Domain Containing 2	Protein Coding	41	GC02M065307
CUL3	Cullin 3	Protein Coding	47	GC02M224470
MBP	Myelin Basic Protein	Protein Coding	45	GC18M076978
A2M	Alpha-2-Macroglobulin	Protein Coding	47	GC12M009067
XPO1	Exportin 1	Protein Coding	47	GC02M061445
CCL7	C-C Motif Chemokine Ligand 7	Protein Coding	42	GC17P034270
ACKR2	Atypical Chemokine Receptor 2	Protein Coding	38	GC03P042804
ANP32A	Acidic Nuclear Phosphoprotein 32 Family Member A	Protein Coding	43	GC15M068778
TNFSF14	TNF Superfamily Member 14	Protein Coding	41	GC19M006663
CLCN3	Chloride Voltage-Gated Channel 3	Protein Coding	43	GC04P169612
LDHA	Lactate Dehydrogenase A	Protein Coding	52	GC11P018394
SIN3A	SIN3 Transcription Regulator Family Member A	Protein Coding	47	GC15M075369
ABCB1	ATP Binding Cassette Subfamily B Member 1	Protein Coding	52	GC07M087504
SERPINA4	Serpin Family A Member 4	Protein Coding	41	GC14P094561
CLCN2	Chloride Voltage-Gated Channel 2	Protein Coding	47	GC03M184346
ATP2A3	ATPase Sarcoplasmic/Endoplasmic Reticulum Ca2+ Transporting 3	Protein Coding	46	GC17M003923
SAA1	Serum Amyloid A1	Protein Coding	43	GC11P018267
GFM1	G Elongation Factor Mitochondrial 1	Protein Coding	45	GC03P158644
GCG	Glucagon	Protein Coding	41	GC02M162142
SEC31A	SEC31 Homolog A, COPII Coat Complex Component	Protein Coding	43	GC04M082818
NR1I2	Nuclear Receptor Subfamily 1 Group I Member 2	Protein Coding	47	GC03P119780
WWTR1	WW Domain Containing Transcription Regulator 1	Protein Coding	43	GC03M149517
SENP1	SUMO Specific Peptidase 1	Protein Coding	43	GC12M048042
IER3	Immediate Early Response 3	Protein Coding	38	GC06M030743
CNP	2',3'-Cyclic Nucleotide 3' Phosphodiesterase	Protein Coding	44	GC17P041966
THPO	Thrombopoietin	Protein Coding	43	GC03M184371
SEC13	SEC13 Homolog, Nuclear Pore And COPII Coat Complex Component	Protein Coding	43	GC03M010293
PSMC6	Proteasome 26S Subunit, ATPase 6	Protein Coding	41	GC14P052707
CDC5L	Cell Division Cycle 5 Like	Protein Coding	40	GC06P044387
SEC23IP	SEC23 Interacting Protein	Protein Coding	40	GC10P119892
COPB1	COPI Coat Complex Subunit Beta 1	Protein Coding	39	GC11M014436
IRX3	Iroquois Homeobox 3	Protein Coding	38	GC16M054283
CPXM1	Carboxypeptidase X, M14 Family Member 1	Protein Coding	37	GC20M002794
BAG6	BAG Cochaperone 6	Protein Coding	36	GC06M031639
VGLL3	Vestigial Like Family Member 3	Protein Coding	34	GC03M086876
KIR2DS4	Killer Cell Immunoglobulin Like Receptor, Two Ig Domains And Short Cytoplasmic Tail 4	Protein Coding	33	GC19P056449
