# Supplementary material for: In Vitro Study of Licorice on IL-1β-Induced Chondrocytes and In Silico Approach for Osteoarthritis
Source: Pharmaceuticals (Basel). 2021 Dec 20;14(12):1337. doi: 10.3390/ph14121337 (PMC8709290; doi:10.3390/ph14121337)
Supplement: Supplementary file 1 [file pharmaceuticals-14-01337-s001.zip › Table_S6.xlsx]

## Sheet: Sheet1
Table S6 Gene enrichment analysis with Wikipathways of the 505 genes
Term	P-value with Bonferroni corrections	% Associated Genes	Nr. Genes	Associated Genes Found
Osteopontin Signaling	3.50311e-10	84.6154	11	CHUK, IKBKB, ITGAV, ITGB3, MAPK1, MAPK3, MMP9, NFKB1, PLAU, RELA, SPP1
Neuroinflammation	2.02736e-08	76.9231	10	CHUK, FOS, JUN, MAPK14, MAPK8, MTOR, NFKBIA, NOS2, RELA, TLR4
Transcription factor regulation in adipogenesis	1.9965e-13	72.7273	16	ADIPOQ, CEBPA, CREB1, FOXO1, IL6, INSR, IRS1, LEP, MAPK8, NR3C1, PPARG, PPARGC1A, RXRA, SLC2A4, TNF, TWIST1
Vitamin D in inflammatory diseases	7.26853e-12	68.1818	15	CHUK, DUSP1, IKBKB, IL6, MAPK14, NFATC1, NFKB1, NFKBIA, NR3C1, PPP3CA, RELA, RXRA, SMAD3, TNF, VDR
Photodynamic therapy-induced NF-kB survival signaling	3.85452e-18	65.7143	23	BIRC5, CCND1, CHUK, CXCL2, CXCL8, ICAM1, IKBKB, IL1A, IL1B, IL2, IL6, MMP1, MMP2, MMP3, MMP9, NFKB1, PTGS2, RELA, TNF, TNFRSF1A, TRAF6, VCAM1, VEGFA
LTF danger signal response pathway	9.3482e-10	65	13	AGER, CD14, CXCL8, IL1A, IL1B, IL6, IRAK1, MAPK1, NFKB1, TLR2, TLR4, TNF, TRAF6
Platelet-mediated interactions with vascular and circulating cells	4.43671e-08	64.7059	11	CCL2, CCL5, CD40, ICAM1, IL1B, TGFB1, TGFB2, TGFB3, TLR2, TLR4, VCAM1
AGE/RAGE pathway	1.04223e-31	62.1212	41	AGER, AKT1, ATF2, CASP3, CASP8, CASP9, CHUK, EGFR, FOXO1, HIF1A, IKBKB, INS, INSR, IRS1, JAK2, JUN, MAPK1, MAPK14, MAPK3, MAPK8, MAPK9, MMP2, MMP9, MSR1, NFKB1, NFKBIA, NOS2, NOS3, PRKCA, PRKCB, PRKCD, PRKCZ, RAC1, RELA, ROCK1, SMAD3, SOD1, STAT1, STAT3, STAT5A, STAT5B
Estrogen signaling pathway	5.23169e-10	60.8696	14	AKT1, BCL2, CHUK, CREB1, ELK1, ESR1, FOS, IKBKB, JUN, MAPK1, MAPK14, MAPK9, NFKB1, PRKACA
TNF related weak inducer of apoptosis (TWEAK) Signaling Pathway	2.99898e-18	59.5238	25	AKT1, CASP3, CASP8, CCL2, CCL5, CHUK, CTNNB1, GSK3B, IKBKB, IL6, JUN, MAP3K7, MAPK1, MAPK14, MAPK3, MAPK8, MAPK9, MMP9, NFKB1, NFKBIA, RAC1, RELA, TNF, TRAF2, TRAF3
Type II diabetes mellitus	5.35395e-09	59.0909	13	ADIPOQ, CACNA1A, IKBKB, INSR, IRS1, KCNJ11, MAPK1, MAPK8, MTOR, PRKCD, PRKCZ, SLC2A4, TNF
Ebstein-Barr virus LMP1 signaling	1.18602e-09	58.3333	14	CCL5, CHUK, CXCL8, HSP90AA1, IKBKB, IRAK1, MAP3K7, MAPK1, MAPK8, NFKB1, NFKBIA, RELA, TNF, TRAF6
Overview of nanoparticle effects	2.42106e-07	57.8947	11	BAX, BCL2, CRP, CXCL8, HMOX1, IL6, PIK3CD, PTGS1, PTGS2, PTK2, TNF
Signal transduction through IL1R	6.27676e-14	57.1429	20	CHUK, IKBKB, IL1A, IL1B, IL1R1, IL1RN, IL6, IRAK1, JUN, MAP3K7, MAPK14, MAPK8, NFKB1, NFKBIA, RELA, TGFB1, TGFB2, TGFB3, TNF, TRAF6
Galanin receptor pathway	5.31034e-08	57.1429	12	ADIPOQ, CDKN1A, CREB1, CRP, FOS, IL6, INS, PPARG, PPARGC1A, PRKCD, SLC2A4, VEGFA
Photodynamic therapy-induced AP-1 survival signaling.	1.55658e-20	56.8627	29	ATF2, BAK1, BAX, BCL2, BCL2L1, CCND1, CCNE1, CDKN1A, CDKN2A, EGFR, ELK1, FAS, FASLG, FOS, HSP90AA1, IFNG, IL2, IL6, JUN, MAPK14, MAPK8, MMP2, NFE2L2, RB1, TNF, TNFRSF1A, TP53, TRAF2, TRAF6
Hepatitis C and Hepatocellular Carcinoma	1.53152e-19	56	28	AKT1, BCL2L1, BIRC5, CASP3, CASP9, CCND1, CDKN1A, CXCL8, CXCR1, FASLG, HIF1A, IL6, IL6R, JUN, MAPK14, MAPK3, MAPK8, MMP1, MYC, NFKB1, NOS2, PTGS2, RAC1, SMAD3, STAT3, TGFB1, TP53, VEGFA
IL-7 signaling pathway	2.54614e-09	56	14	AKT1, BAD, BCL2L1, CCND1, GSK3B, MAPK1, MAPK3, MYC, PIK3R1, PTK2B, STAT1, STAT3, STAT5A, STAT5B
Physiological and pathological hypertrophy of the heart	2.54614e-09	56	14	CALM1, CALM2, EDN1, FOS, GATA4, JUN, MAPK1, MAPK14, MAPK8, PPP3CA, PRKCB, PRKCE, RAC1, STAT3
Host-pathogen interaction of human coronaviruses - apoptosis	1.10403e-07	54.5455	12	AKT1, APAF1, BAD, BAX, BCL2, BCL2L1, CASP3, CASP8, CASP9, FASLG, MAPK14, TNF
Cardiac Hypertrophic Response	3.21782e-21	54.386	31	AKT1, CALM1, CALM2, CHUK, EGF, FGF2, FGFR2, GSK3B, HDAC7, HDAC9, IGF1, IKBKB, IKBKE, MAP2K5, MAP3K7, MAPK1, MAPK14, MAPK3, MAPK7, MAPK8, MTOR, NFKB1, NPPA, PLA2G2A, PPP3CA, PRKCA, PRKG1, RAC1, TGFB1, TNF, TNFRSF1A
NAD Metabolism in Oncogene-Induced Senescence and Mitochondrial Dysfunction-Associated Senescence	2.39815e-08	54.1667	13	HMGA1, IL1B, IL6, NAMPT, PARP1, PRKAA1, RB1, RELA, SIRT1, SIRT2, SLC2A1, SLC2A4, TP53
SREBF and miR33 in cholesterol and lipid homeostasis	4.68175e-06	52.6316	10	FASN, LDLR, MTOR, NR1H3, PPARA, PPARGC1A, PRKAA1, SIRT1, SREBF1, SREBF2
Apoptosis Modulation by HSP70	4.68175e-06	52.6316	10	AIFM1, APAF1, CASP3, CASP8, CASP9, FAS, FASLG, MAPK10, NFKB1, TNFRSF1A
Cytokines and Inflammatory Response	1.02233e-08	51.8519	14	CXCL2, IFNG, IL10, IL13, IL15, IL1A, IL1B, IL2, IL3, IL4, IL5, IL6, TGFB1, TNF
Leptin signaling pathway	1.06146e-25	51.3158	39	AKT1, BAD, BAX, BCL2L1, CCND1, CHUK, CREB1, ELK1, ERBB2, ESR1, FOXO1, GSK3B, IKBKB, IL1B, IL1RN, IRS1, JAK2, KHDRBS1, LEP, MAPK1, MAPK14, MAPK3, MAPK8, MTOR, NFKB1, NOS3, PIK3R1, PRKAA1, PRKAA2, PTEN, PTK2, PTPN1, RAC1, RELA, ROCK1, ROCK2, STAT1, STAT3, STAT5B
RANKL/RANK signaling pathway	4.95244e-18	50.9091	28	AKT1, CHUK, FOS, ICAM1, IKBKB, JUN, MAP3K7, MAPK1, MAPK14, MAPK3, MAPK8, MAPK9, MTOR, NFATC1, NFKB1, NFKBIA, PIK3R1, PTK2, RAC1, RELA, STAT1, TNFRSF11A, TNFRSF11B, TNFSF11, TRAF2, TRAF3, TRAF6, VCAM1
Oncostatin M Signaling Pathway	4.19727e-21	50	33	AKT1, CASP3, CCL2, CREB1, EGR1, FOS, HIF1A, IRS1, JAK2, LDLR, MAPK1, MAPK14, MAPK3, MAPK8, MAPK9, MMP1, MMP3, MTOR, NFKB1, NFKBIA, PIK3R1, PRKCA, PRKCB, PRKCD, PRKCE, PTK2B, RELA, SERPINE1, STAT1, STAT3, STAT5B, TP53, VEGFA
Extracellular vesicles in the crosstalk of cardiac cells	1.93143e-08	50	14	BIRC5, EGF, EGFR, GATA4, HSPB1, IGF1, IL6, KDR, MMP9, PTEN, SOD1, SPP1, STAT3, TLR4
BMP Signaling Pathway in Eyelid Development	8.85492e-06	50	10	BMP4, EGFR, FGF10, FGFR2, FOXC2, JUN, MAPK3, MAPK9, NOTCH1, SHH
Nanomaterial induced apoptosis	8.85492e-06	50	10	AIFM1, APAF1, BAK1, BAX, BCL2, CASP3, CASP8, CASP9, FAS, FASLG
Bladder cancer	3.68286e-12	48.7805	20	CCND1, CDKN1A, CDKN2A, CXCL8, E2F1, EGF, EGFR, ERBB2, FGFR3, MAPK1, MMP1, MMP2, MMP9, MYC, PIK3R1, RASSF1, RB1, THBS1, TP53, VEGFA
Mammary gland development pathway - Pregnancy and lactation (Stage 3 of 4)	1.66265e-09	48.4848	16	BCL2L1, CAV1, CCND1, CEBPA, CHUK, EGFR, ERBB2, ERBB4, ESR1, ESR2, JAK2, MYC, NR3C1, PTPN1, TNFRSF11A, TNFSF11
Gastrin signaling pathway	5.71053e-35	48.2456	55	AKT1, ANXA2, ATF2, BAD, BCL2L1, BIRC5, BMP2, CASP3, CCND1, CDKN1A, CDKN2A, CHUK, CREB1, CTNNB1, CXCL8, EGFR, EGR1, ELK1, FOS, FOXO1, GSK3B, HDAC7, HDC, IKBKB, IL2, IRS1, JAK2, JUN, KLF4, MAPK1, MAPK14, MAPK3, MAPK8, MAPK9, MEF2C, MTOR, MYC, NFKB1, NFKBIA, PAK1, PIK3R1, PPARG, PRKACA, PRKCA, PRKCD, PRKCE, PTGS2, PTK2, RAC1, RELA, ROCK1, SERPINE1, SLC9A1, STAT3, VEGFA
Non-genomic actions of 1,25 dihydroxyvitamin D3	5.54329e-21	47.8873	34	CAMK2G, CAMP, CAV1, CCL2, CD40, CXCL8, CYP27B1, ETS1, IFNG, IKBKB, IL6, JUN, MAPK1, MAPK14, MAPK3, MAPK7, MAPK8, MAPK9, MED1, NFKB1, NOD2, PLCB1, PRKCA, PRKCB, PRKCD, PRKCE, PRKCZ, RXRA, STAT1, TLR2, TLR4, TNF, TNFRSF1A, VDR
IL-4 signaling pathway	1.2226e-15	47.2727	26	AKT1, ATF2, BAD, BIRC5, CEBPA, CHUK, ELK1, EP300, FOS, IKBKB, IL4, IRS1, JAK2, MAPK1, MAPK14, MAPK3, NFKB1, NFKBIA, PIK3CD, PIK3R1, RELA, SOCS1, STAT1, STAT3, STAT5A, STAT5B
RAC1/PAK1/p38/MMP2 Pathway	3.80896e-19	46.3768	32	AKT1, BAD, BAX, BIRC5, CASP9, CHUK, CTNNB1, EGFR, ERBB2, FOXO1, IKBKB, MAPK1, MAPK14, MAPK3, MAPK8, MAPK9, MMP2, MYC, NFKB1, NFKBIA, NOS1, NOS2, PAK1, PIK3R1, PTK2, RAC1, RAD51, RELA, STAT3, STAT5A, STAT5B, TP53
EPO Receptor Signaling	1.3152e-06	46.1538	12	AKT1, EPO, IRS1, JAK2, MAPK1, MAPK3, PIK3CG, SOCS1, STAT1, STAT3, STAT5A, STAT5B
Neovascularisation processes	1.12808e-09	45.9459	17	ACVRL1, AKT1, CXCR4, HIF1A, KDR, MAPK1, MAPK3, MAPK8, MAPK9, MMP9, NFKB1, NOTCH1, RELA, SMAD3, TGFB1, TGFB2, TGFB3
NO/cGMP/PKG mediated Neuroprotection	9.66389e-13	45.8333	22	BAD, BCL2, CALM1, CALM2, CAMK2G, CASP9, CREB1, DLG4, GRIN2B, IFNG, IL1B, NFKB1, NFKBIA, NOS1, NOS2, NOS3, NPPA, NPPB, PDE3A, RELA, TNF, TSPO
Angiogenesis	6.03614e-06	45.8333	11	AKT1, FGF2, FGFR2, HIF1A, KDR, MAPK1, MAPK14, MMP9, NOS3, PTK2, VEGFA
Resistin as a regulator of inflammation	2.35745e-08	45.4545	15	AKT1, CHUK, CXCL8, IKBKB, IL6, MAPK1, MAPK14, MAPK3, NFKB1, NFKBIA, PIK3CD, PIK3CG, PLCB1, RELA, TNF
Regucalcin in proximal tubule epithelial kidney cells	2.35745e-08	45.4545	15	AKT1, APAF1, BAK1, BAX, CALCA, CASP3, CASP8, CASP9, MAPK1, MTOR, NOS1, RELA, TGFB1, TNFRSF1A, TNFSF11
PI3K/AKT/mTOR - VitD3 signaling	2.77189e-05	45.4545	10	AKT1, CD86, GSK3B, IL10, MTOR, MYC, PRKAA2, RELA, RXRA, VDR
PDGFR-beta pathway	4.90882e-07	44.8276	13	ELK1, FOS, JAK2, JUN, MAPK3, MAPK8, PIK3R1, PRKCA, PRKCB, STAT1, STAT3, STAT5A, STAT5B
Amyotrophic lateral sclerosis (ALS)	1.92754e-09	44.7368	17	APAF1, BAD, BAX, BCL2, BCL2L1, CASP3, CASP9, CAT, CST3, MAPK14, NOS1, PPP3CA, RAC1, SOD1, TNF, TNFRSF1A, TP53
Follicle Stimulating Hormone (FSH) signaling pathway	2.23733e-06	44.4444	12	AKT1, BDNF, CREB1, CYP19A1, FOXO1, MAPK1, MAPK14, MAPK3, MTOR, PRKACA, PRKCA, RHEB
Unfolded protein response	1.019e-05	44	11	ATF4, ATF6, BCL2, CASP8, EIF2AK3, HSPA5, IL1B, NFE2L2, PPP1R15A, TP53, XBP1
Relationship between inflammation, COX-2 and EGFR	1.019e-05	44	11	AKT1, CYP19A1, EGFR, ESR1, MAPK1, MAPK3, MMP1, PIK3CD, PIK3CG, PTGER4, PTGS2
Differentiation Pathway	1.26896e-11	43.75	21	BMP4, CXCR1, EGF, EPO, FGF1, FGF10, FGF2, IGF1, IL3, IL6, IL6R, INHBA, INS, NOTCH1, NT5E, SHH, TGFB1, TGFB3, TNFSF11, VEGFA, WNT5A
Nuclear receptors	3.22661e-09	43.5897	17	AR, ESR1, ESR2, HNF4A, NR0B1, NR1H2, NR1H3, NR1I2, NR1I3, NR3C1, PPARA, PPARG, RARA, RARB, RARG, RXRA, VDR
TLR4 Signaling and Tolerance	8.18487e-07	43.3333	13	CHUK, CXCL8, IKBKB, IKBKE, IL6, IRAK1, MAP3K7, NFKB1, NFKBIA, TLR4, TNF, TRAF3, TRAF6
TGF-beta Receptor Signaling	8.1861e-14	43.1034	25	BMP4, CTNNB1, EGF, ENG, EP300, FKBP1A, FOS, IFNG, INHBA, JUN, MAPK3, MAPK9, NFKB1, RUNX2, SERPINE1, SMAD3, SMAD6, SMAD7, SPP1, STAT1, STAT3, TGFB1, TGFBR3, THBS1, TNF
Lung fibrosis	6.52303e-15	42.8571	27	CALCA, CCL2, CCL3, CCL5, CXCL2, CXCL8, EDN1, EGF, FGF1, FGF2, HMOX1, IGF1, IL13, IL1B, IL4, IL5, IL6, MECP2, MMP2, MMP9, MT2A, NFE2L2, PLAU, SMAD7, SPP1, TGFB1, TNF
Pancreatic adenocarcinoma pathway	2.56125e-21	42.6966	38	AKT1, BAD, BAK1, BAX, BCL2L1, CASP9, CCND1, CDKN1A, CDKN2A, CHUK, E2F1, EGF, EGFR, ERBB2, IKBKB, MAPK1, MAPK10, MAPK3, MAPK8, MAPK9, MTOR, NFKB1, PAK1, PIK3CD, PIK3R1, PRKCD, RAC1, RAD51, RB1, RELA, SMAD3, STAT1, STAT3, TGFB1, TGFB2, TGFB3, TP53, VEGFA
IL-5 signaling pathway	5.29885e-09	42.5	17	AKT1, BCL2, ELK1, FOS, GSK3B, IL2, JAK2, JUN, MAPK1, MAPK3, MYC, PIK3CG, PIK3R1, STAT1, STAT3, STAT5A, STAT5B
Prolactin Signaling Pathway	1.45544e-17	42.1053	32	AKT1, CASP3, CTSD, ELK1, ERBB2, FOS, GSK3B, IRS1, JAK2, JUN, MAPK1, MAPK14, MAPK3, MAPK8, MAPK9, MTOR, MYC, NFKB1, NFKBIA, NOS2, PAK1, PIK3CG, PIK3R1, PTK2, PTPN1, RAC1, RELA, SOCS1, STAT1, STAT3, STAT5A, STAT5B
Aryl Hydrocarbon Receptor Netpath	1.53113e-10	41.6667	20	CD36, CDKN1A, E2F1, EGFR, EP300, ESR1, FGF21, HSP90AA1, LPL, MAPK1, MYC, NF1, NFE2L2, NFKB1, NQO1, PTGS2, RB1, RELA, TNF, VEGFA
CAMKK2 Pathway	1.06635e-07	41.6667	15	CALM1, CALM2, CREB1, EP300, HMOX1, ICAM1, MAPK1, MAPK3, MTOR, NFE2L2, NOS1, RAC1, RELA, SIRT1, VCAM1
MicroRNAs in cardiomyocyte hypertrophy	3.96345e-23	41.5842	42	AKT1, CALM1, CALM2, CHUK, CTNNB1, EDN1, EGF, FGF2, FGFR2, GATA4, GSK3B, HDAC7, HDAC9, IGF1, IGF1R, IKBKB, IKBKE, LRP6, MAP2K5, MAPK1, MAPK14, MAPK3, MAPK7, MAPK8, MTOR, NFKB1, NPPA, NPPB, PIK3CD, PIK3CG, PIK3R1, PLA2G2A, PPP3CA, PRKCB, PRKG1, RAC1, ROCK1, ROCK2, STAT3, TGFB1, TNF, WNT5A
RAS and bradykinin pathways in COVID-19	5.96585e-06	41.3793	12	CYP3A4, IL1A, IL1B, MAPK1, NFKB1, NOS1, NOS3, PRKG1, ROCK1, SERPINE1, TNF, VDR
Endometrial cancer	7.74102e-14	41.2698	26	AKT1, BAD, BAK1, BAX, CASP9, CCND1, CDKN1A, CTNNB1, EGF, EGFR, ELK1, ERBB2, FGF1, FGF2, FGFR2, FGFR3, FOS, GSK3B, MAPK1, MAPK3, MYC, PIK3CD, PIK3R1, PTEN, TCF7L2, TP53
IL-3 signaling pathway	2.44249e-10	40.8163	20	AKT1, BAD, BCL2, BCL2L1, CD86, CXCL8, FOS, IL3, JAK2, JUN, MAPK1, MAPK3, MAPK8, PIK3CD, PIK3R1, PRKACA, STAT3, STAT5A, STAT5B, TGFB1
Photodynamic therapy-induced HIF-1 survival signaling	1.69391e-07	40.5405	15	BAK1, BAX, BCL2L1, BIRC5, EDN1, EPO, HIF1A, IGFBP3, NOS2, PTGS2, SERPINE1, SLC2A1, TGFB3, TP53, VEGFA
TGF-beta receptor signaling in skeletal dysplasias	5.49263e-13	40.3226	25	BMP4, CTNNB1, EGF, ENG, EP300, FKBP1A, FOS, IFNG, INHBA, JUN, MAPK3, MAPK9, NFKB1, RUNX2, SERPINE1, SMAD3, SMAD6, SMAD7, SPP1, STAT1, STAT3, TGFB1, TGFBR3, THBS1, TNF
Structural Pathway of Interleukin 1 (IL-1)	3.84331e-10	40	20	ATF2, CHUK, ELK1, FOS, IKBKB, IL1A, IL1R1, IRAK1, MAP3K7, MAPK1, MAPK10, MAPK14, MAPK3, MAPK8, MAPK9, MYC, NFKB1, NFKBIA, RELA, TRAF6
Nuclear Receptors in Lipid Metabolism and Toxicity	7.49796e-07	40	14	ABCB1, ABCD2, ABCG1, CYP27B1, CYP3A4, NR1H3, NR1I2, NR1I3, PPARA, PPARG, RARA, RARB, RARG, VDR
IL1 and megakaryocytes in obesity	0.000118537	40	10	CCL2, ICAM1, IFNG, IL1B, IL1R1, IRAK1, MMP9, NFKB1, NLRP3, TLR2
Energy Metabolism	1.69612e-09	39.5833	19	ATF2, CAMK2G, CREB1, EP300, FOXO1, GSK3B, MAPK14, MED1, MEF2C, PPARA, PPARG, PPARGC1A, PPP3CA, PRKAA1, PRKAA2, PRKAB1, PRMT1, RXRA, SIRT1
Host-pathogen interaction of human coronaviruses - interferon induction	3.30447e-06	39.3939	13	CHUK, FOS, IKBKB, IKBKE, JUN, MAP3K7, MAPK14, MAPK8, NFKB1, NFKBIA, STAT1, TRAF3, TRAF6
Non-small cell lung cancer	3.68411e-14	38.8889	28	AKT1, BAD, BAK1, BAX, CASP3, CASP8, CASP9, CCND1, CDKN1A, CDKN2A, E2F1, EGF, EGFR, ERBB2, MAPK1, MAPK3, PIK3CD, PIK3R1, PRKCA, PRKCB, RARB, RASSF1, RB1, RXRA, STAT3, STAT5A, STAT5B, TP53
Fas ligand pathway and stress induction of heat shock proteins	3.25897e-08	38.6364	17	APAF1, BCL2, CASP3, CASP8, CASP9, FAS, FASLG, HSPB1, IL1A, JUN, MAP3K7, MAPK8, PAK1, PARP1, RB1, RIPK2, TNF
Interleukin-11 Signaling Pathway	3.25897e-08	38.6364	17	AKT1, BCL2, BGLAP, BIRC5, CHUK, CREB1, ICAM1, IKBKB, JAK2, MAPK1, MAPK3, PIK3R1, RELA, RUNX2, STAT1, STAT3, TGFB1
IL-1 signaling pathway	7.33493e-11	38.5965	22	AKT1, ATF2, CCL2, CHUK, IKBKB, IL1A, IL1B, IL1R1, IRAK1, JUN, MAP3K7, MAPK1, MAPK14, MAPK3, MAPK8, MAPK9, NFKB1, NFKBIA, PIK3R1, PRKCZ, RELA, TRAF6
Endochondral Ossification	2.04325e-12	38.4615	25	ADAMTS1, AKT1, BMP6, CALM1, CALM2, ENPP1, FGF2, FGFR3, GHR, IGF1, IGF1R, IGF2, MEF2C, MMP9, PLAT, PLAU, PRKACA, RUNX2, SOX9, SPP1, STAT1, STAT5B, TGFB1, TGFB2, VEGFA
Endochondral Ossification with Skeletal Dysplasias	2.04325e-12	38.4615	25	ADAMTS1, AKT1, BMP6, CALM1, CALM2, ENPP1, FGF2, FGFR3, GHR, IGF1, IGF1R, IGF2, MEF2C, MMP9, PLAT, PLAU, PRKACA, RUNX2, SOX9, SPP1, STAT1, STAT5B, TGFB1, TGFB2, VEGFA
Netrin-UNC5B signaling pathway	9.15839e-10	38.4615	20	AKT1, CASP3, CCL2, CDH5, COL1A1, ICAM1, IL10, IL1A, JUN, KDR, MAPK1, MAPK14, MAPK3, PRKCA, PTK2, PTK2B, RAC1, TNF, TP53, VCAM1
Thymic Stromal LymphoPoietin (TSLP) Signaling Pathway	1.14046e-08	38.2979	18	AKT1, CXCL8, IL6, JAK2, MAPK1, MAPK14, MAPK3, MAPK8, MAPK9, MTOR, MYC, NFKB1, NFKBIA, RELA, STAT1, STAT3, STAT5A, STAT5B
Melanoma	7.11455e-13	38.2353	26	AKT1, BAD, BAK1, BAX, CALM1, CALM2, CCND1, CDKN1A, CDKN2A, CREB1, E2F1, ELK1, ERBB4, ETS1, FOS, KDR, MAPK1, MAPK3, NF1, PAK1, PIK3CD, PIK3R1, PTEN, RAC1, RB1, TP53
Head and Neck Squamous Cell Carcinoma	1.95786e-14	38.1579	29	AKT1, CASP8, CCND1, CDKN1A, CDKN2A, CTNNB1, E2F1, EGFR, ERBB2, FGFR2, FGFR3, FKBP1A, IGF1R, MTOR, NFE2L2, NFKB1, NOTCH1, NOTCH2, PIK3CG, PIK3R1, PRKAA1, PRKAA2, PTEN, RB1, RELA, RHEB, TP53, TRAF3, VEGFA
Fibrin Complement Receptor 3 Signaling Pathway	1.4177e-07	38.0952	16	AKT1, CCL2, CD14, CHUK, CXCL10, IKBKB, IL6, IRAK1, ITGB2, NFKB1, NOS2, PLAT, TLR3, TLR4, TNF, TRAF6
Acute viral myocarditis	1.83892e-16	37.931	33	ABL1, AKT1, BAX, BCL2, BCL2L1, CASP3, CASP8, CASP9, CAV1, CCND1, CREB1, CXCR4, EDN1, GSK3B, IFNG, IL10, IL2, IL6, ITGB2, MAPK1, MAPK3, MMP9, NOD2, NOS1, PARP1, PIK3R1, SOCS1, STAT1, STAT3, TGFB1, TLR3, TLR4, TNF
Selective expression of chemokine receptors during T-cell polarization	6.31889e-05	37.931	11	CCL3, CD28, CXCR4, IFNG, IL18R1, IL2, IL4, IL5, TGFB1, TGFB2, TGFB3
T-Cell Receptor and Co-stimulatory Signaling	6.31889e-05	37.931	11	AKT1, CALM1, CALM2, CD28, GSK3B, IL2, NFKB1, NFKBIA, PPP3CA, PRKCA, PTEN
Chromosomal and microsatellite instability in colorectal cancer	8.5702e-14	37.8378	28	AKT1, BAD, BAK1, BAX, BCL2, BIRC5, CASP3, CASP9, CCND1, CDKN1A, CTNNB1, FOS, GSK3B, JUN, MAPK1, MAPK10, MAPK3, MAPK8, MAPK9, MYC, PTGS2, RAC1, SMAD3, TCF7L2, TGFB1, TGFB2, TGFB3, TP53
Factors and pathways affecting insulin-like growth factor (IGF1)-Akt signaling	1.7615e-06	37.8378	14	AKT1, GSK3B, IGF1, IGF1R, IGFBP5, IRS1, MTOR, NFKB1, PIK3CG, PPARGC1A, PRKAB1, PTEN, SMAD3, TNFRSF1A
Prion disease pathway	1.7615e-06	37.8378	14	BCL2, CASP3, CREB1, ELK1, EP300, HSP90B1, HSPA5, MAPK1, MAPK3, MEF2C, NFKB1, PTK2, RXRA, STAT3
Vitamin B12 metabolism	1.3887e-09	37.7358	20	APOA1, CCL2, CCL5, CRP, ICAM1, IFNG, IL1B, IL6, INS, INSR, LDLR, MPO, NFKB1, PLAT, RELA, SERPINE1, SHMT2, SOD1, SOD2, TNF
Corticotropin-releasing hormone signaling pathway	2.17379e-17	37.6344	35	AKT1, BCL2, CASP3, CASP9, CREB1, CRHR1, CTNNB1, CXCL8, ELK1, FOS, FOSL2, GJA1, GSK3B, HSP90AA1, IL2, JUP, MAPK1, MAPK14, MAPK3, MAPK8, MAPK9, NCOA2, NFKB1, NFKBIA, NOS3, PARP1, PRKAA2, PRKCA, PRKCB, PRKCD, PRKCI, PTK2, RELA, TGFB1, TLR4
Toll-like Receptor Signaling Pathway	1.97337e-19	37.5	39	AKT1, CASP8, CCL3, CCL5, CD14, CD40, CD86, CHUK, CXCL10, CXCL8, FOS, IKBKB, IKBKE, IL1B, IL6, IRAK1, JUN, MAP3K7, MAPK1, MAPK10, MAPK14, MAPK3, MAPK8, MAPK9, NFKB1, NFKBIA, PIK3CD, PIK3CG, PIK3R1, RAC1, RELA, SPP1, STAT1, TLR2, TLR3, TLR4, TNF, TRAF3, TRAF6
IL17 signaling pathway	2.19146e-05	37.5	12	AKT1, GSK3B, IKBKB, JAK2, MAP3K7, MAPK1, MAPK3, NFKB1, RELA, STAT3, TRAF3, TRAF6
Toll-like Receptor Signaling related to MyD88	2.19146e-05	37.5	12	CHUK, IKBKB, IKBKE, IRAK1, MAPK1, NFKB1, RELA, TLR2, TLR3, TLR4, TRAF3, TRAF6
Apoptosis	1.21435e-15	37.2093	32	AKT1, APAF1, BAD, BAK1, BAX, BCL2, BCL2L1, BIRC5, CASP3, CASP8, CASP9, CDKN2A, CHUK, FAS, FASLG, IGF1, IGF1R, IGF2, IKBKB, JUN, LTA, MAPK10, MYC, NFKB1, NFKBIA, PIK3R1, RELA, TNF, TNFRSF1A, TP53, TRAF2, TRAF3
IL-6 signaling pathway	2.13233e-07	37.2093	16	AKT1, BAD, BCL2L1, CRP, GSK3B, IL6, IL6R, JAK2, MAP3K7, MAPK1, MAPK3, PIK3R1, PRKCD, RAC1, STAT1, STAT3
Hepatitis B infection	1.15173e-28	37.013	57	AKT1, APAF1, ATF2, ATF4, BAD, BAX, BCL2, BIRC5, CASP3, CASP8, CASP9, CDKN1A, CHUK, CREB1, CXCL8, ELK1, EP300, FAS, FASLG, FOS, IKBKB, IKBKE, IL6, IRAK1, JAK2, JUN, MAP3K7, MAPK1, MAPK10, MAPK14, MAPK3, MAPK8, MAPK9, MMP9, MYC, NFATC1, NFKB1, PIK3CD, PIK3R1, PRKCA, PRKCB, PTK2B, RELA, SMAD3, STAT1, STAT3, STAT5A, STAT5B, TGFB1, TGFB2, TGFB3, TLR2, TLR3, TLR4, TNF, TRAF3, TRAF6
EGFR Tyrosine Kinase Inhibitor Resistance	5.2824e-15	36.9048	31	AKT1, BAD, BAX, BCL2, BCL2L1, CCND1, EGF, EGFR, ERBB2, FGF2, FGFR2, FGFR3, GSK3B, IGF1, IGF1R, IL6, IL6R, JAK2, KDR, MAPK1, MAPK3, MTOR, MYC, NF1, PIK3CD, PIK3R1, PRKCA, PRKCB, PTEN, STAT3, VEGFA
Spinal Cord Injury	1.32551e-21	36.6667	44	AQP1, BDNF, CASP3, CCL2, CCND1, CXCL10, CXCL2, CXCL8, E2F1, EGFR, EGR1, FKBP1A, FOS, GDNF, GFAP, GJA1, ICAM1, IFNG, IL1A, IL1B, IL1R1, IL2, IL4, IL6, LEP, MAPK1, MAPK3, MMP9, MYC, NGFR, NOS1, NOS2, PLA2G2A, PPP3CA, PRKCA, PTGS2, RAC1, RB1, ROCK2, SOX9, TGFB1, TLR4, TNF, TP53
Extracellular vesicle-mediated signaling in recipient cells	9.43313e-05	36.6667	11	AKT1, CTNNB1, EGFR, ERBB2, MTOR, SMAD3, TGFB1, TGFB2, TGFB3, TGFBR3, WNT5A
White fat cell differentiation	3.25489e-05	36.3636	12	CEBPA, CREB1, FOXO1, INS, KLF4, NR1H3, NR3C1, PPARG, RARA, SREBF1, STAT5A, STAT5B
Endothelin Pathways	4.75455e-05	35.2941	12	ATP2A2, CALCA, CALCRL, CALM1, CALM2, EDN1, MAPK1, NOS3, NPY, PLCB1, PRKCA, PTGIR
Oxidative Stress	4.75455e-05	35.2941	12	CAT, FOS, GSR, HMOX1, MAOA, MAPK10, MAPK14, NFE2L2, NFKB1, NQO1, SOD1, SOD2
PDGF Pathway	5.64391e-06	35	14	CHUK, ELK1, FOS, JUN, MAPK1, MAPK3, MAPK8, NFKB1, NFKBIA, PAK1, PIK3R1, RAC1, STAT1, STAT3
Glioblastoma signaling pathways	3.07009e-13	34.9398	29	AKT1, CCND1, CCNE1, CDKN1A, CDKN2A, E2F1, EGFR, EP300, ERBB2, ERRFI1, FGFR2, FOXO1, IGF1R, IRS1, MAP2K5, MAPK1, MAPK3, NF1, PIK3CD, PIK3CG, PIK3R1, PRKCA, PRKCB, PRKCD, PRKCI, PRKCZ, PTEN, RB1, TP53
DNA damage response (only ATM dependent)	1.49634e-18	34.7826	40	ABL1, AKT1, BAD, BAK1, BAX, BCL2, CAT, CCND1, CDKN1A, CDKN2A, CTNNB1, ERBB2, FASLG, GSK3B, HMGB1, INSR, IRS1, JUN, LDLR, MAP3K7, MAPK1, MAPK10, MAPK8, MAPK9, MYC, NFKB1, PIK3CD, PIK3CG, PIK3R1, PLAU, PTEN, RAC1, SMAD3, SOD2, TCF7L2, TGFB1, TP53, WNT11, WNT4, WNT5A
Integrated Cancer Pathway	6.71597e-07	34.7826	16	AKT1, BAD, BAX, BCL2, CASP3, CASP8, CASP9, CDKN1A, E2F1, MMP1, MYC, PTEN, RB1, SMAD3, STAT1, TP53
Cannabinoid receptor signaling	0.000581366	34.4828	10	ADCY1, ADORA2A, CYP3A4, MAPK1, MAPK10, MAPK14, MAPK3, MAPK8, MAPK9, PRKACA
Photodynamic therapy-induced unfolded protein response	0.000581366	34.4828	10	ATF3, ATF4, ATF6, CALR, EIF2AK3, HSP90B1, HSPA5, NFE2L2, PPP1R15A, XBP1
miRNAs involvement in the immune response in sepsis	1.12889e-09	34.375	22	CCL3, CHUK, CXCL8, ELANE, ICAM1, IKBKB, IL10, IL1A, IL6, IRAK1, LCN2, MAP3K7, MAPK14, MAPK8, NFKB1, NFKBIA, RELA, TLR4, TNF, TRAF3, TRAF6, VCAM1
Senescence and Autophagy in Cancer	8.01387e-17	34.2593	37	ATG7, BCL2, BMP2, CCL3, CDKN1A, CDKN2A, COL1A1, COL3A1, CXCL8, E2F1, GSK3B, HMGA1, IFNG, IGF1, IGF1R, IGFBP3, IGFBP5, IL1A, IL1B, IL3, IL6, IL6R, INHBA, INS, JUN, MAPK1, MAPK14, MTOR, PLAT, PLAU, PTEN, RB1, SERPINE1, SMAD3, TGFB1, THBS1, TP53
T-Cell antigen Receptor (TCR) pathway during Staphylococcus aureus infection	4.67912e-09	33.871	21	AKT1, CALM1, CALM2, CD28, CHUK, FOS, GSK3B, IFNG, IKBKB, IL10, IL2, IL4, IL5, JUN, MAP3K7, MAPK3, MAPK9, NFKB1, NFKBIA, PAK1, TNF
Small cell lung cancer	1.22607e-14	33.6735	33	AKT1, APAF1, BAK1, BAX, BCL2, BCL2L1, CASP3, CASP8, CASP9, CCND1, CCNE1, CDKN1A, CHUK, E2F1, IKBKB, ITGAV, MYC, NFKB1, NFKBIA, NOS2, PIK3CD, PIK3R1, PTEN, PTGS2, PTK2, RARB, RB1, RELA, RXRA, TP53, TRAF2, TRAF3, TRAF6
Adipogenesis	8.066e-20	33.5878	44	ADIPOQ, BMP2, BMP4, CDKN1A, CEBPA, CREB1, CTNNB1, E2F1, FAS, FOXC2, FOXO1, GATA4, HIF1A, HMGA1, IGF1, IL6, INS, IRS1, LEP, LPL, MEF2C, NAMPT, NCOA2, NR1H3, NR3C1, PPARA, PPARG, PPARGC1A, RARA, RB1, RXRA, SERPINE1, SFRP4, SLC2A4, SMAD3, SOCS1, SREBF1, STAT1, STAT3, STAT5A, STAT5B, TGFB1, TNF, TWIST1
Synaptic signaling pathways associated with autism spectrum disorder	4.69671e-07	33.3333	17	AKT1, BDNF, CACNA1C, DLG4, GRIN2B, GSK3B, MAPK1, MAPK3, MTOR, NF1, PIK3CD, PIK3R1, PRKAA1, PRKAA2, PRKAB1, PTEN, RHEB
IL-2 signaling pathway	1.14743e-05	33.3333	14	AKT1, BCL2, FOS, IL2, JUN, MAPK1, MAPK3, MYC, PIK3R1, PTK2B, STAT1, STAT3, STAT5A, STAT5B
Hair Follicle Development: Organogenesis - Part 2 of 3	0.000282491	33.3333	11	BMP4, CCND1, CTNNB1, FGF1, FGFR2, INHBA, MYC, NFKB1, RUNX2, SHH, WNT5A
Inflammatory Response Pathway	0.000282491	33.3333	11	CD28, CD40, CD86, COL1A1, COL3A1, IFNG, IL2, IL4, IL5, THBS1, TNFRSF1A
PI3K-AKT-mTOR signaling pathway and therapeutic opportunities	0.000824883	33.3333	10	AKT1, BAD, FOXO1, GSK3B, MTOR, NOS3, PIK3CG, PIK3R1, PTEN, RHEB
ErbB signaling pathway	6.16353e-13	32.967	30	ABL1, AKT1, BAD, CAMK2G, CCND1, CDKN1A, EGF, EGFR, ELK1, ERBB2, ERBB4, FOXO1, GSK3B, JUN, MAPK1, MAPK10, MAPK3, MAPK8, MAPK9, MTOR, MYC, PAK1, PIK3CD, PIK3R1, PRKCA, PRKCB, PTK2, STAT5A, STAT5B, TP53
Folate Metabolism	3.79594e-10	32.8767	24	APOA1, CAT, CCL2, CRP, ICAM1, IFNG, IL1B, IL2, IL4, IL6, INS, INSR, LDLR, MPO, NFKB1, NOS1, PLAT, RELA, SERPINE1, SHMT2, SOD1, SOD2, TNF, TP53
Interactions between immune cells and microRNAs in tumor microenvironment	4.6668e-05	32.5	13	CCL2, CCL5, CD86, CXCL10, IL4, NFKB1, SOCS1, STAT3, TGFB1, TGFB2, TGFB3, TLR4, TRAF6
p38 MAPK Signaling Pathway	0.000394857	32.3529	11	ATF2, CREB1, ELK1, HSPB1, MAP3K7, MAPK14, MYC, RAC1, STAT1, TGFB2, TRAF2
Signaling of Hepatocyte Growth Factor Receptor	0.000394857	32.3529	11	ELK1, FOS, JUN, MAPK1, MAPK3, MAPK8, PAK1, PTEN, PTK2, PTK2B, STAT3
Cell migration and invasion through p75NTR	0.00115185	32.2581	10	AKT1, BDNF, JUN, MMP2, MMP9, NGFR, PAK1, RAC1, STAT3, TWIST1
Wnt Signaling Pathway	9.16152e-07	32.0755	17	AKT1, CCND1, CTNNB1, GJA1, GSK3B, LRP6, MAP3K7, MAPK1, MAPK8, MAPK9, MTOR, MYC, PPARG, PRKCA, PRKCB, RAC1, TCF7L2
Androgen receptor signaling pathway	4.87263e-12	31.8681	29	AKT1, AR, CALR, CAV1, CCND1, CCNE1, CDKN1A, CREB1, CTNNB1, EGFR, EP300, FOXO1, GSK3B, JUN, NCOA2, NR0B2, PIK3R1, PTEN, PTK2, RAC1, RB1, RELA, ROCK1, ROCK2, RUNX2, SIRT1, SMAD3, STAT3, SUMO1
T-cell receptor (TCR) signaling pathway	4.87263e-12	31.8681	29	AKT1, ATF2, CD28, CHUK, CREB1, FAS, FOS, IKBKB, IL1A, IL1B, IL6, JUN, MAP3K7, MAPK1, MAPK14, MAPK3, MAPK8, MAPK9, NFATC1, NFKB1, NFKBIA, PAK1, PIK3R1, PRKCD, PTK2B, RELA, RIPK2, TGFB1, TRAF6
Neural Crest Cell Migration during Development	6.45761e-05	31.7073	13	AKT1, BDNF, FOS, JUN, MMP2, MMP9, NGFR, PAK1, PIK3CD, PIK3CG, RAC1, STAT3, TWIST1
Oxidative Damage	6.45761e-05	31.7073	13	APAF1, BAD, BAK1, BCL2, CASP3, CASP9, CDKN1A, MAPK10, NFKB1, TNF, TRAF2, TRAF3, TRAF6
Kit receptor signaling pathway	1.50828e-07	31.6667	19	AKT1, BAD, BCL2, EP300, FOS, JAK2, MAPK1, MAPK14, MAPK3, MAPK8, PIK3R1, PRKCA, PRKCB, SNAI2, SOCS1, STAT1, STAT3, STAT5A, STAT5B
Alpha 6 Beta 4 signaling pathway	0.000544489	31.4286	11	AKT1, IRS1, MAPK1, MAPK14, MAPK3, MTOR, PIK3R1, PRKCA, PRKCD, PTK2, RAC1
Nonalcoholic fatty liver disease	4.38782e-21	31.25	50	ADIPOQ, AKT1, ATF4, BAK1, BAX, CASP3, CASP8, CCL2, CEBPA, COX5A, CXCL8, EIF2AK3, FAS, FASLG, GSK3B, IKBKB, IL1A, IL1B, IL6, IL6R, INS, INSR, IRS1, JUN, LEP, MAPK8, MAPK9, MLXIPL, NFKB1, NR1H3, PIK3CD, PIK3R1, PPARA, PRKAA1, PRKAA2, PRKAB1, RAC1, RELA, RXRA, SDHA, SDHB, SDHD, SMAD7, SREBF1, TGFB1, TNF, TNFRSF1A, TRAF2, VCAM1, XBP1
Brain-derived neurotrophic factor (BDNF) signaling pathway	7.571e-19	31.25	45	ADAM17, AKT1, BAD, BDNF, BMP2, CASP3, CHUK, CREB1, CTNNB1, EGR1, ELK1, FOS, GRIN2B, GSK3B, IKBKB, IRS1, JAK2, JUN, MAP2K5, MAPK1, MAPK10, MAPK14, MAPK3, MAPK7, MAPK8, MAPK9, MEF2C, MTOR, NFKB1, NFKBIA, NGFR, NTRK1, PIK3R1, PRKAA1, PRKAA2, PRKCD, PTK2B, RAC1, RELA, SPP1, STAT1, STAT3, STAT5A, STAT5B, TRAF6
Monoamine Transport	0.00158489	31.25	10	ADORA2A, DBH, IL1B, IL1R1, ITGB3, MAPK14, NOS1, TH, TNF, TNFRSF11B
Novel intracellular components of RIG-I-like receptor (RLR) pathway	2.06836e-07	31.1475	19	CASP8, CHUK, CXCL10, CXCL8, IFNG, IKBKB, IKBKE, MAP3K7, MAPK10, MAPK14, MAPK8, MAPK9, NFKB1, NFKBIA, RELA, TNF, TRAF2, TRAF3, TRAF6
Melatonin metabolism and effects	8.83803e-05	30.9524	13	ARNTL, CALM1, CALM2, CYP2D6, EDN1, FOXO1, GSK3B, IRAK1, MAOA, NFKB1, PRKCA, SIRT1, TRAF6
SARS-CoV-2 innate immunity evasion and cell-specific immune response	3.37753e-08	30.8824	21	BSG, CASP8, CCL2, CCL3, CCL5, CXCL10, CXCL2, CXCL8, EP300, HDAC2, IL10, IL6, IL6R, NFKB1, SMAD3, STAT1, TGFB1, TNF, TRAF2, TRAF3, TRAF6
TNF-alpha signaling pathway	1.25843e-11	30.8511	29	AKT1, APAF1, BAD, BAX, BCL2L1, CASP3, CASP8, CASP9, CCL2, CHUK, CYBA, GLUL, HSP90AA1, IKBKB, IL6, JUN, MAP3K7, MAPK1, MAPK3, MAPK8, MAPK9, NFKB1, NFKBIA, PRKCZ, RAC1, TNF, TNFAIP3, TNFRSF1A, TRAF2
Apoptosis Modulation and Signaling	6.70545e-11	30.1075	28	AIFM1, APAF1, BAD, BAK1, BAX, BCL2, BCL2L1, BIRC5, CASP3, CASP8, CASP9, CDKN2A, FAS, FASLG, FOS, IKBKB, IL1R1, IRAK1, JUN, MAPK3, MAPK8, NFKB1, NFKBIA, TNFRSF11B, TNFRSF1A, TP53, TRAF3, TRAF6
Osteoblast differentiation	3.20413e-14	30	36	BMP2, BMP4, CTNNB1, DLL1, FGF1, FGF10, FGF2, FGFR2, FGFR3, FGFR4, LRP6, MAPK1, MAPK10, MAPK14, MAPK3, MAPK7, MAPK8, MAPK9, NOTCH1, NOTCH2, PIK3CD, PIK3CG, PIK3R1, PPARG, PRKCA, PRKCB, PRKCD, PRKCE, PRKCI, PRKCZ, RUNX2, SOX9, STAT1, WNT11, WNT4, WNT5A
The Overlap Between Signal Transduction Pathways that Contribute to a Range of LMNA Laminopathies	1.09548e-06	30	18	BMP2, CDKN1A, CEBPA, CTNNB1, E2F1, GSK3B, MAOA, NOTCH1, PPARG, RB1, RUNX2, SMAD3, SPP1, SREBF1, TCF7L2, TGFB1, TGFB2, TNFRSF11B
Kisspeptin/kisspeptin receptor system in the ovary	0.000345516	30	12	AKT1, MAPK1, MAPK3, MMP9, NFKB1, PIK3CD, PIK3CG, PLCB1, PRKCA, PRKCB, PRKCD, PRKCE
