# Supplementary material for: In Vitro Study of Licorice on IL-1β-Induced Chondrocytes and In Silico Approach for Osteoarthritis
Source: Pharmaceuticals (Basel). 2021 Dec 20;14(12):1337. doi: 10.3390/ph14121337 (PMC8709290; doi:10.3390/ph14121337)
Supplement: Supplementary file 1 [file pharmaceuticals-14-01337-s001.zip › Table_S7.xlsx]

## Sheet: Sheet1
Table S7 Endochondral ossification or Wnt signaling pathway-related genes
Gene	Endochondral ossification	Wnt signaling pathway
ACAN	YES	NO
ADAMTS1	YES	NO
ADAMTS4	YES	NO
ADAMTS5	YES	NO
AKT1	YES	YES
ALPL	YES	NO
BMP6	YES	NO
BMP7	YES	NO
BMPR1A	YES	NO
CAB39	YES	NO
CALM1	YES	NO
CALM2	YES	NO
CDKN1C	YES	NO
CHST11	YES	NO
COL10A1	YES	NO
COL2A1	YES	NO
CST5	YES	NO
CTSV	YES	NO
DDR2	YES	NO
ENPP1	YES	NO
FGF18	YES	NO
FGF2	YES	NO
FGFR1	YES	NO
FGFR3	YES	NO
FRZB	YES	NO
GH1	YES	NO
GHR	YES	NO
GLI3	YES	NO
HDAC4	YES	NO
HMGCS1	YES	NO
IFT88	YES	NO
IGF1	YES	NO
IGF1R	YES	NO
IGF2	YES	NO
IHH	YES	NO
KIF3A	YES	NO
MEF2C	YES	NO
MGP	YES	NO
MIR6073	YES	NO
MMP13	YES	NO
MMP9	YES	NO
NKX3-2	YES	NO
PLAT	YES	NO
PLAU	YES	NO
PRKACA	YES	NO
PTCH1	YES	NO
PTH	YES	NO
PTH1R	YES	NO
PTHLH	YES	NO
RUNX2	YES	NO
RUNX3	YES	NO
SCIN	YES	NO
SERPINH1	YES	NO
SLC38A2	YES	NO
SOX5	YES	NO
SOX6	YES	NO
SOX9	YES	NO
SPP1	YES	NO
STAT1	YES	NO
STAT5B	YES	NO
TGFB1	YES	NO
TGFB2	YES	NO
THRA	YES	NO
TIMP3	YES	NO
VEGFA	YES	NO
APC	NO	YES
ARRB2	NO	YES
AXIN1	NO	YES
AXIN2	NO	YES
BCL9	NO	YES
CCND1	NO	YES
CDK6	NO	YES
CSNK1A1	NO	YES
CSNK1D	NO	YES
CSNK1E	NO	YES
CSNK1G1	NO	YES
CTBP1	NO	YES
CTNNB1	NO	YES
DVL1	NO	YES
DVL2	NO	YES
DVL3	NO	YES
FRAT1	NO	YES
GCKR	NO	YES
GJA1	NO	YES
GSK3A	NO	YES
GSK3B	NO	YES
LEF1	NO	YES
LRP5	NO	YES
LRP6	NO	YES
MAP3K7	NO	YES
MAPK1	NO	YES
MAPK8	NO	YES
MAPK9	NO	YES
MIR6808	NO	YES
MTOR	NO	YES
MYC	NO	YES
NFATC2	NO	YES
NLK	NO	YES
PI4K2A	NO	YES
PIP5K1B	NO	YES
PPARG	NO	YES
PRKCA	NO	YES
PRKCB	NO	YES
PRKCG	NO	YES
RAC1	NO	YES
RHOA	NO	YES
ROR1	NO	YES
ROR2	NO	YES
RYK	NO	YES
SOX1	NO	YES
TCF3	NO	YES
TCF4	NO	YES
TCF7L2	NO	YES
TEK	NO	YES
TPTEP2-CSNK1E	NO	YES
TSC1	NO	YES
TSC2	NO	YES
