# Supplementary material for: In Vitro Study of Licorice on IL-1β-Induced Chondrocytes and In Silico Approach for Osteoarthritis
Source: Pharmaceuticals (Basel). 2021 Dec 20;14(12):1337. doi: 10.3390/ph14121337 (PMC8709290; doi:10.3390/ph14121337)
Supplement: Supplementary file 1 [file pharmaceuticals-14-01337-s001.zip › Table_S8.xlsx]

## Sheet: Sheet1
Table S8 Compounds and its number of genes which were associated with endochondral ossification or Wnt signaling pathway
Compound	Number of gene
L-Aspartic Acid	21
5-Hydroxyisophthalic Acid	18
quercetin	16
Glabridin	9
Glabrene	8
Pinocembrin	8
Liquiritigenin	8
Licochalcone B	7
formononetin	6
kaempferol	6
kanzonol W	6
Glabranin	5
Glabrone	5
licochalcone a	5
Hispaglabridin B	5
Licobenzofuran	5
Isoramanone	5
Isoliquiritigenin	5
17-Hydroxy-11-Desoxy-Corticosterone	5
Hispaglabridin A	5
Licoagrochalcone A	5
Kanzonol X	5
Licoricidin	5
isorhamnetin	4
7-Methoxy-2-methyl isoflavone	4
Calycosin	4
naringenin	4
Glypallichalcone	4
shinpterocarpin	4
HMO	4
3'-Hydroxy-4'-O-Methylglabridin	4
2-[(3R)-8,8-dimethyl-3,4-dihydro-2H-pyrano[6,5-f]chromen-3-yl]-5-methoxyphenol	4
Vestitol	4
Glyasperins M	4
Glabratolide	4
Lupiwighteone	3
(2S)-2-[4-hydroxy-3-(3-methylbut-2-enyl)phenyl]-8,8-dimethyl-2,3-dihydropyrano[2,3-f]chromen-4-one	3
glyasperin B	3
glyasperin F	3
Glyasperin C	3
(E)-1-(2,4-dihydroxyphenyl)-3-(2,2-dimethylchromen-6-yl)prop-2-en-1-one	3
(2S)-6-(2,4-dihydroxyphenyl)-2-(2-hydroxypropan-2-yl)-4-methoxy-2,3-dihydrofuro[3,2-g]chromen-7-one	3
Semilicoisoflavone B	3
Glepidotin A	3
Phaseolinisoflavan	3
licochalcone G	3
3-(2,4-dihydroxyphenyl)-8-(1,1-dimethylprop-2-enyl)-7-hydroxy-5-methoxy-coumarin	3
Gancaonin A	3
Gancaonin B	3
3-(3,4-dihydroxyphenyl)-5,7-dihydroxy-8-(3-methylbut-2-enyl)chromone	3
5,7-dihydroxy-3-(4-methoxyphenyl)-8-(3-methylbut-2-enyl)chromone	3
Licoisoflavone B	3
licoisoflavanone	3
(E)-3-[3,4-dihydroxy-5-(3-methylbut-2-enyl)phenyl]-1-(2,4-dihydroxyphenyl)prop-2-en-1-one	3
Glyzaglabrin	3
1,3-dihydroxy-9-methoxy-6-benzofurano[3,2-c]chromenone	3
1,3-dihydroxy-8,9-dimethoxy-6-benzofurano[3,2-c]chromenone	3
Eurycarpin A	3
Isolicoflavonol	3
1-Methoxyphaseollidin	3
Quercetin der.	3
3'-Methoxyglabridin	3
7,2',4'-trihydroxy－5-methoxy-3－arylcoumarin	3
7-Acetoxy-2-methylisoflavone	3
Gancaonin G	3
Licoagrocarpin	3
Licoagroisoflavone	3
Odoratin	3
Phaseol	3
Licoagrochalcone B	3
Glabrol	3
2,5-Dihydroxymethyl-3,4-Dihydroxypyrrolidine	3
Glyeurysaponin	3
Liriodendrin	3
Licoflavanone	3
Uralsaponin B	3
Licoagrochalcone C	3
Inermine	2
Glycyrol	2
Medicarpin	2
Isotrifoliol	2
Licoricone	2
2-(3,4-dihydroxyphenyl)-5,7-dihydroxy-6-(3-methylbut-2-enyl)chromone	2
Glycyrin	2
Licoisoflavone	2
licopyranocoumarin	2
(2R)-7-hydroxy-2-(4-hydroxyphenyl)chroman-4-one	2
Inflacoumarin A	2
Glycyrrhiza flavonol A	2
dehydroglyasperins C	2
Genkwanin	2
Prunin	2
3-Hydroxyglabrol	2
Isoschaftoside	2
Glandulone C	2
Gentiacaulein	2
Liquiritin	2
Prunetin	2
DFV	1
Jaranol	1
euchrenone	1
Glepidotin B	1
Licocoumarone	1
Sigmoidin-B	1
(2S)-7-hydroxy-2-(4-hydroxyphenyl)-8-(3-methylbut-2-enyl)chroman-4-one	1
Isoglycyrol	1
Kanzonol F	1
6-prenylated eriodictyol	1
8-prenylated eriodictyol	1
Gancaonin H	1
Xambioona	1
3-Methoxy-7-Methyljuglone	1
Isoliquiritin	1
Licoagrochalcone D	1
13-Hydroxy-9,11-Hexadecadienoic Acid	1
Kanzonol Y	1
Mairin	0
sitosterol	0
8-(6-hydroxy-2-benzofuranyl)-2,2-dimethyl-5-chromenol	0
icos-5-enoic acid	0
gadelaidic acid	0
Isoquercitrin	0
Licoagrone	0
Deoxygomisin A	0
Schaftoside	0
Wighteone	0
Licoagrodin	0
