# Supplementary material for: In Vitro Study of Licorice on IL-1β-Induced Chondrocytes and In Silico Approach for Osteoarthritis
Source: Pharmaceuticals (Basel). 2021 Dec 20;14(12):1337. doi: 10.3390/ph14121337 (PMC8709290; doi:10.3390/ph14121337)
Supplement: Supplementary file 1 [file pharmaceuticals-14-01337-s001.zip › Table_S9.xlsx]

## Sheet: Sheet1
Table S9 ADME evaluation about 23 compounds
Compound	SMILES	Formula	MW	#Heavy atoms	#Aromatic heavy atoms	Fraction Csp3	#Rotatable bonds	#H-bond acceptors	#H-bond donors	MR	TPSA	iLOGP	XLOGP3	WLOGP	MLOGP	Silicos-IT Log P	Consensus Log P	ESOL Log S	ESOL Solubility (mg/ml)	ESOL Solubility (mol/l)	ESOL Class	Ali Log S	Ali Solubility (mg/ml)	Ali Solubility (mol/l)	Ali Class	Silicos-IT LogSw	Silicos-IT Solubility (mg/ml)	Silicos-IT Solubility (mol/l)	Silicos-IT class	GI absorption	BBB permeant	Pgp substrate	CYP1A2 inhibitor	CYP2C19 inhibitor	CYP2C9 inhibitor	CYP2D6 inhibitor	CYP3A4 inhibitor	log Kp (cm/s)	Lipinski #violations	Ghose #violations	Veber #violations	Egan #violations	Muegge #violations	Bioavailability Score	PAINS #alerts	Brenk #alerts	Leadlikeness #violations	Synthetic Accessibility
quercetin	C1=CC(=C(C=C1C2=C(C(=O)C3=C(C=C(C=C3O2)O)O)O)O)O	C15H10O7	302.24	22	16	0	1	7	5	78.03	131.36	1.63	1.54	1.99	-0.56	1.54	1.23	-3.16	0.211	0.000698	Soluble	-3.91	0.0374	0.000124	Soluble	-3.24	0.173	0.000573	Soluble	High	No	No	Yes	No	No	Yes	Yes	-7.05	0	0	0	0	0	0.55	1	1	0	3.23
Pinocembrin	C1C(OC2=CC(=CC(=C2C1=O)O)O)C3=CC=CC=C3	C15H12O4	256.25	19	12	0.13	1	4	2	69.55	66.76	2.11	2.88	2.48	1.27	2.55	2.26	-3.64	0.0581	0.000227	Soluble	-3.94	0.0293	0.000114	Soluble	-4	0.0258	0.000101	Soluble	High	Yes	No	Yes	Yes	No	No	No	-5.82	0	0	0	0	0	0.55	0	0	0	2.96
Liquiritigenin	C1C(OC2=C(C1=O)C=CC(=C2)O)C3=CC=C(C=C3)O	C15H12O4	256.25	19	12	0.13	1	4	2	69.55	66.76	1.73	2.3	2.48	1.27	2.55	2.07	-3.28	0.135	0.000526	Soluble	-3.34	0.117	0.000457	Soluble	-4	0.0258	0.000101	Soluble	High	Yes	Yes	Yes	No	No	No	No	-6.23	0	0	0	0	0	0.55	0	0	0	2.95
Licoricidin	CC(=CCC1=C(C=CC(=C1O)C2CC3=C(C=C(C(=C3OC)CC=C(C)C)O)OC2)O)C	C26H32O5	424.53	31	12	0.38	6	5	3	125.08	79.15	3.98	6.43	5.55	3.37	5.93	5.05	-6.41	0.000164	3.86e-07	Poorly soluble	-7.89	5.52e-06	1.3e-08	Poorly soluble	-6.1	0.00034	8.02e-07	Poorly soluble	High	No	No	No	No	No	No	No	-4.32	0	0	0	0	1	0.55	0	1	2	4.39
Licochalcone B	COC1=C(C=CC(=C1O)O)C=CC(=O)C2=CC=C(C=C2)O	C16H14O5	286.28	21	12	0.06	4	5	3	78.81	86.99	1.7	2.6	2.6	1.27	2.53	2.14	-3.41	0.111	0.000387	Soluble	-4.08	0.024	8.39e-05	Moderately soluble	-3.35	0.128	0.000446	Soluble	High	No	No	Yes	No	Yes	No	Yes	-6.2	0	0	0	0	0	0.55	1	2	0	2.8
licochalcone a	CC(C)(C=C)C1=C(C=C(C(=C1)C=CC(=O)C2=CC=C(C=C2)O)OC)O	C21H22O4	338.4	25	12	0.19	6	4	2	100.39	66.76	2.94	4.9	4.36	2.92	4.78	3.98	-4.98	0.00351	1.04e-05	Moderately soluble	-6.04	0.00031	9.16e-07	Poorly soluble	-5.17	0.0023	6.79e-06	Moderately soluble	High	Yes	No	Yes	Yes	Yes	No	Yes	-4.89	0	0	0	0	0	0.55	0	2	1	3.23
Licobenzofuran	CC(=CCC1=C(C=CC(=C1)C2=C(C3=CC(=C(C=C3O2)OC)OC)O)O)C	C21H22O5	354.4	26	15	0.24	5	5	2	102.4	72.06	3.59	5.15	5.04	2.24	4.74	4.15	-5.38	0.00148	4.18e-06	Moderately soluble	-6.41	0.000138	3.9e-07	Poorly soluble	-6.14	0.000259	7.31e-07	Poorly soluble	High	No	No	Yes	Yes	Yes	No	No	-4.81	0	0	0	0	1	0.55	0	1	2	3.69
Licoagrochalcone A	CC(=CCC1=C(C=CC(=C1)C=CC(=O)C2=C(C=C(C=C2)O)O)O)C	C20H20O4	324.37	24	12	0.15	5	4	3	96.04	77.76	3.17	5.1	4.1	2.7	4.22	3.86	-5.1	0.00255	7.87e-06	Moderately soluble	-6.48	0.000108	3.34e-07	Poorly soluble	-4.47	0.0109	3.36e-05	Moderately soluble	High	No	No	Yes	No	Yes	No	Yes	-4.66	0	0	0	0	1	0.55	0	2	1	3.04
L-Aspartic Acid	C(C(C(=O)O)[NH3+])C(=O)[O-]	C4H7NO4	133.1	9	0	0.5	3	4	2	26.91	105.07	-0.18	-3.89	-3.18	-5.05	-1.49	-2.76	1.98	12800	96.3	Highly soluble	2.28	25300	190	Highly soluble	1.31	2730	20.5	Soluble	Low	No	No	No	No	No	No	No	-9.87	0	4	0	0	3	0.56	0	0	1	1.8
Kanzonol X	CC(=CCC1=C(C=CC(=C1O)C2CC3=C(C(=C(C=C3)O)CC=C(C)C)OC2)O)C	C25H30O4	394.5	29	12	0.36	5	4	3	118.59	69.92	3.75	6.46	5.54	3.73	5.84	5.06	-6.33	0.000184	4.66e-07	Poorly soluble	-7.72	7.46e-06	1.89e-08	Poorly soluble	-5.99	0.0004	1.01e-06	Moderately soluble	High	No	No	No	No	Yes	No	Yes	-4.12	0	0	0	0	1	0.55	0	1	2	4.23
kanzonol W	CC1(C=CC2=C(O1)C=CC3=C2OC(=O)C(=C3)C4=C(C=C(C=C4)O)O)C	C20H16O5	336.34	25	16	0.15	1	5	2	96.09	79.9	2.74	3.76	3.95	2.45	3.9	3.36	-4.7	0.00668	1.99e-05	Moderately soluble	-5.13	0.00249	7.4e-06	Moderately soluble	-5.81	0.000517	1.54e-06	Moderately soluble	High	No	No	Yes	No	Yes	No	No	-5.68	0	0	0	0	0	0.55	0	1	1	3.8
kaempferol	C1=CC(=CC=C1C2=C(C(=O)C3=C(C=C(C=C3O2)O)O)O)O	C15H10O6	286.24	21	16	0	1	6	4	76.01	111.13	1.7	1.9	2.28	-0.03	2.03	1.58	-3.31	0.14	0.00049	Soluble	-3.86	0.0398	0.000139	Soluble	-3.82	0.0429	0.00015	Soluble	High	No	No	Yes	No	No	Yes	Yes	-6.7	0	0	0	0	0	0.55	0	0	0	3.14
Isoramanone	CC(=O)C1CCC2(C1(C(CC3C2CC=C4C3(CCC(C4)O)C)O)C)O	C21H32O4	348.48	25	0	0.86	1	4	3	97.33	77.76	2.4	1.46	2.6	2.31	2.5	2.25	-2.85	0.487	0.0014	Soluble	-2.7	0.697	0.002	Soluble	-2.51	1.08	0.00311	Soluble	High	Yes	Yes	No	No	No	No	No	-7.39	0	0	0	0	0	0.55	0	1	0	5.35
Isoliquiritigenin	C1=CC(=CC=C1C=CC(=O)C2=C(C=C(C=C2)O)O)O	C15H12O4	256.25	19	12	0	3	4	3	72.32	77.76	2.02	3.18	2.59	1.58	2.48	2.37	-3.7	0.0509	0.000199	Soluble	-4.48	0.00841	3.28e-05	Moderately soluble	-3.23	0.15	0.000586	Soluble	High	Yes	No	Yes	No	Yes	No	Yes	-5.61	0	0	0	0	0	0.55	0	1	0	2.52
Hispaglabridin B	CC1(C=CC2=C(O1)C=CC(=C2O)C3CC4=C(C5=C(C=C4)OC(C=C5)(C)C)OC3)C	C25H26O4	390.47	29	12	0.36	1	4	1	115.35	47.92	4.13	5.17	5.26	3.73	5.16	4.69	-5.76	0.000681	1.74e-06	Moderately soluble	-5.92	0.000467	1.2e-06	Moderately soluble	-6.34	0.000178	4.57e-07	Poorly soluble	High	Yes	Yes	Yes	Yes	Yes	Yes	Yes	-5.01	0	0	0	0	1	0.55	0	0	2	4.45
Hispaglabridin A	CC(=CCC1=C(C=CC(=C1O)C2CC3=C(C4=C(C=C3)OC(C=C4)(C)C)OC2)O)C	C25H28O4	392.49	29	12	0.36	3	4	2	116.97	58.92	4.21	5.82	5.4	3.73	5.5	4.93	-6.05	0.000351	8.95e-07	Poorly soluble	-6.83	5.83e-05	1.49e-07	Poorly soluble	-6.17	0.000267	6.81e-07	Poorly soluble	High	Yes	No	No	Yes	Yes	No	Yes	-4.56	0	0	0	0	1	0.55	0	1	2	4.58
Glabrone	CC1(C=CC2=C(O1)C=CC(=C2O)C3=COC4=C(C3=O)C=CC(=C4)O)C	C20H16O5	336.34	25	16	0.15	1	5	2	96.09	79.9	2.78	3.39	3.95	1.64	3.9	3.13	-4.47	0.0114	3.4e-05	Moderately soluble	-4.75	0.00602	1.79e-05	Moderately soluble	-5.81	0.000517	1.54e-06	Moderately soluble	High	No	No	Yes	No	Yes	No	Yes	-5.94	0	0	0	0	0	0.55	0	0	0	3.71
Glabridin	CC1(C=CC2=C(O1)C=CC3=C2OCC(C3)C4=C(C=C(C=C4)O)O)C	C20H20O4	324.37	24	12	0.3	1	4	2	93.25	58.92	2.97	3.89	3.89	2.73	3.76	3.45	-4.61	0.00804	2.48e-05	Moderately soluble	-4.83	0.00485	1.5e-05	Moderately soluble	-4.95	0.00367	1.13e-05	Moderately soluble	High	Yes	Yes	Yes	Yes	Yes	Yes	Yes	-5.52	0	0	0	0	0	0.55	0	0	1	4.04
Glabrene	CC1(C=CC2=C(C=CC(=C2O1)C3=CC4=C(C=C(C=C4)O)OC3)O)C	C20H18O4	322.35	24	12	0.2	1	4	2	94.36	58.92	2.88	3.64	4	2.65	3.75	3.38	-4.44	0.0118	3.67e-05	Moderately soluble	-4.57	0.00876	2.72e-05	Moderately soluble	-4.93	0.0038	1.18e-05	Moderately soluble	High	Yes	Yes	Yes	Yes	Yes	Yes	Yes	-5.68	0	0	0	0	0	0.55	0	1	1	3.54
Glabranin	CC(=CCC1=C2C(=C(C=C1O)O)C(=O)CC(O2)C3=CC=CC=C3)C	C20H20O4	324.37	24	12	0.25	3	4	2	93.27	66.76	2.99	4.67	3.99	2.38	4.22	3.65	-4.97	0.00351	1.08e-05	Moderately soluble	-5.8	0.000515	1.59e-06	Moderately soluble	-5.24	0.00187	5.77e-06	Moderately soluble	High	Yes	No	Yes	Yes	Yes	Yes	Yes	-4.96	0	0	0	0	0	0.55	0	1	1	3.63
formononetin	COC1=CC=C(C=C1)C2=COC3=C(C2=O)C=CC(=C3)O	C16H12O4	268.26	20	16	0.06	2	4	1	76.43	59.67	2.49	2.8	3.17	1.33	3.52	2.66	-3.73	0.0503	0.000187	Soluble	-3.71	0.0523	0.000195	Soluble	-5.68	0.000558	2.08e-06	Moderately soluble	High	Yes	No	Yes	No	No	Yes	Yes	-5.95	0	0	0	0	0	0.55	0	0	0	2.81
5-Hydroxyisophthalic Acid	C1=C(C=C(C=C1C(=O)O)O)C(=O)O	C8H6O5	182.13	13	6	0	2	5	3	42.38	94.83	0.38	0.74	0.79	0.63	0.15	0.54	-1.64	4.13	0.0226	Very soluble	-2.31	0.891	0.00489	Soluble	-0.57	49	0.269	Soluble	High	No	No	No	No	No	No	No	-6.89	0	1	0	0	1	0.56	0	0	1	1.27
17-Hydroxy-11-Desoxy-Corticosterone	CC12CCC(=O)C=C1CCC3C2CCC4(C3(CCC4(C(=O)CO)O)C)C	C22H32O4	360.49	26	0	0.82	2	4	2	100.92	74.6	2.66	2.92	3.2	2.44	3.87	3.02	-3.78	0.0595	0.000165	Soluble	-4.15	0.0256	7.11e-05	Moderately soluble	-4.05	0.0324	8.97e-05	Moderately soluble	High	Yes	Yes	No	No	No	No	No	-6.43	0	0	0	0	0	0.55	0	0	1	5.02
